# Supplementary material for: Transcriptional Changes Associated with Amyoplasia
Source: Int J Mol Sci. 2024 Dec 26;26(1):124. doi: 10.3390/ijms26010124 (PMC11719965; doi:10.3390/ijms26010124)
Supplement: Supplementary file 1 [file ijms-26-00124-s001.zip]

Archive with 6 entries (4 files):
- ijms-3356123-supplementary/
- ijms-3356123-supplementary/Supplementary Materials/
- ijms-3356123-supplementary/Supplementary Materials/Supplementary Materials S1.xlsx
- ijms-3356123-supplementary/Supplementary Materials/Supplementary Materials S2.xlsx
- ijms-3356123-supplementary/Supplementary Materials/Supplementary Materials S3.xlsx
- ijms-3356123-supplementary/Supplementary Materials/Supplementary Materials S4.xlsx
