# Supplementary material for: Transcriptional Changes Associated with Amyoplasia
Source: Int J Mol Sci. 2024 Dec 26;26(1):124. doi: 10.3390/ijms26010124 (PMC11719965; doi:10.3390/ijms26010124)
Supplement: Supplementary file 1 [file ijms-26-00124-s001.zip › ijms-3356123-supplementary/Supplementary Materials/Supplementary Materials S1.xlsx]

## Sheet: down
	gene	id_gene	log2FoldChange	padj	FC	FC_sig
598	ENSG00000125414	MYH2	-19.0918	1.59312e-211	1.78978e-06	-558729
385	ENSG00000109061	MYH1	-18.521	2.21759e-183	2.65839e-06	-376167
3202	ENSG00000276168	RN7SL1	-18.3013	5.28584e-209	3.09561e-06	-323038
544	ENSG00000120729	MYOT	-15.1745	1.18597e-146	2.7041e-05	-36980.9
1197	ENSG00000163050	COQ8A	-15.0039	2.7876e-142	3.04362e-05	-32855.6
9	ENSG00000004799	PDK4	-14.71	1.73015e-57	3.73109e-05	-26801.8
593	ENSG00000124743	KLHL31	-14.24	1.76053e-116	5.16827e-05	-19348.8
3079	ENSG00000265142	MIR133A1HG	-14.1848	6.07066e-122	5.36961e-05	-18623.3
1246	ENSG00000164440	TXLNB	-14.064	3.8087e-127	5.83853e-05	-17127.6
1254	ENSG00000164708	PGAM2	-13.9955	8.5806e-123	6.12249e-05	-16333.2
1352	ENSG00000168386	FILIP1L	-13.953	6.15483e-128	6.30559e-05	-15859
1324	ENSG00000167549	CORO6	-13.7899	2.59965e-121	7.06052e-05	-14163.3
1895	ENSG00000198034	RPS4X	-13.7543	1.17502e-123	7.23688e-05	-13818.1
942	ENSG00000144713	RPL32	-13.6861	2.34267e-123	7.58706e-05	-13180.3
1495	ENSG00000174748	RPL15	-13.6781	7.11174e-126	7.62918e-05	-13107.6
245	ENSG00000100234	TIMP3	-13.6478	3.84886e-118	7.79125e-05	-12834.9
120	ENSG00000071282	LMCD1	-13.6233	5.08932e-119	7.92459e-05	-12618.9
1486	ENSG00000174231	PRPF8	-13.567	1.7758e-167	8.23989e-05	-12136.1
699	ENSG00000131730	CKMT2	-13.5669	3.49628e-113	8.24064e-05	-12135
952	ENSG00000145358	DDIT4L	-13.5411	4.57437e-101	8.38901e-05	-11920.4
592	ENSG00000124701	APOBEC2	-13.5236	1.62346e-104	8.49156e-05	-11776.4
86	ENSG00000064726	BTBD1	-13.475	5.06174e-119	8.78245e-05	-11386.3
82	ENSG00000063046	EIF4B	-13.2759	6.89726e-231	0.000100822	-9918.52
36	ENSG00000014641	MDH1	-13.1688	4.15123e-111	0.000108595	-9208.56
319	ENSG00000104904	OAZ1	-13.1584	6.49039e-114	0.000109375	-9142.82
1911	ENSG00000198523	PLN	-13.0373	5.74675e-91	0.000118951	-8406.79
1926	ENSG00000198842	STYXL2	-13.0172	2.74072e-105	0.000120625	-8290.17
1383	ENSG00000169564	PCBP1	-13.0124	7.01484e-113	0.000121027	-8262.62
1814	ENSG00000189241	TSPYL1	-12.9127	1.96926e-111	0.000129684	-7711.02
503	ENSG00000117592	PRDX6	-12.8919	7.68941e-111	0.000131568	-7600.63
1446	ENSG00000171885	AQP4	-12.741	1.47711e-98	0.000146073	-6845.88
1646	ENSG00000182568	SATB1	-12.6964	8.20118e-104	0.000150661	-6637.43
1082	ENSG00000155657	TTN	-12.6786	0	0.000152529	-6556.13
3130	ENSG00000269821	KCNQ1OT1	-12.655	4.6436e-101	0.000155053	-6449.41
2880	ENSG00000251562	MALAT1	-12.6237	0	0.000158453	-6311.02
773	ENSG00000135486	HNRNPA1	-12.6205	6.78771e-106	0.000158798	-6297.29
687	ENSG00000130957	FBP2	-12.5493	2.4759e-90	0.000166829	-5994.17
1782	ENSG00000187715	KBTBD12	-12.5179	7.65843e-104	0.000170508	-5864.84
766	ENSG00000135316	SYNCRIP	-12.4771	2.42328e-105	0.000175399	-5701.3
25	ENSG00000010282	HHATL	-12.4202	1.61784e-93	0.000182454	-5480.83
2809	ENSG00000247556	OIP5-AS1	-12.4136	5.89087e-195	0.000183287	-5455.93
1336	ENSG00000167815	PRDX2	-12.3763	2.00436e-102	0.00018809	-5316.61
2641	ENSG00000239521	CASTOR3P	-12.3595	9.16733e-95	0.000190286	-5255.23
109	ENSG00000070018	LRP6	-12.3453	1.44194e-103	0.000192177	-5203.54
397	ENSG00000110048	OSBP	-12.2874	2.13738e-98	0.000200048	-4998.81
1518	ENSG00000175946	KLHL38	-12.2722	2.1674e-92	0.000202161	-4946.55
1655	ENSG00000182899	RPL35A	-12.2429	1.66543e-99	0.00020631	-4847.07
2181	ENSG00000214022	REPIN1	-12.2208	2.13143e-99	0.000209501	-4773.24
1339	ENSG00000167863	ATP5PD	-12.1951	1.09347e-99	0.000213262	-4689.06
3149	ENSG00000272325	NUDT3	-12.1769	4.99605e-141	0.000215969	-4630.3
2885	ENSG00000252010	SCARNA5	-12.1715	2.58179e-87	0.000216778	-4613.02
780	ENSG00000135926	TMBIM1	-12.1427	2.54689e-95	0.00022115	-4521.82
858	ENSG00000139613	SMARCC2	-12.101	2.13311e-98	0.000227629	-4393.12
1586	ENSG00000179632	MAF1	-12.0707	2.40484e-93	0.000232459	-4301.84
800	ENSG00000136859	ANGPTL2	-12.0568	1.47247e-89	0.000234714	-4260.5
3010	ENSG00000259291	ZNF710-AS1	-12.0116	1.50089e-95	0.000242191	-4128.97
1522	ENSG00000176340	COX8A	-11.9775	3.35767e-94	0.000247983	-4032.54
451	ENSG00000113575	PPP2CA	-11.9566	7.89503e-96	0.000251593	-3974.67
2949	ENSG00000255302	EID1	-11.9483	7.68026e-97	0.00025305	-3951.79
536	ENSG00000120129	DUSP1	-11.9455	3.56741e-79	0.00025354	-3944.14
1153	ENSG00000160678	S100A1	-11.8786	1.45451e-74	0.000265566	-3765.55
488	ENSG00000116604	MEF2D	-11.8673	1.16298e-171	0.000267663	-3736.05
1766	ENSG00000186660	ZFP91	-11.8668	2.23134e-92	0.000267753	-3734.79
2424	ENSG00000229619	MBNL1-AS1	-11.8425	7.50988e-83	0.000272295	-3672.49
1488	ENSG00000174282	ZBTB4	-11.842	6.4697e-94	0.000272403	-3671.03
1011	ENSG00000149212	SESN3	-11.8032	1.25387e-75	0.000279832	-3573.57
569	ENSG00000123416	TUBA1B	-11.788	3.82578e-90	0.000282788	-3536.22
1915	ENSG00000198563	DDX39B	-11.7867	6.92415e-91	0.000283043	-3533.04
1097	ENSG00000156650	KAT6B	-11.7817	7.20797e-106	0.000284032	-3520.72
1494	ENSG00000174611	KY	-11.7531	2.19153e-65	0.000289705	-3451.79
1170	ENSG00000161547	SRSF2	-11.741	2.58237e-93	0.000292148	-3422.92
1824	ENSG00000196230	TUBB	-11.7389	1.51308e-137	0.000292574	-3417.93
1927	ENSG00000198862	LTN1	-11.7343	8.68667e-92	0.000293509	-3407.04
955	ENSG00000145734	BDP1	-11.7315	2.40484e-93	0.00029409	-3400.32
1	ENSG00000000971	CFH	-11.7245	4.0995e-83	0.000295507	-3384.01
1303	ENSG00000166783	MARF1	-11.7221	1.02728e-128	0.000296001	-3378.36
132	ENSG00000073578	SDHA	-11.701	4.70952e-92	0.000300356	-3329.38
195	ENSG00000086289	EPDR1	-11.6834	5.79925e-88	0.000304055	-3288.87
122	ENSG00000072062	PRKACA	-11.681	6.42542e-134	0.000304548	-3283.55
1247	ENSG00000164442	CITED2	-11.6766	2.95866e-77	0.000305498	-3273.35
154	ENSG00000078747	ITCH	-11.6628	5.00059e-92	0.000308428	-3242.24
1698	ENSG00000184544	DHRS7C	-11.5989	4.01346e-87	0.000322386	-3101.87
793	ENSG00000136450	SRSF1	-11.5778	1.92388e-88	0.000327144	-3056.76
2235	ENSG00000217128	FNIP1	-11.5717	1.25276e-112	0.000328534	-3043.83
2665	ENSG00000240342	RPS2P5	-11.5422	3.16795e-86	0.000335306	-2982.35
2263	ENSG00000221823	PPP3R1	-11.5405	4.07208e-88	0.00033572	-2978.67
2145	ENSG00000213463	SYNJ2BP	-11.5295	2.35137e-105	0.000338279	-2956.14
2328	ENSG00000225470	JPX	-11.5253	5.7572e-82	0.000339276	-2947.45
2783	ENSG00000244462	RBM12	-11.5158	2.95199e-87	0.000341514	-2928.14
1192	ENSG00000162885	B3GALNT2	-11.5	3.8655e-110	0.000345265	-2896.33
1313	ENSG00000167085	PHB1	-11.4882	3.9414e-89	0.000348111	-2872.65
607	ENSG00000125944	HNRNPR	-11.4712	2.91494e-107	0.000352233	-2839.03
1206	ENSG00000163412	EIF4E3	-11.4627	6.24004e-85	0.000354318	-2822.33
822	ENSG00000137776	SLTM	-11.4531	1.83763e-90	0.00035667	-2803.71
29	ENSG00000011007	ELOA	-11.4295	1.28557e-87	0.000362555	-2758.2
1767	ENSG00000186687	LYRM7	-11.4273	1.14873e-84	0.0003631	-2754.06
565	ENSG00000123349	PFDN5	-11.4236	4.07208e-88	0.000364056	-2746.83
947	ENSG00000144895	EIF2A	-11.415	6.36857e-88	0.000366213	-2730.65
1371	ENSG00000169100	SLC25A6	-11.4076	3.08705e-87	0.000368109	-2716.59
2462	ENSG00000231074	HCG18	-11.4037	5.72449e-87	0.000369091	-2709.36
2070	ENSG00000205726	ITSN1	-11.399	3.19229e-88	0.000370297	-2700.53
1705	ENSG00000184887	BTBD6	-11.3694	1.02898e-83	0.000377972	-2645.7
868	ENSG00000140264	SERF2	-11.3618	1.27828e-107	0.000379976	-2631.74
1028	ENSG00000151208	DLG5	-11.3311	3.84283e-85	0.000388155	-2576.29
1018	ENSG00000149547	EI24	-11.298	1.8154e-85	0.000397156	-2517.9
1638	ENSG00000182180	MRPS16	-11.296	1.67502e-85	0.000397695	-2514.49
15	ENSG00000005812	FBXL3	-11.283	1.49078e-84	0.000401301	-2491.9
1329	ENSG00000167635	ZNF146	-11.282	9.81474e-86	0.00040158	-2490.16
1071	ENSG00000154803	FLCN	-11.2796	1.49836e-78	0.000402255	-2485.99
1363	ENSG00000168887	C2orf68	-11.2698	1.01575e-84	0.000405007	-2469.09
3116	ENSG00000267519	MIR23AHG	-11.2601	5.46004e-81	0.000407731	-2452.59
254	ENSG00000100612	DHRS7	-11.2596	1.22616e-93	0.000407858	-2451.84
1521	ENSG00000176087	SLC35A4	-11.2582	3.91306e-86	0.00040828	-2449.3
2709	ENSG00000241837	ATP5PO	-11.2284	5.43513e-84	0.000416775	-2399.37
692	ENSG00000131381	RBSN	-11.2097	4.86778e-83	0.000422233	-2368.36
4	ENSG00000002586	CD99	-11.174	1.2474e-99	0.000432792	-2310.58
2206	ENSG00000214717	ZBED1	-11.1671	1.51077e-79	0.00043489	-2299.43
155	ENSG00000078804	TP53INP2	-11.1582	3.45767e-72	0.000437566	-2285.37
1650	ENSG00000182768	NGRN	-11.1445	6.88779e-80	0.000441751	-2263.72
1930	ENSG00000198894	CIPC	-11.1311	1.33782e-167	0.000445873	-2242.79
1815	ENSG00000189319	FAM53B	-11.1308	7.17192e-81	0.00044595	-2242.41
52	ENSG00000034713	GABARAPL2	-11.1308	4.67722e-82	0.000445957	-2242.37
252	ENSG00000100567	PSMA3	-11.1231	6.21973e-83	0.000448348	-2230.41
1829	ENSG00000196312	MFSD14CP	-11.102	4.56151e-82	0.000454953	-2198.03
635	ENSG00000127951	FGL2	-11.1006	9.63014e-76	0.000455407	-2195.84
113	ENSG00000070540	WIPI1	-11.0985	7.51183e-78	0.000456045	-2192.76
809	ENSG00000137312	FLOT1	-11.0983	6.74967e-107	0.000456113	-2192.44
3136	ENSG00000270647	TAF15	-11.0955	1.01138e-103	0.000456999	-2188.19
1876	ENSG00000197448	GSTK1	-11.0938	3.80707e-100	0.000457547	-2185.57
1012	ENSG00000149289	ZC3H12C	-11.0911	1.0178e-79	0.000458414	-2181.43
3262	ENSG00000281026	N4BP2L2-IT2	-11.0877	2.22071e-81	0.000459496	-2176.3
2986	ENSG00000257621	PSMA3-AS1	-11.075	1.75178e-81	0.00046355	-2157.27
355	ENSG00000106610	STAG3L4	-11.0734	1.11851e-77	0.000464067	-2154.86
2331	ENSG00000225630	MTND2P28	-11.072	4.62219e-65	0.0004645	-2152.85
282	ENSG00000102699	PARP4	-11.0681	5.33437e-80	0.000465766	-2147
197	ENSG00000087263	OGFOD1	-11.0679	1.66383e-80	0.000465819	-2146.76
1129	ENSG00000159199	ATP5MC1	-11.0616	6.3751e-77	0.000467862	-2137.38
3122	ENSG00000268518	MYREM	-11.0556	2.74483e-76	0.000469821	-2128.47
1635	ENSG00000182108	DEXI	-11.0372	4.46649e-77	0.000475842	-2101.54
2944	ENSG00000255112	CHMP1B	-11.033	6.50749e-59	0.000477243	-2095.37
788	ENSG00000136240	KDELR2	-11.0185	6.08047e-80	0.000482069	-2074.39
1171	ENSG00000161638	ITGA5	-11.0026	5.86689e-77	0.000487409	-2051.66
525	ENSG00000119711	ALDH6A1	-10.9976	7.97144e-98	0.000489107	-2044.54
2156	ENSG00000213625	LEPROT	-10.996	2.15143e-89	0.000489642	-2042.31
420	ENSG00000111731	C2CD5	-10.9912	2.67774e-78	0.000491285	-2035.48
3190	ENSG00000275023	MLLT6	-10.9836	2.97743e-216	0.00049388	-2024.78
1630	ENSG00000181929	PRKAG1	-10.9801	2.67677e-78	0.000495076	-2019.89
1122	ENSG00000158615	PPP1R15B	-10.9752	7.36812e-80	0.000496748	-2013.09
1080	ENSG00000155380	SLC16A1	-10.9732	4.68646e-104	0.00049742	-2010.37
2637	ENSG00000239306	RBM14	-10.9699	1.21554e-77	0.000498589	-2005.66
943	ENSG00000144747	TMF1	-10.9693	9.82941e-80	0.00049877	-2004.93
1188	ENSG00000162714	ZNF496	-10.9601	7.60073e-81	0.00050197	-1992.15
970	ENSG00000146457	WTAP	-10.953	1.86446e-80	0.000504436	-1982.41
7	ENSG00000004478	FKBP4	-10.9517	1.43215e-71	0.000504896	-1980.61
714	ENSG00000132429	POPDC3	-10.9485	2.5734e-74	0.000506016	-1976.22
630	ENSG00000127526	SLC35E1	-10.9421	2.21041e-80	0.000508289	-1967.38
1599	ENSG00000180329	CCDC43	-10.9367	5.3189e-81	0.00051017	-1960.13
930	ENSG00000144043	TEX261	-10.9336	4.76796e-80	0.000511264	-1955.94
484	ENSG00000116194	ANGPTL1	-10.9289	2.85081e-72	0.000512944	-1949.53
2219	ENSG00000215193	PEX26	-10.9266	1.67499e-81	0.000513768	-1946.4
530	ENSG00000119900	OGFRL1	-10.9239	2.49662e-76	0.000514739	-1942.73
483	ENSG00000116127	ALMS1	-10.9163	1.59337e-85	0.000517459	-1932.52
1267	ENSG00000165312	OTUD1	-10.9038	1.04039e-51	0.000521937	-1915.94
3212	ENSG00000276550	HERC2P2	-10.9002	6.11903e-82	0.00052325	-1911.13
374	ENSG00000108433	GOSR2	-10.8936	4.12798e-80	0.000525661	-1902.37
1570	ENSG00000178605	GTPBP6	-10.8794	1.97132e-80	0.000530861	-1883.73
2636	ENSG00000239305	RNF103	-10.8785	7.74982e-78	0.000531167	-1882.65
1426	ENSG00000171150	SOCS5	-10.8706	1.47645e-80	0.000534114	-1872.26
2314	ENSG00000224982	TMEM233	-10.8682	3.28093e-73	0.000534987	-1869.2
1921	ENSG00000198743	SLC5A3	-10.8624	1.26355e-76	0.000537128	-1861.75
852	ENSG00000139180	NDUFA9	-10.8611	1.24418e-78	0.000537615	-1860.07
222	ENSG00000094963	FMO2	-10.858	3.77182e-67	0.000538801	-1855.97
1298	ENSG00000166454	ATMIN	-10.8579	2.02635e-78	0.000538833	-1855.86
463	ENSG00000114933	INO80D	-10.8577	3.29606e-129	0.000538914	-1855.58
1850	ENSG00000196922	ZNF252P	-10.8394	4.50243e-76	0.000545776	-1832.25
928	ENSG00000144029	MRPS5	-10.8354	2.13695e-78	0.000547284	-1827.21
177	ENSG00000082996	RNF13	-10.8339	9.88497e-80	0.000547879	-1825.22
1411	ENSG00000170515	PA2G4	-10.8327	7.14456e-79	0.000548323	-1823.74
3145	ENSG00000271601	LIX1L	-10.8202	5.3437e-76	0.000553097	-1808
2624	ENSG00000237973	MTCO1P12	-10.8191	3.57173e-73	0.000553527	-1806.6
71	ENSG00000055070	SZRD1	-10.7983	3.73328e-103	0.000561553	-1780.78
827	ENSG00000138032	PPM1B	-10.781	3.55868e-81	0.000568327	-1759.55
551	ENSG00000121940	CLCC1	-10.7798	1.27176e-87	0.000568799	-1758.09
1133	ENSG00000159251	ACTC1	-10.7765	4.46447e-62	0.00057009	-1754.11
1286	ENSG00000166224	SGPL1	-10.7764	9.50039e-79	0.000570158	-1753.9
2827	ENSG00000248527	MTATP6P1	-10.7722	5.13756e-56	0.000571803	-1748.85
258	ENSG00000100836	PABPN1	-10.7527	1.261e-79	0.000579593	-1725.35
558	ENSG00000122741	DCAF10	-10.7489	1.27567e-78	0.000581106	-1720.86
1654	ENSG00000182871	COL18A1	-10.7485	4.50917e-90	0.000581283	-1720.33
719	ENSG00000132612	VPS4A	-10.7358	3.56717e-77	0.000586398	-1705.33
2884	ENSG00000251791	SCARNA6	-10.7324	7.49904e-71	0.00058779	-1701.29
462	ENSG00000114857	NKTR	-10.7246	3.17639e-157	0.000590991	-1692.07
963	ENSG00000146066	HIGD2A	-10.7207	2.89613e-76	0.000592599	-1687.48
1907	ENSG00000198466	ZNF587	-10.6935	5.57444e-77	0.000603861	-1656.01
1032	ENSG00000151366	NDUFC2	-10.6903	1.6019e-75	0.000605215	-1652.3
2275	ENSG00000223501	VPS52	-10.67	2.63407e-93	0.000613759	-1629.3
1737	ENSG00000185745	IFIT1	-10.6552	1.31822e-70	0.000620119	-1612.59
121	ENSG00000071894	CPSF1	-10.6481	3.26273e-86	0.000623176	-1604.68
958	ENSG00000145824	CXCL14	-10.6479	5.57103e-68	0.000623243	-1604.51
2190	ENSG00000214176	PLEKHM1P1	-10.6427	4.18523e-75	0.000625485	-1598.76
131	ENSG00000073008	PVR	-10.6328	1.1962e-70	0.000629795	-1587.82
1973	ENSG00000203875	SNHG5	-10.6315	1.79374e-94	0.000630372	-1586.37
878	ENSG00000140750	ARHGAP17	-10.6211	2.07702e-114	0.000634937	-1574.96
517	ENSG00000118971	CCND2	-10.619	6.25344e-67	0.000635881	-1572.62
703	ENSG00000131966	ACTR10	-10.6098	5.30416e-77	0.000639913	-1562.71
167	ENSG00000081307	UBA5	-10.6093	1.67862e-76	0.000640163	-1562.1
1551	ENSG00000177613	CSTF2T	-10.6018	3.70747e-74	0.000643498	-1554.01
807	ENSG00000137207	YIPF3	-10.6014	9.0712e-76	0.000643649	-1553.64
325	ENSG00000105379	ETFB	-10.5909	3.70747e-74	0.000648348	-1542.38
1404	ENSG00000170323	FABP4	-10.583	1.08328e-60	0.00065191	-1533.95
2194	ENSG00000214194	SMIM30	-10.5807	5.279e-75	0.000652969	-1531.47
94	ENSG00000066654	THUMPD1	-10.5794	2.37675e-75	0.000653552	-1530.1
87	ENSG00000064989	CALCRL	-10.5707	9.52071e-69	0.000657518	-1520.87
1273	ENSG00000165507	DEPP1	-10.5685	2.11773e-62	0.000658525	-1518.54
139	ENSG00000075568	TMEM131	-10.5647	7.09646e-150	0.00066026	-1514.55
315	ENSG00000104824	HNRNPL	-10.5637	1.18216e-195	0.000660716	-1513.51
1258	ENSG00000164938	TP53INP1	-10.5492	2.25862e-65	0.000667364	-1498.43
716	ENSG00000132507	EIF5A	-10.5479	4.94755e-175	0.000667976	-1497.06
1788	ENSG00000187954	ZFTRAF1	-10.5455	2.85081e-72	0.000669087	-1494.57
2187	ENSG00000214135	SDHAP4	-10.5416	7.04324e-73	0.000670904	-1490.53
2721	ENSG00000242086	MUC20-OT1	-10.5316	7.67241e-149	0.000675596	-1480.17
196	ENSG00000087111	PIGS	-10.5157	3.78303e-74	0.000683066	-1463.99
267	ENSG00000101335	MYL9	-10.509	7.88026e-68	0.000686229	-1457.24
751	ENSG00000134248	LAMTOR5	-10.5029	5.47573e-73	0.000689131	-1451.1
1481	ENSG00000173875	ZNF791	-10.4968	8.93766e-74	0.000692087	-1444.9
2305	ENSG00000224597	SVIL-AS1	-10.4938	2.15132e-74	0.00069353	-1441.9
999	ENSG00000148248	SURF4	-10.4916	1.42236e-108	0.00069459	-1439.7
555	ENSG00000122390	NAA60	-10.4852	9.08419e-68	0.000697652	-1433.38
819	ENSG00000137700	SLC37A4	-10.4768	1.59633e-61	0.000701709	-1425.09
2041	ENSG00000204574	ABCF1	-10.4711	1.46151e-121	0.000704486	-1419.47
522	ENSG00000119673	ACOT2	-10.4708	2.62173e-69	0.000704666	-1419.11
190	ENSG00000085721	RRN3	-10.4646	3.43129e-69	0.000707673	-1413.08
518	ENSG00000119401	TRIM32	-10.4573	3.8005e-71	0.000711271	-1405.93
2051	ENSG00000204673	AKT1S1	-10.4568	6.40148e-71	0.000711515	-1405.45
1657	ENSG00000182923	CEP63	-10.4553	1.99669e-74	0.000712245	-1404.01
234	ENSG00000099957	P2RX6	-10.4549	2.88415e-64	0.000712479	-1403.55
6	ENSG00000004059	ARF5	-10.4549	5.73736e-73	0.000712485	-1403.54
1948	ENSG00000200087	SNORA73B	-10.447	2.32343e-62	0.000716385	-1395.9
495	ENSG00000116918	TSNAX	-10.4462	1.21249e-72	0.000716784	-1395.12
366	ENSG00000107738	VSIR	-10.4448	5.45476e-70	0.000717446	-1393.83
1209	ENSG00000163479	SSR2	-10.4435	3.70747e-74	0.000718104	-1392.56
37	ENSG00000014919	COX15	-10.4407	1.49221e-74	0.00071953	-1389.8
464	ENSG00000115073	ACTR1B	-10.4395	1.12938e-112	0.000720095	-1388.71
432	ENSG00000112406	HECA	-10.4286	4.04606e-119	0.00072555	-1378.26
925	ENSG00000143933	CALM2	-10.4177	5.42409e-166	0.000731072	-1367.85
2226	ENSG00000215790	SLC35E2A	-10.4174	4.48577e-65	0.000731237	-1367.55
608	ENSG00000125945	ZNF436	-10.4152	1.46536e-68	0.000732364	-1365.44
1007	ENSG00000148450	MSRB2	-10.4096	1.51677e-72	0.000735185	-1360.2
659	ENSG00000129009	ISLR	-10.4051	4.42519e-64	0.000737468	-1355.99
1309	ENSG00000166946	CCNDBP1	-10.4	2.89421e-73	0.000740115	-1351.14
976	ENSG00000146802	TMEM168	-10.3963	6.10764e-70	0.000742012	-1347.69
2630	ENSG00000238741	SCARNA7	-10.3897	5.9012e-68	0.00074542	-1341.52
1773	ENSG00000187193	MT1X	-10.3887	1.12079e-50	0.000745908	-1340.65
761	ENSG00000134970	TMED7	-10.3864	2.8277e-77	0.000747092	-1338.52
1721	ENSG00000185414	MRPL30	-10.3843	3.11422e-73	0.000748209	-1336.53
147	ENSG00000077009	NMRK2	-10.3651	1.16512e-42	0.000758225	-1318.87
494	ENSG00000116771	AGMAT	-10.3637	6.82885e-57	0.000758952	-1317.61
709	ENSG00000132274	TRIM22	-10.3541	5.82868e-69	0.000764033	-1308.84
98	ENSG00000067560	RHOA	-10.3479	1.84445e-218	0.000767324	-1303.23
652	ENSG00000128708	HAT1	-10.3475	4.08665e-72	0.000767512	-1302.91
51	ENSG00000034510	TMSB10	-10.3418	2.98851e-65	0.000770569	-1297.74
3037	ENSG00000261616	TTC23-AS1	-10.3277	2.38483e-68	0.000778145	-1285.11
1760	ENSG00000186448	ZNF197	-10.3254	2.57354e-70	0.000779365	-1283.1
2508	ENSG00000233276	GPX1	-10.3167	7.35292e-71	0.00078408	-1275.38
974	ENSG00000146587	RBAK	-10.3167	1.86266e-71	0.000784094	-1275.36
2071	ENSG00000205730	ITPRIPL2	-10.3118	4.53961e-108	0.000786745	-1271.06
2127	ENSG00000213024	NUP62	-10.3073	4.2442e-71	0.000789207	-1267.09
416	ENSG00000111341	MGP	-10.3036	2.9731e-63	0.000791213	-1263.88
1611	ENSG00000180747	SMG1P3	-10.3006	1.4421e-68	0.000792864	-1261.25
1351	ENSG00000168298	H1-4	-10.2979	3.36619e-66	0.000794367	-1258.86
754	ENSG00000134333	LDHA	-10.2944	9.77586e-75	0.000796311	-1255.79
1283	ENSG00000166169	POLL	-10.2927	1.97829e-69	0.00079724	-1254.33
1702	ENSG00000184708	EIF4ENIF1	-10.2926	1.04575e-71	0.000797282	-1254.26
233	ENSG00000099956	SMARCB1	-10.2893	3.77475e-70	0.000799099	-1251.41
902	ENSG00000142039	CCDC97	-10.2816	7.22708e-67	0.000803402	-1244.71
193	ENSG00000085978	ATG16L1	-10.2729	1.67065e-71	0.000808271	-1237.21
1529	ENSG00000176597	B3GNT5	-10.2717	2.57767e-65	0.000808904	-1236.24
688	ENSG00000130962	PRRG1	-10.2606	1.38294e-66	0.000815201	-1226.69
306	ENSG00000104343	UBE2W	-10.2573	9.28467e-68	0.000817048	-1223.92
1656	ENSG00000182919	C11orf54	-10.2552	7.56202e-70	0.00081821	-1222.18
481	ENSG00000116001	TIA1	-10.2522	1.56016e-120	0.000819922	-1219.63
1893	ENSG00000197976	AKAP17A	-10.2506	1.15536e-69	0.000820828	-1218.28
360	ENSG00000106823	ECM2	-10.2436	1.1003e-59	0.000824822	-1212.38
2701	ENSG00000241468	ATP5MF	-10.2434	2.19847e-69	0.000824953	-1212.19
371	ENSG00000108262	GIT1	-10.2431	3.95321e-70	0.000825116	-1211.95
2122	ENSG00000212443	SNORA53	-10.2339	1.97789e-59	0.000830419	-1204.21
767	ENSG00000135317	SNX14	-10.2283	2.13866e-70	0.00083361	-1199.6
1435	ENSG00000171488	LRRC8C	-10.2217	4.76604e-63	0.000837465	-1194.08
2474	ENSG00000231925	TAPBP	-10.2176	2.53506e-114	0.000839865	-1190.67
38	ENSG00000015479	MATR3	-10.1968	2.23288e-86	0.000852042	-1173.65
2900	ENSG00000253293	HOXA10	-10.1892	3.14551e-78	0.000856526	-1167.51
1725	ENSG00000185485	SDHAP1	-10.1891	1.93979e-66	0.000856618	-1167.38
192	ENSG00000085872	CHERP	-10.1859	5.78614e-69	0.00085851	-1164.81
1695	ENSG00000184465	WDR27	-10.1842	5.82494e-64	0.000859522	-1163.44
412	ENSG00000111266	DUSP16	-10.1818	5.10614e-74	0.00086092	-1161.55
437	ENSG00000112651	MRPL2	-10.1751	1.17856e-70	0.000864934	-1156.16
759	ENSG00000134897	BIVM	-10.169	1.64896e-69	0.000868627	-1151.24
169	ENSG00000081665	ZNF506	-10.1663	1.30389e-67	0.000870219	-1149.14
1010	ENSG00000149084	HSD17B12	-10.1661	6.07643e-68	0.000870345	-1148.97
1833	ENSG00000196458	ZNF605	-10.1658	3.58554e-68	0.000870537	-1148.72
1224	ENSG00000163864	NMNAT3	-10.1643	2.38483e-68	0.000871426	-1147.54
951	ENSG00000145337	PYURF	-10.1606	4.69351e-68	0.00087371	-1144.54
1765	ENSG00000186594	MIR22HG	-10.1538	1.73091e-78	0.000877801	-1139.21
856	ENSG00000139209	SLC38A4	-10.1522	6.30222e-59	0.00087881	-1137.9
2551	ENSG00000235194	PPP1R3E	-10.1484	1.70436e-67	0.000881097	-1134.95
1503	ENSG00000175105	ZNF654	-10.1469	4.36264e-69	0.000881995	-1133.79
2409	ENSG00000229180	RABGEF1P1	-10.1468	1.88139e-68	0.000882077	-1133.69
107	ENSG00000068912	ERLEC1	-10.1429	1.3719e-69	0.000884482	-1130.61
1419	ENSG00000170881	RNF139	-10.1386	1.37161e-68	0.000887117	-1127.25
1573	ENSG00000178719	GRINA	-10.1386	3.05272e-68	0.000887133	-1127.23
913	ENSG00000142961	MOB3C	-10.1328	1.93233e-62	0.000890668	-1122.75
1315	ENSG00000167283	ATP5MG	-10.1325	1.26888e-68	0.000890841	-1122.53
663	ENSG00000129173	E2F8	-10.1312	2.36035e-55	0.000891669	-1121.49
690	ENSG00000131368	MRPS25	-10.131	6.47844e-147	0.000891814	-1121.31
2725	ENSG00000242193	CRYZL2P	-10.128	3.9294e-65	0.000893678	-1118.97
3238	ENSG00000278259	MYO19	-10.1238	2.16866e-77	0.000896228	-1115.79
106	ENSG00000068903	SIRT2	-10.1218	5.01053e-182	0.000897499	-1114.21
2119	ENSG00000212232	SNORD17	-10.1189	9.77477e-58	0.000899326	-1111.94
3128	ENSG00000269343	ZNF587B	-10.0984	3.89025e-66	0.000912182	-1096.27
1350	ENSG00000168286	THAP11	-10.0847	1.42751e-64	0.000920907	-1085.89
1365	ENSG00000168936	TMEM129	-10.0807	1.22087e-66	0.00092341	-1082.94
1333	ENSG00000167716	WDR81	-10.0777	1.56496e-80	0.000925377	-1080.64
1851	ENSG00000196943	NOP9	-10.0674	2.29711e-160	0.000932014	-1072.94
1642	ENSG00000182372	CLN8	-10.0626	1.9322e-68	0.00093512	-1069.38
479	ENSG00000115935	WIPF1	-10.0617	8.66654e-63	0.000935668	-1068.75
383	ENSG00000108953	YWHAE	-10.0568	0	0.000938874	-1065.11
1854	ENSG00000196998	WDR45	-10.0537	1.25505e-67	0.000940884	-1062.83
452	ENSG00000113810	SMC4	-10.0531	3.35745e-66	0.000941246	-1062.42
1252	ENSG00000164631	ZNF12	-10.0515	4.21386e-66	0.000942307	-1061.23
1864	ENSG00000197128	ZNF772	-10.0455	1.32502e-73	0.000946262	-1056.79
1583	ENSG00000179195	ZNF664	-10.0454	3.45328e-140	0.000946334	-1056.71
55	ENSG00000039319	ZFYVE16	-10.0452	1.61028e-129	0.000946449	-1056.58
372	ENSG00000108381	ASPA	-10.0446	3.37478e-57	0.000946829	-1056.16
2223	ENSG00000215251	FASTKD5	-10.0419	3.12428e-66	0.000948577	-1054.21
746	ENSG00000134077	THUMPD3	-10.0401	1.75372e-68	0.000949762	-1052.89
1620	ENSG00000181061	HIGD1A	-10.0397	1.71718e-62	0.000950048	-1052.58
3246	ENSG00000278768	BACE1-AS	-10.034	2.04744e-66	0.00095384	-1048.39
533	ENSG00000120071	KANSL1	-10.0336	1.91524e-197	0.000954095	-1048.11
1712	ENSG00000185105	MYADML2	-10.0306	2.57344e-47	0.000956055	-1045.96
16	ENSG00000006015	REX1BD	-10.0174	1.0158e-63	0.000964887	-1036.39
672	ENSG00000130312	MRPL34	-10.0063	7.75167e-59	0.000972298	-1028.49
225	ENSG00000095906	NUBP2	-10.0005	4.26288e-67	0.000976193	-1024.39
1332	ENSG00000167705	RILP	-9.99171	3.11305e-66	0.000982189	-1018.13
2152	ENSG00000213593	TMX2	-9.99125	3.70684e-66	0.000982506	-1017.81
1903	ENSG00000198218	QRICH1	-9.98726	3.15957e-122	0.000985222	-1015
2058	ENSG00000204977	TRIM13	-9.98063	3.94432e-67	0.000989761	-1010.34
675	ENSG00000130402	ACTN4	-9.97864	4.05656e-144	0.000991126	-1008.95
524	ENSG00000119699	TGFB3	-9.976	7.91383e-65	0.000992944	-1007.11
2008	ENSG00000204351	SKIC2	-9.97553	1.50014e-79	0.000993265	-1006.78
661	ENSG00000129071	MBD4	-9.97411	9.59748e-68	0.000994246	-1005.79
2408	ENSG00000229152	ANKRD10-IT1	-9.96787	7.72373e-62	0.000998553	-1001.45
1015	ENSG00000149357	LAMTOR1	-9.96493	3.26525e-64	0.0010006	-999.405
923	ENSG00000143801	PSEN2	-9.96151	1.144e-62	0.00100297	-997.043
2019	ENSG00000204394	VARS1	-9.96067	1.07771e-99	0.00100355	-996.463
1045	ENSG00000152684	PELO	-9.95865	6.8228e-65	0.00100496	-995.066
1259	ENSG00000165060	FXN	-9.93434	5.2032e-64	0.00102204	-978.44
729	ENSG00000133114	GPALPP1	-9.92439	1.12146e-64	0.00102911	-971.714
138	ENSG00000075407	ZNF37A	-9.9191	1.11851e-77	0.00103289	-968.16
1094	ENSG00000156261	CCT8	-9.91759	8.24464e-159	0.00103397	-967.145
801	ENSG00000136869	TLR4	-9.91237	8.01776e-59	0.00103772	-963.65
305	ENSG00000104164	BLOC1S6	-9.90862	1.26859e-92	0.00104042	-961.153
230	ENSG00000099810	MTAP	-9.89808	3.72413e-65	0.00104804	-954.158
1403	ENSG00000170291	ELP5	-9.89585	1.65163e-64	0.00104967	-952.681
749	ENSG00000134202	GSTM3	-9.89024	2.22914e-56	0.00105376	-948.983
1498	ENSG00000174886	NDUFA11	-9.88896	4.552e-65	0.0010547	-948.14
2789	ENSG00000244687	UBE2V1	-9.87738	5.14619e-63	0.00106319	-940.562
1078	ENSG00000155189	AGPAT5	-9.8744	7.88585e-85	0.00106539	-938.621
1445	ENSG00000171865	RNASEH1	-9.87212	6.66311e-64	0.00106708	-937.141
731	ENSG00000133392	MYH11	-9.86808	5.48079e-76	0.00107007	-934.518
736	ENSG00000133624	ZNF767P	-9.86751	6.87098e-65	0.00107049	-934.15
1265	ENSG00000165240	ATP7A	-9.86488	1.2211e-64	0.00107244	-932.451
414	ENSG00000111331	OAS3	-9.85774	1.54879e-59	0.00107777	-927.845
1102	ENSG00000156990	RPUSD3	-9.85444	4.73667e-63	0.00108023	-925.727
1967	ENSG00000203668	CHML	-9.85351	6.54708e-61	0.00108093	-925.127
2727	ENSG00000242294	STAG3L5P	-9.85073	1.1706e-63	0.00108302	-923.347
1093	ENSG00000156256	USP16	-9.84891	1.10293e-124	0.00108438	-922.186
3290	ENSG00000285410	GABPB1-IT1	-9.84881	1.77008e-62	0.00108446	-922.121
2040	ENSG00000204569	PPP1R10	-9.84449	1.08967e-81	0.00108771	-919.363
1118	ENSG00000158406	H4C8	-9.83957	3.4103e-59	0.00109143	-916.23
891	ENSG00000141504	SAT2	-9.83943	4.1097e-63	0.00109153	-916.146
647	ENSG00000128524	ATP6V1F	-9.83474	1.35422e-64	0.00109508	-913.173
1215	ENSG00000163703	CRELD1	-9.83454	4.71591e-63	0.00109524	-913.045
1187	ENSG00000162702	ZNF281	-9.83279	6.49905e-64	0.00109657	-911.939
1189	ENSG00000162735	PEX19	-9.83032	4.6563e-108	0.00109845	-910.377
614	ENSG00000126768	TIMM17B	-9.82582	5.82713e-62	0.00110188	-907.542
2001	ENSG00000204308	RNF5	-9.82135	1.00208e-71	0.00110529	-904.736
1696	ENSG00000184489	PTP4A3	-9.81588	4.93926e-269	0.00110949	-901.312
1407	ENSG00000170412	GPRC5C	-9.807	1.94812e-65	0.00111635	-895.779
2072	ENSG00000205758	CRYZL1	-9.80679	1.70451e-64	0.00111651	-895.651
1388	ENSG00000169740	ZNF32	-9.80314	6.48693e-60	0.00111934	-893.383
636	ENSG00000127954	STEAP4	-9.80267	4.82418e-110	0.0011197	-893.098
358	ENSG00000106809	OGN	-9.7994	4.53866e-50	0.00112224	-891.071
389	ENSG00000109654	TRIM2	-9.79332	1.35968e-62	0.00112698	-887.327
596	ENSG00000125347	IRF1	-9.79258	1.18812e-59	0.00112756	-886.872
1282	ENSG00000166136	NDUFB8	-9.79195	2.00728e-63	0.00112805	-886.486
1353	ENSG00000168394	TAP1	-9.79096	2.82128e-63	0.00112883	-885.876
1141	ENSG00000159921	GNE	-9.78722	8.91196e-63	0.00113175	-883.584
991	ENSG00000147576	ADHFE1	-9.78573	3.89182e-60	0.00113293	-882.669
2213	ENSG00000215041	NEURL4	-9.78369	1.21192e-93	0.00113453	-881.424
1714	ENSG00000185122	HSF1	-9.78326	1.95531e-130	0.00113487	-881.162
186	ENSG00000085449	WDFY1	-9.78178	1.3499e-67	0.00113603	-880.256
1678	ENSG00000183718	TRIM52	-9.78117	2.34185e-63	0.00113651	-879.884
431	ENSG00000112237	CCNC	-9.77598	1.62903e-62	0.00114061	-876.725
2771	ENSG00000243970	PPIEL	-9.77066	8.1019e-62	0.00114483	-873.495
2212	ENSG00000215012	RTL10	-9.76216	1.07213e-61	0.00115159	-868.366
2012	ENSG00000204371	EHMT2	-9.74579	3.86169e-63	0.00116473	-858.568
2216	ENSG00000215158	GUSBP18	-9.74565	4.46458e-54	0.00116484	-858.488
2054	ENSG00000204713	TRIM27	-9.7428	6.07643e-68	0.00116715	-856.789
850	ENSG00000139168	ZCRB1	-9.73797	2.33464e-62	0.00117106	-853.926
1051	ENSG00000153094	BCL2L11	-9.73663	6.66802e-60	0.00117215	-853.135
328	ENSG00000105518	TMEM205	-9.73467	6.70623e-59	0.00117374	-851.979
830	ENSG00000138185	ENTPD1	-9.72884	1.12955e-61	0.00117849	-848.541
1809	ENSG00000188785	ZNF548	-9.72843	6.21469e-62	0.00117883	-848.297
269	ENSG00000101546	RBFA	-9.7257	2.98822e-61	0.00118106	-846.698
1933	ENSG00000198932	GPRASP1	-9.70547	1.20636e-56	0.00119774	-834.907
2306	ENSG00000224660	SH3BP5-AS1	-9.70369	9.90452e-78	0.00119922	-833.877
1673	ENSG00000183571	PGPEP1L	-9.69892	5.65803e-46	0.00120319	-831.122
318	ENSG00000104866	PPP1R37	-9.68148	3.805e-61	0.00121782	-821.138
33	ENSG00000013275	PSMC4	-9.67591	1.328e-107	0.00122254	-817.971
1532	ENSG00000176700	SCAND2P	-9.67433	6.34607e-64	0.00122388	-817.076
1631	ENSG00000181991	MRPS11	-9.67041	4.74948e-63	0.00122721	-814.859
552	ENSG00000121957	GPSM2	-9.66795	1.08709e-57	0.0012293	-813.471
1287	ENSG00000166228	PCBD1	-9.66788	3.41934e-61	0.00122936	-813.434
2352	ENSG00000226419	SLC16A1-AS1	-9.66457	2.3596e-79	0.00123218	-811.571
1035	ENSG00000151967	SCHIP1	-9.66435	4.65082e-56	0.00123237	-811.446
1882	ENSG00000197579	TOPORS	-9.65611	6.46702e-62	0.00123943	-806.823
1888	ENSG00000197782	ZNF780A	-9.65598	1.51811e-61	0.00123954	-806.754
1524	ENSG00000176422	SPRYD4	-9.65414	4.19194e-61	0.00124112	-805.725
43	ENSG00000026950	BTN3A1	-9.65212	9.39089e-59	0.00124286	-804.595
1302	ENSG00000166741	NNMT	-9.64772	8.9485e-36	0.00124665	-802.148
1731	ENSG00000185608	MRPL40	-9.64686	8.08852e-62	0.0012474	-801.67
1162	ENSG00000160917	CPSF4	-9.64579	1.44503e-61	0.00124833	-801.071
2386	ENSG00000228223	HCG11	-9.63083	1.26689e-61	0.00126133	-792.812
3105	ENSG00000267060	PTGES3L	-9.62998	5.74904e-59	0.00126208	-792.344
835	ENSG00000138380	CARF	-9.62941	2.11862e-61	0.00126258	-792.028
425	ENSG00000111875	ASF1A	-9.62457	1.96116e-61	0.00126682	-789.377
359	ENSG00000106819	ASPN	-9.62393	7.95052e-41	0.00126739	-789.025
1497	ENSG00000174807	CD248	-9.62028	9.90049e-53	0.00127059	-787.035
905	ENSG00000142188	TMEM50B	-9.61897	6.52044e-94	0.00127175	-786.32
3283	ENSG00000283787	PRR33	-9.61647	5.85836e-53	0.00127395	-784.959
1751	ENSG00000186166	CENATAC	-9.61534	3.12373e-87	0.00127496	-784.341
2961	ENSG00000256053	COA8	-9.61285	6.5614e-60	0.00127715	-782.991
2209	ENSG00000214765	SEPTIN7P2	-9.61256	2.65065e-58	0.00127741	-782.832
1063	ENSG00000154114	TBCEL	-9.61074	6.35167e-59	0.00127903	-781.845
439	ENSG00000112763	BTN2A1	-9.60989	6.12989e-62	0.00127977	-781.388
333	ENSG00000105671	DDX49	-9.60432	6.40455e-61	0.00128473	-778.374
2522	ENSG00000234127	TRIM26	-9.59905	8.08852e-62	0.00128943	-775.539
362	ENSG00000107201	RIGI	-9.59396	7.39523e-68	0.00129399	-772.803
2652	ENSG00000239883	PARGP1	-9.58764	2.26309e-60	0.00129967	-769.426
1157	ENSG00000160783	PMF1	-9.57027	1.31178e-61	0.00131541	-760.22
1500	ENSG00000174917	MICOS13	-9.56965	4.60047e-61	0.00131598	-759.892
422	ENSG00000111816	FRK	-9.56687	1.52919e-40	0.00131852	-758.427
3263	ENSG00000281183	NPTN-IT1	-9.56482	8.92223e-61	0.00132039	-757.354
610	ENSG00000126062	TMEM115	-9.56403	5.53141e-61	0.00132111	-756.938
100	ENSG00000068308	OTUD5	-9.56128	1.21587e-86	0.00132364	-755.495
771	ENSG00000135441	BLOC1S1	-9.56029	1.27678e-55	0.00132454	-754.979
505	ENSG00000117620	SLC35A3	-9.5564	1.21226e-65	0.00132812	-752.944
1733	ENSG00000185684	EP400P1	-9.55617	4.8309e-59	0.00132833	-752.824
104	ENSG00000068796	KIF2A	-9.54333	1.11592e-58	0.00134021	-746.153
434	ENSG00000112473	SLC39A7	-9.54259	4.39716e-73	0.00134089	-745.773
91	ENSG00000066135	KDM4A	-9.54139	5.00494e-60	0.00134201	-745.153
1027	ENSG00000151067	CACNA1C	-9.53939	8.65421e-71	0.00134387	-744.122
1020	ENSG00000149792	MRPL49	-9.53656	6.17429e-59	0.00134651	-742.661
1728	ENSG00000185515	BRCC3	-9.53189	4.3123e-61	0.00135087	-740.263
1658	ENSG00000182952	HMGN4	-9.53072	1.49608e-60	0.00135197	-739.661
209	ENSG00000091009	RBM27	-9.53054	2.52926e-58	0.00135214	-739.568
798	ENSG00000136521	NDUFB5	-9.52868	2.131e-175	0.00135388	-738.617
2196	ENSG00000214331	PDPR2P	-9.51298	1.36399e-59	0.0013687	-730.621
1929	ENSG00000198881	ASB12	-9.51286	4.85901e-55	0.00136881	-730.562
735	ENSG00000133460	SLC2A11	-9.50619	1.26516e-59	0.00137515	-727.192
2052	ENSG00000204681	GABBR1	-9.50323	3.76251e-66	0.00137797	-725.703
1661	ENSG00000182983	ZNF662	-9.49163	1.32006e-55	0.00138911	-719.887
571	ENSG00000123444	KBTBD4	-9.4895	2.84625e-60	0.00139116	-718.825
2694	ENSG00000241258	CRCP	-9.48463	6.39339e-60	0.00139586	-716.404
2281	ENSG00000223705	NSUN5P1	-9.48419	2.22498e-59	0.00139628	-716.187
1484	ENSG00000174032	SLC25A30	-9.48239	6.40658e-101	0.00139803	-715.292
2	ENSG00000001167	NFYA	-9.48221	1.22094e-64	0.0013982	-715.204
1154	ENSG00000160695	VPS11	-9.48033	1.3528e-90	0.00140002	-714.274
2608	ENSG00000237441	RGL2	-9.47793	5.65753e-132	0.00140236	-713.083
2197	ENSG00000214367	HAUS3	-9.47559	5.35039e-60	0.00140463	-711.93
1727	ENSG00000185513	L3MBTL1	-9.4735	1.14988e-58	0.00140667	-710.898
2163	ENSG00000213699	SLC35F6	-9.47067	5.36494e-62	0.00140943	-709.505
380	ENSG00000108666	C17orf75	-9.4692	2.84625e-60	0.00141087	-708.783
815	ENSG00000137449	CPEB2	-9.46583	5.98302e-62	0.00141417	-707.127
1709	ENSG00000185000	DGAT1	-9.46392	1.43647e-70	0.00141604	-706.193
1896	ENSG00000198042	MAK16	-9.4634	4.16252e-58	0.00141655	-705.94
1676	ENSG00000183666	GUSBP1	-9.45155	4.28472e-56	0.00142824	-700.164
2654	ENSG00000239900	ADSL	-9.45135	1.61367e-144	0.00142844	-700.065
710	ENSG00000132286	TIMM10B	-9.44481	3.50034e-59	0.00143492	-696.901
478	ENSG00000115902	SLC1A4	-9.4417	1.54314e-40	0.00143802	-695.402
1467	ENSG00000173221	GLRX	-9.43986	8.56647e-52	0.00143985	-694.516
3179	ENSG00000273841	TAF9	-9.42901	7.39704e-60	0.00145073	-689.309
205	ENSG00000089818	NECAP1	-9.42879	1.71472e-64	0.00145095	-689.203
3132	ENSG00000269858	EGLN2	-9.42864	4.81989e-59	0.00145109	-689.135
604	ENSG00000125871	MGME1	-9.42611	4.86069e-54	0.00145364	-687.927
63	ENSG00000050130	JKAMP	-9.42448	2.85386e-59	0.00145529	-687.15
3070	ENSG00000264538	SUZ12P1	-9.42361	2.75577e-55	0.00145616	-686.736
589	ENSG00000124608	AARS2	-9.42241	6.89967e-57	0.00145737	-686.166
547	ENSG00000121068	TBX2	-9.40863	9.21185e-55	0.00147136	-679.642
229	ENSG00000099326	MZF1	-9.4081	1.03449e-57	0.00147191	-679.391
811	ENSG00000137337	MDC1	-9.40282	7.45985e-93	0.0014773	-676.909
2798	ENSG00000245958	SEPTIN7P14	-9.39806	1.14802e-57	0.00148218	-674.68
684	ENSG00000130770	ATP5IF1	-9.39335	4.73626e-85	0.00148703	-672.483
78	ENSG00000058729	RIOK2	-9.39221	3.40036e-59	0.00148821	-671.95
1307	ENSG00000166912	MTMR10	-9.39145	3.22399e-180	0.00148899	-671.595
2661	ENSG00000240225	ZNF542P	-9.38886	1.16693e-58	0.00149167	-670.39
1384	ENSG00000169609	C15orf40	-9.38487	3.05598e-56	0.0014958	-668.54
3063	ENSG00000263740	RN7SL4P	-9.38189	2.96146e-58	0.00149889	-667.158
1579	ENSG00000178982	EIF3K	-9.37582	0	0.00150521	-664.358
2879	ENSG00000251474	RPL32P3	-9.37566	1.30245e-58	0.00150537	-664.287
1605	ENSG00000180573	H2AC6	-9.37507	5.293e-55	0.001506	-664.013
3103	ENSG00000266964	FXYD1	-9.3748	2.0899e-57	0.00150627	-663.89
978	ENSG00000146859	TMEM140	-9.36333	8.16291e-43	0.00151829	-658.634
326	ENSG00000105393	BABAM1	-9.35551	4.52253e-58	0.00152655	-655.072
370	ENSG00000107960	STN1	-9.35516	1.9459e-56	0.00152692	-654.914
632	ENSG00000127774	EMC6	-9.33215	9.40613e-56	0.00155147	-644.551
1610	ENSG00000180694	TMEM64	-9.32201	1.39256e-91	0.00156241	-640.036
1762	ENSG00000186470	BTN3A2	-9.31962	2.88796e-51	0.001565	-638.979
1268	ENSG00000165338	HECTD2	-9.30845	9.33434e-55	0.00157717	-634.047
1986	ENSG00000204227	RING1	-9.30733	5.04851e-62	0.00157839	-633.557
2318	ENSG00000225190	PLEKHM1	-9.3072	6.08158e-86	0.00157853	-633.499
1905	ENSG00000198300	PEG3	-9.3064	2.14708e-51	0.0015794	-633.151
1802	ENSG00000188542	DUSP28	-9.30595	7.30361e-56	0.0015799	-632.952
159	ENSG00000079435	LIPE	-9.29817	6.9264e-46	0.00158844	-629.548
1433	ENSG00000171451	DSEL	-9.29644	1.73601e-49	0.00159035	-628.792
1591	ENSG00000179909	ZNF154	-9.29013	8.42744e-55	0.00159732	-626.048
1525	ENSG00000176444	CLK2	-9.28978	4.31946e-81	0.0015977	-625.898
543	ENSG00000120696	KBTBD7	-9.28896	3.17975e-56	0.00159862	-625.54
290	ENSG00000103121	CMC2	-9.28741	3.84542e-55	0.00160034	-624.868
2542	ENSG00000234899	SOX9-AS1	-9.2842	1.50903e-47	0.0016039	-623.481
785	ENSG00000136161	RCBTB2	-9.28201	6.84276e-56	0.00160633	-622.536
1019	ENSG00000149600	COMMD7	-9.27552	2.81254e-57	0.00161358	-619.739
931	ENSG00000144048	DUSP11	-9.26619	1.65969e-55	0.00162405	-615.744
486	ENSG00000116521	SCAMP3	-9.26124	1.24494e-75	0.00162963	-613.636
1660	ENSG00000182973	CNOT10	-9.25186	1.05141e-61	0.00164026	-609.661
2146	ENSG00000213516	RBMXL1	-9.25163	1.40754e-57	0.00164052	-609.563
2077	ENSG00000206149	HERC2P9	-9.25116	7.73416e-64	0.00164105	-609.365
1164	ENSG00000161013	MGAT4B	-9.24894	1.88648e-89	0.00164358	-608.427
1104	ENSG00000157045	NTAN1	-9.24737	1.24344e-55	0.00164538	-607.764
2848	ENSG00000249915	PDCD6	-9.24597	4.16007e-57	0.00164697	-607.176
1436	ENSG00000171522	PTGER4	-9.2428	4.2071e-55	0.00165059	-605.842
1370	ENSG00000169093	ASMTL	-9.23856	7.53326e-63	0.00165545	-604.067
1257	ENSG00000164934	DCAF13	-9.23714	2.6577e-56	0.00165708	-603.471
2921	ENSG00000254122	PCDHGB7	-9.2355	4.5569e-53	0.00165897	-602.784
170	ENSG00000081692	JMJD4	-9.23093	8.55067e-55	0.00166423	-600.88
573	ENSG00000123570	RAB9B	-9.22471	5.23309e-51	0.00167142	-598.294
17	ENSG00000006652	IFRD1	-9.22232	1.96261e-93	0.00167419	-597.303
1609	ENSG00000180667	YOD1	-9.22134	1.26827e-54	0.00167533	-596.898
698	ENSG00000131634	TMEM204	-9.22051	1.04053e-55	0.00167629	-596.556
2044	ENSG00000204580	DDR1	-9.2182	1.89078e-88	0.00167898	-595.601
574	ENSG00000123689	G0S2	-9.21768	9.25609e-37	0.00167959	-595.383
476	ENSG00000115705	TPO	-9.21317	3.44843e-46	0.00168485	-593.526
939	ENSG00000144597	EAF1	-9.20944	2.11986e-54	0.0016892	-591.995
378	ENSG00000108465	CDK5RAP3	-9.20893	1.38631e-54	0.0016898	-591.786
1284	ENSG00000166170	BAG5	-9.2044	1.06795e-96	0.00169512	-589.928
2112	ENSG00000211450	SELENOH	-9.20308	1.14183e-53	0.00169666	-589.392
1417	ENSG00000170855	TRIAP1	-9.20303	2.88242e-56	0.00169673	-589.369
591	ENSG00000124641	MED20	-9.20241	1.68393e-56	0.00169745	-589.118
938	ENSG00000144591	GMPPA	-9.19606	4.45919e-57	0.00170495	-586.528
2901	ENSG00000253305	PCDHGB6	-9.19463	3.08933e-51	0.00170664	-585.947
1101	ENSG00000156968	MPV17L	-9.19091	4.97235e-42	0.00171104	-584.438
721	ENSG00000132768	DPH2	-9.18818	3.02908e-53	0.00171428	-583.336
165	ENSG00000080947	CROCCP3	-9.18583	8.82545e-55	0.00171708	-582.384
1883	ENSG00000197608	ZNF841	-9.17794	1.59705e-57	0.00172649	-579.21
1036	ENSG00000152078	TLCD4	-9.17766	1.86538e-77	0.00172683	-579.096
200	ENSG00000088832	FKBP1A	-9.17712	1.74411e-126	0.00172747	-578.881
2002	ENSG00000204310	AGPAT1	-9.17522	8.87486e-94	0.00172976	-578.116
1592	ENSG00000179958	DCTPP1	-9.17166	9.45206e-56	0.00173402	-576.695
617	ENSG00000126814	TRMT5	-9.16653	7.60997e-55	0.0017402	-574.645
1248	ENSG00000164465	DCBLD1	-9.16511	7.34828e-55	0.00174191	-574.081
1430	ENSG00000171223	JUNB	-9.1639	4.6047e-38	0.00174337	-573.601
2165	ENSG00000213719	CLIC1	-9.1633	1.49945e-58	0.0017441	-573.36
1364	ENSG00000168918	INPP5D	-9.15682	1.61248e-51	0.00175195	-570.792
1919	ENSG00000198736	MSRB1	-9.15234	1.94293e-79	0.0017574	-569.021
2214	ENSG00000215068	ANXA2R-AS1	-9.15016	2.3127e-49	0.00176005	-568.164
737	ENSG00000133800	LYVE1	-9.14285	2.92121e-43	0.00176899	-565.293
2045	ENSG00000204590	GNL1	-9.13658	6.5412e-103	0.00177671	-562.838
1328	ENSG00000167625	ZNF526	-9.13618	3.53354e-55	0.00177719	-562.685
1596	ENSG00000180155	LYNX1	-9.13116	9.38148e-51	0.0017834	-560.728
622	ENSG00000127081	ZNF484	-9.13094	2.28856e-54	0.00178366	-560.645
514	ENSG00000118523	CCN2	-9.13081	9.04245e-25	0.00178383	-560.593
579	ENSG00000124224	PPP4R1L	-9.12327	1.94435e-51	0.00179317	-557.671
101	ENSG00000068323	TFE3	-9.12145	2.35247e-79	0.00179544	-556.967
421	ENSG00000111801	BTN3A3	-9.12115	1.30099e-50	0.00179581	-556.852
782	ENSG00000135976	ANKRD36	-9.11521	9.434e-94	0.00180322	-554.563
1092	ENSG00000156253	RWDD2B	-9.115	2.63883e-89	0.00180348	-554.484
348	ENSG00000106133	NSUN5P2	-9.1141	1.81874e-55	0.00180461	-554.137
3219	ENSG00000277072	STAG3L2	-9.11352	1.39325e-52	0.00180533	-553.914
772	ENSG00000135482	ZC3H10	-9.10925	2.52881e-55	0.00181068	-552.278
199	ENSG00000088280	ASAP3	-9.10651	2.49286e-96	0.00181413	-551.23
263	ENSG00000100902	PSMA6	-9.10414	4.2442e-71	0.00181711	-550.324
1566	ENSG00000178295	GEN1	-9.0983	7.46119e-51	0.00182448	-548.101
236	ENSG00000100014	SPECC1L	-9.09517	5.88273e-80	0.00182845	-546.912
487	ENSG00000116574	RHOU	-9.09411	1.29008e-58	0.00182979	-546.512
2914	ENSG00000253846	PCDHGA10	-9.09176	5.91487e-51	0.00183276	-545.624
1647	ENSG00000182636	NDN	-9.0892	3.65535e-68	0.00183602	-544.655
613	ENSG00000126749	EMG1	-9.08904	8.17918e-80	0.00183623	-544.595
1858	ENSG00000197062	ZSCAN26	-9.08445	2.7395e-53	0.00184208	-542.866
1193	ENSG00000162971	TYW5	-9.08405	1.73306e-54	0.00184259	-542.715
2960	ENSG00000256043	CTSO	-9.08125	5.99543e-51	0.00184617	-541.662
727	ENSG00000133020	MYH8	-9.08026	5.23906e-14	0.00184744	-541.29
723	ENSG00000132825	PPP1R3D	-9.07993	5.98566e-50	0.00184786	-541.167
1476	ENSG00000173480	ZNF417	-9.07837	3.73585e-59	0.00184985	-540.583
707	ENSG00000132024	CC2D1A	-9.07759	1.30192e-77	0.00185086	-540.29
1852	ENSG00000196967	ZNF585A	-9.06817	5.92289e-54	0.00186298	-536.774
3188	ENSG00000274750	H3C6	-9.06532	7.30903e-53	0.00186666	-535.715
1818	ENSG00000189367	KIAA0408	-9.05828	1.28257e-50	0.0018758	-533.105
2787	ENSG00000244627	TPTEP2	-9.05693	8.13908e-51	0.00187756	-532.607
2910	ENSG00000253731	PCDHGA6	-9.05232	1.82301e-50	0.00188356	-530.909
2981	ENSG00000257122	RRN3P3	-9.04632	1.00508e-52	0.00189141	-528.707
1406	ENSG00000170364	SETMAR	-9.04339	8.54972e-52	0.00189526	-527.633
1553	ENSG00000177683	THAP5	-9.04184	2.97999e-78	0.00189729	-527.067
1199	ENSG00000163155	LYSMD1	-9.04084	8.7409e-54	0.00189862	-526.699
473	ENSG00000115541	HSPE1	-9.03966	6.47207e-52	0.00190016	-526.271
549	ENSG00000121716	PILRB	-9.038	4.22052e-48	0.00190235	-525.666
123	ENSG00000072071	ADGRL1	-9.03327	5.82439e-47	0.0019086	-523.944
1754	ENSG00000186272	ZNF17	-9.03313	1.60263e-53	0.00190879	-523.893
1795	ENSG00000188215	DCUN1D3	-9.02601	5.46096e-53	0.00191823	-521.314
1545	ENSG00000177370	TIMM22	-9.02006	2.58775e-65	0.00192616	-519.168
103	ENSG00000068400	GRIPAP1	-9.01707	1.99708e-80	0.00193015	-518.096
2363	ENSG00000226891	LINC01359	-9.01593	3.56593e-48	0.00193168	-517.683
59	ENSG00000047597	XK	-9.01315	2.68976e-51	0.0019354	-516.689
1857	ENSG00000197061	H4C3	-8.99592	3.09981e-47	0.00195865	-510.556
3165	ENSG00000272734	ADIRF-AS1	-8.99455	4.25292e-45	0.00196052	-510.069
2026	ENSG00000204439	C6orf47	-8.99159	8.94716e-54	0.00196455	-509.023
1263	ENSG00000165168	CYBB	-8.98908	3.02527e-42	0.00196796	-508.14
181	ENSG00000083814	ZNF671	-8.9871	1.01136e-53	0.00197066	-507.444
993	ENSG00000147684	NDUFB9	-8.9862	3.7516e-123	0.00197189	-507.127
2552	ENSG00000235205	TATDN2P3	-8.98399	5.87264e-39	0.00197492	-506.349
961	ENSG00000145945	FAM50B	-8.98383	1.60415e-51	0.00197515	-506.292
2278	ENSG00000223547	ZNF844	-8.98159	1.08776e-41	0.00197821	-505.507
395	ENSG00000110011	DNAJC4	-8.97771	8.66736e-53	0.00198354	-504.149
304	ENSG00000104154	SLC30A4	-8.97696	3.00655e-51	0.00198457	-503.887
1700	ENSG00000184584	STING1	-8.97646	1.90137e-64	0.00198525	-503.715
367	ENSG00000107796	ACTA2	-8.97481	2.92272e-71	0.00198753	-503.137
2332	ENSG00000225648	SBDSP1	-8.97308	7.2146e-51	0.00198991	-502.536
1772	ENSG00000187187	ZNF546	-8.97242	3.92267e-51	0.00199083	-502.304
2603	ENSG00000237296	SMG1P1	-8.96917	2.12767e-50	0.00199531	-501.176
2227	ENSG00000215883	CYB5RL	-8.96815	4.50178e-53	0.00199672	-500.822
114	ENSG00000070601	FRMPD1	-8.95933	8.96689e-44	0.00200897	-497.767
1053	ENSG00000153391	INO80C	-8.95918	6.28439e-53	0.00200918	-497.715
2258	ENSG00000220785	MTMR9LP	-8.95191	1.12311e-49	0.00201933	-495.214
2869	ENSG00000251022	THAP9-AS1	-8.95065	8.06178e-51	0.00202109	-494.782
834	ENSG00000138379	MSTN	-8.9503	4.90602e-39	0.00202158	-494.662
3284	ENSG00000284024	MSANTD7	-8.94972	1.23515e-51	0.00202239	-494.465
377	ENSG00000108448	TRIM16L	-8.94785	1.277e-48	0.00202502	-493.822
1898	ENSG00000198131	ZNF544	-8.94308	3.51023e-65	0.00203173	-492.192
1059	ENSG00000153933	DGKE	-8.9405	4.71359e-46	0.00203536	-491.313
335	ENSG00000105722	ERF	-8.93361	6.50904e-47	0.00204511	-488.971
3277	ENSG00000283050	GTF2IP12	-8.92547	5.80477e-45	0.00205668	-486.221
1196	ENSG00000163026	WDCP	-8.92189	2.49451e-53	0.00206178	-485.017
40	ENSG00000018610	STEEP1	-8.91932	6.83037e-54	0.00206546	-484.154
2660	ENSG00000240184	PCDHGC3	-8.91683	4.87787e-80	0.00206903	-483.319
860	ENSG00000139637	MYG1	-8.91535	1.63802e-51	0.00207116	-482.822
1073	ENSG00000154874	CCDC144BP	-8.9145	4.31153e-39	0.00207238	-482.537
1798	ENSG00000188321	ZNF559	-8.91019	1.16085e-42	0.00207857	-481.099
825	ENSG00000137842	TMEM62	-8.90606	3.28872e-52	0.00208454	-479.723
1980	ENSG00000204152	TIMM23B	-8.90465	3.04054e-51	0.00208658	-479.254
1290	ENSG00000166275	BORCS7	-8.90083	7.93314e-52	0.0020921	-477.988
1892	ENSG00000197951	ZNF71	-8.89835	5.60657e-62	0.0020957	-477.167
3237	ENSG00000278129	ZNF8	-8.89239	1.72039e-48	0.00210438	-475.199
351	ENSG00000106546	AHR	-8.89155	4.97411e-48	0.0021056	-474.923
1124	ENSG00000158850	B4GALT3	-8.89074	6.92098e-51	0.00210679	-474.655
1746	ENSG00000185986	SDHAP3	-8.88756	9.31834e-52	0.00211143	-473.612
1637	ENSG00000182177	ASB18	-8.88529	1.54446e-43	0.00211476	-472.868
2024	ENSG00000204435	CSNK2B	-8.88289	3.19017e-52	0.00211828	-472.08
557	ENSG00000122696	SLC25A51	-8.8781	4.92336e-52	0.00212532	-470.517
1269	ENSG00000165389	SPTSSA	-8.87631	8.38414e-45	0.00212797	-469.932
352	ENSG00000106588	PSMA2	-8.87587	1.35567e-51	0.00212861	-469.79
1764	ENSG00000186567	CEACAM19	-8.87548	3.61776e-50	0.00212919	-469.662
2710	ENSG00000241839	PLEKHO2	-8.85579	2.48198e-46	0.00215844	-463.297
862	ENSG00000139679	LPAR6	-8.85121	9.89408e-43	0.00216532	-461.826
1453	ENSG00000172175	MALT1	-8.85089	1.74355e-108	0.00216579	-461.724
365	ENSG00000107521	HPS1	-8.85068	1.2316e-63	0.0021661	-461.659
373	ENSG00000108387	SEPTIN4	-8.8468	8.69612e-46	0.00217194	-460.418
1211	ENSG00000163602	RYBP	-8.8449	3.51842e-63	0.0021748	-459.812
1786	ENSG00000187866	PABIR1	-8.84228	2.48264e-51	0.00217876	-458.976
1006	ENSG00000148444	COMMD3	-8.83084	7.75672e-52	0.0021961	-455.353
1161	ENSG00000160908	ZNF394	-8.83025	8.08397e-66	0.002197	-455.166
1981	ENSG00000204177	BMS1P1	-8.82945	5.24528e-49	0.00219822	-454.913
1715	ENSG00000185163	DDX51	-8.82926	2.34266e-66	0.00219851	-454.853
272	ENSG00000101695	RNF125	-8.82891	6.51744e-46	0.00219904	-454.745
270	ENSG00000101596	SMCHD1	-8.82791	6.22632e-147	0.00220057	-454.429
3091	ENSG00000266019	MIR3609	-8.82317	2.57724e-43	0.00220781	-452.939
453	ENSG00000113971	NPHP3	-8.82183	1.4534e-47	0.00220986	-452.518
1539	ENSG00000177042	TMEM80	-8.81905	2.49644e-51	0.00221412	-451.646
1618	ENSG00000180979	LRRC57	-8.8184	9.98013e-50	0.00221512	-451.442
1688	ENSG00000184182	UBE2F	-8.81227	3.89302e-55	0.00222456	-449.528
1528	ENSG00000176595	KBTBD11	-8.81005	1.22154e-48	0.00222797	-448.839
1241	ENSG00000164308	ERAP2	-8.80698	2.89431e-39	0.00223272	-447.883
124	ENSG00000072201	LNX1	-8.80642	1.1154e-51	0.00223359	-447.71
1180	ENSG00000162073	PAQR4	-8.80519	5.09986e-42	0.0022355	-447.328
2769	ENSG00000243943	ZNF512	-8.80364	3.41125e-52	0.0022379	-446.847
1046	ENSG00000152894	PTPRK	-8.80216	4.11716e-102	0.00224019	-446.391
1116	ENSG00000158301	GPRASP2	-8.79775	1.27097e-48	0.00224705	-445.028
651	ENSG00000128626	MRPS12	-8.79449	4.89838e-50	0.00225214	-444.023
881	ENSG00000140986	RPL3L	-8.79355	2.5651e-170	0.00225361	-443.733
323	ENSG00000105136	ZNF419	-8.79188	2.7611e-50	0.00225621	-443.221
706	ENSG00000132017	DCAF15	-8.79079	2.88248e-62	0.00225791	-442.887
1722	ENSG00000185432	TMT1A	-8.78856	2.10353e-131	0.00226142	-442.2
529	ENSG00000119865	CNRIP1	-8.78843	5.28661e-43	0.00226161	-442.162
1340	ENSG00000167962	ZNF598	-8.78641	2.72206e-70	0.00226478	-441.544
3234	ENSG00000277791	PSMB3	-8.78462	4.13712e-96	0.0022676	-440.995
56	ENSG00000041982	TNC	-8.78364	2.8614e-21	0.00226914	-440.696
1840	ENSG00000196655	TRAPPC4	-8.78222	3.26937e-62	0.00227137	-440.263
279	ENSG00000102103	PQBP1	-8.78126	1.0842e-69	0.00227289	-439.969
1342	ENSG00000167985	SDHAF2	-8.77786	1.77047e-51	0.00227824	-438.935
2050	ENSG00000204650	LINC02210	-8.76808	1.60388e-44	0.00229375	-435.968
3259	ENSG00000280789	PAGR1	-8.76561	9.63703e-51	0.00229768	-435.222
1076	ENSG00000155016	CYP2U1	-8.76474	3.33639e-51	0.00229906	-434.96
1681	ENSG00000183801	OLFML1	-8.76363	1.59261e-46	0.00230083	-434.625
399	ENSG00000110104	CCDC86	-8.76321	1.46587e-49	0.0023015	-434.499
531	ENSG00000119917	IFIT3	-8.76204	1.09676e-47	0.00230337	-434.146
1276	ENSG00000165714	BORCS5	-8.76031	1.35778e-80	0.00230614	-433.625
2717	ENSG00000242028	HYPK	-8.75603	8.1933e-50	0.00231298	-432.342
1561	ENSG00000177873	ZNF619	-8.74876	5.02031e-51	0.00232466	-430.17
1563	ENSG00000178033	CALHM5	-8.74727	9.89317e-44	0.00232707	-429.726
3160	ENSG00000272645	GTF2IP20	-8.74537	7.69761e-46	0.00233014	-429.158
1369	ENSG00000169084	DHRSX	-8.74321	2.04203e-49	0.00233363	-428.518
2915	ENSG00000253873	PCDHGA11	-8.74163	1.50264e-47	0.00233618	-428.05
239	ENSG00000100058	CRYBB2P1	-8.74076	4.90775e-40	0.00233759	-427.791
1812	ENSG00000189136	UBE2Q2P1	-8.74054	1.7549e-48	0.00233796	-427.724
1373	ENSG00000169136	ATF5	-8.73989	7.16915e-46	0.002339	-427.533
1723	ENSG00000185437	SH3BGR	-8.7383	4.57224e-45	0.00234158	-427.063
1653	ENSG00000182841	RRP7BP	-8.73155	1.15599e-48	0.00235256	-425.069
1461	ENSG00000172992	DCAKD	-8.7274	5.1899e-47	0.00235934	-423.847
1005	ENSG00000148300	REXO4	-8.72701	6.58033e-67	0.00235998	-423.733
658	ENSG00000129003	VPS13C	-8.72375	0	0.00236532	-422.776
194	ENSG00000086189	DIMT1	-8.71769	2.10368e-49	0.00237528	-421.003
1379	ENSG00000169359	SLC33A1	-8.71611	1.31961e-47	0.00237787	-420.544
1516	ENSG00000175928	LRRN1	-8.71594	1.64946e-34	0.00237816	-420.493
2124	ENSG00000212694	LINC01089	-8.71577	1.24399e-48	0.00237844	-420.444
841	ENSG00000138629	UBL7	-8.71532	1.29371e-81	0.00237917	-420.314
1184	ENSG00000162600	OMA1	-8.71238	1.51188e-84	0.00238403	-419.458
3196	ENSG00000275700	AATF	-8.70692	9.31836e-56	0.00239308	-417.871
705	ENSG00000132005	RFX1	-8.70489	7.36486e-45	0.00239644	-417.285
1318	ENSG00000167378	IRGQ	-8.69769	3.87103e-145	0.00240843	-415.208
1017	ENSG00000149485	FADS1	-8.69656	7.97847e-43	0.00241032	-414.883
53	ENSG00000037637	FBXO42	-8.69227	2.39959e-166	0.0024175	-413.65
2953	ENSG00000255471	PRSS23-AS1	-8.69115	2.0994e-46	0.00241937	-413.33
1008	ENSG00000148671	ADIRF	-8.68875	5.76943e-43	0.00242341	-412.642
1726	ENSG00000185495	SEPTIN7P13	-8.68869	3.06882e-47	0.00242351	-412.625
1172	ENSG00000161642	ZNF385A	-8.68454	5.15326e-37	0.00243048	-411.441
968	ENSG00000146374	RSPO3	-8.67524	2.68936e-31	0.00244621	-408.796
1996	ENSG00000204267	TAP2	-8.66988	2.05575e-44	0.00245531	-407.281
3086	ENSG00000265727	RN7SL648P	-8.66149	3.1266e-48	0.00246962	-404.92
363	ENSG00000107371	EXOSC3	-8.65666	1.77873e-48	0.00247791	-403.566
1130	ENSG00000159200	RCAN1	-8.65362	4.61484e-61	0.00248314	-402.716
2933	ENSG00000254685	FPGT	-8.65336	5.18449e-49	0.00248358	-402.645
1844	ENSG00000196757	ZNF700	-8.65265	1.02603e-48	0.00248481	-402.445
3035	ENSG00000261326	LINC01355	-8.649	6.17429e-59	0.00249111	-401.428
1160	ENSG00000160818	GPATCH4	-8.64577	4.28092e-47	0.00249669	-400.53
3029	ENSG00000260916	CCPG1	-8.64524	1.01908e-73	0.0024976	-400.384
1392	ENSG00000169964	TMEM42	-8.64305	1.75853e-46	0.0025014	-399.777
390	ENSG00000109686	SH3D19	-8.64241	3.39904e-155	0.00250251	-399.598
460	ENSG00000114779	ABHD14B	-8.63874	1.32538e-49	0.00250889	-398.583
1459	ENSG00000172878	METAP1D	-8.63638	3.81194e-52	0.00251299	-397.933
941	ENSG00000144668	ITGA9	-8.63517	1.35578e-70	0.00251509	-397.6
2607	ENSG00000237440	ZNF737	-8.63488	1.03319e-47	0.00251561	-397.519
1950	ENSG00000200959	SNORA74A	-8.63485	4.41974e-44	0.00251566	-397.51
102	ENSG00000068394	GPKOW	-8.63262	5.85286e-71	0.00251955	-396.897
1976	ENSG00000203993	ARRDC1-AS1	-8.62948	3.47823e-49	0.00252505	-396.033
1993	ENSG00000204257	HLA-DMA	-8.62842	3.32062e-42	0.00252689	-395.744
1173	ENSG00000161912	ADCY10P1	-8.62664	1.26407e-43	0.00253	-395.256
2025	ENSG00000204438	GPANK1	-8.62612	2.71836e-56	0.00253093	-395.112
242	ENSG00000100150	DEPDC5	-8.62427	2.28676e-63	0.00253417	-394.607
516	ENSG00000118804	STBD1	-8.62374	4.9003e-45	0.00253511	-394.46
83	ENSG00000063169	BICRA	-8.61699	3.28467e-44	0.002547	-392.619
2825	ENSG00000248483	POU5F2	-8.613	3.68599e-48	0.00255404	-391.537
1322	ENSG00000167543	TP53I13	-8.61153	2.06416e-48	0.00255665	-391.137
1679	ENSG00000183751	TBL3	-8.60111	4.26962e-89	0.00257518	-388.322
1156	ENSG00000160767	ENTREP3	-8.59992	5.42985e-44	0.00257731	-388.001
2247	ENSG00000219545	UMAD1	-8.59519	1.53972e-48	0.00258577	-386.732
3154	ENSG00000272573	MUSTN1	-8.59199	2.91306e-42	0.00259151	-385.876
1887	ENSG00000197757	HOXC6	-8.58973	4.01406e-48	0.00259558	-385.27
1612	ENSG00000180806	HOXC9	-8.589	6.85531e-49	0.0025969	-385.075
2936	ENSG00000254838	GVINP1	-8.58783	3.9543e-45	0.00259899	-384.765
979	ENSG00000147099	HDAC8	-8.58188	5.83179e-101	0.00260974	-383.181
1659	ENSG00000182957	SPATA13	-8.58128	7.72345e-47	0.00261082	-383.021
1399	ENSG00000170175	CHRNB1	-8.58074	2.78898e-108	0.00261179	-382.879
1185	ENSG00000162616	DNAJB4	-8.57935	1.19952e-156	0.00261431	-382.51
1505	ENSG00000175193	PARL	-8.5756	6.8637e-48	0.00262113	-381.516
3053	ENSG00000262814	MRPL12	-8.57463	2.8515e-44	0.00262289	-381.259
2038	ENSG00000204564	C6orf136	-8.57355	3.70757e-50	0.00262485	-380.974
535	ENSG00000120093	HOXB3	-8.57187	1.78978e-45	0.00262791	-380.531
1047	ENSG00000152904	GGPS1	-8.56363	1.00666e-46	0.00264296	-378.364
697	ENSG00000131626	PPFIA1	-8.56276	1.97328e-76	0.00264455	-378.136
964	ENSG00000146112	PPP1R18	-8.55733	5.3295e-70	0.00265453	-376.715
1800	ENSG00000188428	BLOC1S5	-8.55686	8.3885e-48	0.00265539	-376.592
2203	ENSG00000214530	STARD10	-8.55268	1.27445e-45	0.00266309	-375.504
2895	ENSG00000253159	PCDHGA12	-8.55063	5.42155e-44	0.00266688	-374.97
624	ENSG00000127241	MASP1	-8.5457	8.4968e-51	0.00267601	-373.69
1098	ENSG00000156697	UTP14A	-8.54405	1.50911e-47	0.00267908	-373.263
2837	ENSG00000249249	TICAM2-AS1	-8.54315	2.82363e-47	0.00268075	-373.03
174	ENSG00000082196	C1QTNF3	-8.54199	7.63242e-44	0.0026829	-372.732
1131	ENSG00000159228	CBR1	-8.52797	5.88736e-42	0.00270911	-369.126
3287	ENSG00000284770	TBCE	-8.52438	1.36172e-47	0.00271586	-368.207
1744	ENSG00000185885	IFITM1	-8.52257	1.51404e-44	0.00271927	-367.746
1813	ENSG00000189223	PAX8-AS1	-8.52048	3.82807e-35	0.0027232	-367.215
415	ENSG00000111335	OAS2	-8.5157	1.79143e-42	0.00273225	-365.999
1527	ENSG00000176476	SGF29	-8.51564	3.01611e-44	0.00273235	-365.986
2189	ENSG00000214174	AMZ2P1	-8.51515	7.1889e-46	0.00273328	-365.86
1720	ENSG00000185379	RAD51D	-8.51489	1.00388e-45	0.00273378	-365.794
670	ENSG00000129559	NEDD8	-8.51361	1.6439e-99	0.0027362	-365.47
2228	ENSG00000215908	CROCCP2	-8.51295	1.15061e-120	0.00273745	-365.303
1959	ENSG00000201998	SNORA23	-8.5091	1.59813e-39	0.00274477	-364.33
1577	ENSG00000178922	HYI	-8.5083	6.70892e-46	0.0027463	-364.127
477	ENSG00000115840	SLC25A12	-8.50598	5.99971e-122	0.00275071	-363.542
3041	ENSG00000261934	PCDHGA9	-8.50311	3.75872e-44	0.0027562	-362.819
1692	ENSG00000184313	MROH7	-8.49847	1.21029e-33	0.00276507	-361.654
2911	ENSG00000253767	PCDHGA8	-8.49799	5.60962e-44	0.00276599	-361.534
1713	ENSG00000185115	NSMCE3	-8.49566	6.92954e-46	0.00277046	-360.951
284	ENSG00000102802	MEDAG	-8.49424	2.4545e-43	0.00277318	-360.597
2037	ENSG00000204560	DHX16	-8.49238	4.70169e-106	0.00277676	-360.131
1879	ENSG00000197536	CARINH	-8.48925	2.79267e-74	0.0027828	-359.35
2333	ENSG00000225663	MCRIP1	-8.48172	4.31512e-77	0.00279736	-357.479
2264	ENSG00000221988	PPT2	-8.47985	3.01966e-47	0.00280098	-357.017
899	ENSG00000141858	SAMD1	-8.47946	6.26255e-51	0.00280174	-356.921
2852	ENSG00000250251	PKD1P6	-8.47873	6.6151e-78	0.00280316	-356.74
2621	ENSG00000237854	LINC00674	-8.47488	9.25353e-48	0.00281066	-355.789
594	ENSG00000124786	SLC35B3	-8.4742	6.96544e-46	0.00281198	-355.622
992	ENSG00000147586	MRPS28	-8.47418	5.94741e-47	0.00281202	-355.616
1827	ENSG00000196275	GTF2IRD2	-8.47264	7.70475e-42	0.00281502	-355.238
1177	ENSG00000161960	EIF4A1	-8.4699	2.06204e-43	0.00282038	-354.563
2129	ENSG00000213066	CEP43	-8.46925	3.2721e-46	0.00282163	-354.405
1535	ENSG00000176945	MUC20	-8.46631	5.54768e-39	0.0028274	-353.681
294	ENSG00000103319	EEF2K	-8.4621	5.02911e-154	0.00283566	-352.652
2131	ENSG00000213088	ACKR1	-8.45797	6.43581e-39	0.00284379	-351.644
2395	ENSG00000228486	C2orf92	-8.45452	1.18698e-45	0.00285061	-350.803
2347	ENSG00000226074	PRSS44P	-8.45072	2.06176e-30	0.00285811	-349.881
469	ENSG00000115361	ACADL	-8.44594	2.29794e-41	0.0028676	-348.724
1064	ENSG00000154258	ABCA9	-8.4431	5.13134e-71	0.00287325	-348.038
2561	ENSG00000235505	CASP4LP	-8.43661	8.91536e-33	0.0028862	-346.476
1255	ENSG00000164849	GPR146	-8.43267	5.63293e-46	0.00289409	-345.531
1922	ENSG00000198783	ZNF830	-8.41838	1.23401e-46	0.0029229	-342.126
1917	ENSG00000198719	DLL1	-8.41698	2.36428e-36	0.00292574	-341.793
2488	ENSG00000232486	DEPDC1P2	-8.41529	1.04462e-42	0.00292917	-341.393
2906	ENSG00000253537	PCDHGA7	-8.40489	1.00585e-43	0.00295037	-338.94
1178	ENSG00000161970	RPL26	-8.40394	4.8241e-152	0.00295231	-338.718
140	ENSG00000075790	BCAP29	-8.39356	1.33607e-122	0.00297362	-336.29
2141	ENSG00000213390	ARHGAP19	-8.39072	4.13676e-43	0.00297949	-335.628
480	ENSG00000115946	PNO1	-8.37934	3.52189e-45	0.00300309	-332.99
1395	ENSG00000169992	NLGN2	-8.36714	5.36949e-56	0.00302859	-330.187
1810	ENSG00000189050	RNFT1	-8.36354	3.14228e-45	0.00303616	-329.363
631	ENSG00000127554	GFER	-8.3634	3.12581e-49	0.00303645	-329.332
882	ENSG00000140987	ZSCAN32	-8.35693	3.85674e-45	0.0030501	-327.858
3217	ENSG00000276966	H4C5	-8.35517	7.42777e-39	0.00305382	-327.458
567	ENSG00000123374	CDK2	-8.35498	2.60132e-43	0.00305423	-327.415
2336	ENSG00000225828	FAM229A	-8.3475	3.34824e-45	0.0030701	-325.722
346	ENSG00000106080	FKBP14	-8.34567	2.42721e-41	0.00307399	-325.31
2723	ENSG00000242125	SNHG3	-8.34342	1.97833e-45	0.0030788	-324.802
1758	ENSG00000186416	NKRF	-8.33807	1.67609e-49	0.00309022	-323.601
116	ENSG00000070759	TESK2	-8.33762	7.27242e-39	0.00309119	-323.5
135	ENSG00000074660	SCARF1	-8.33681	2.2248e-86	0.00309293	-323.318
2293	ENSG00000224032	EPB41L4A-AS1	-8.3353	1.66995e-42	0.00309617	-322.98
883	ENSG00000140990	NDUFB10	-8.33427	4.24597e-112	0.00309838	-322.749
2144	ENSG00000213462	ERV3-1	-8.33274	1.19964e-39	0.00310168	-322.406
639	ENSG00000128000	ZNF780B	-8.33217	1.33739e-96	0.00310289	-322.281
1375	ENSG00000169230	PRELID1	-8.33144	2.82142e-45	0.00310445	-322.118
2648	ENSG00000239789	MRPS17	-8.32377	2.58848e-43	0.00312101	-320.41
388	ENSG00000109220	CHIC2	-8.32334	7.47291e-44	0.00312194	-320.313
2013	ENSG00000204386	NEU1	-8.3227	2.28854e-64	0.00312332	-320.172
3271	ENSG00000282826	FRG1CP	-8.32229	8.49393e-40	0.00312423	-320.079
1310	ENSG00000166979	EVA1C	-8.31876	3.21685e-38	0.00313188	-319.297
3260	ENSG00000280798	LINC00294	-8.31778	1.24244e-42	0.00313399	-319.082
1225	ENSG00000163867	ZMYM6	-8.31566	1.91588e-54	0.00313861	-318.612
839	ENSG00000138448	ITGAV	-8.31389	1.35404e-133	0.00314246	-318.222
148	ENSG00000077348	EXOSC5	-8.31135	7.40085e-42	0.00314801	-317.661
1619	ENSG00000181016	LSMEM1	-8.31053	3.86006e-97	0.00314979	-317.482
61	ENSG00000048162	NOP16	-8.30616	1.287e-43	0.00315934	-316.522
3207	ENSG00000276293	PIP4K2B	-8.30573	1.24984e-14	0.00316029	-316.427
2823	ENSG00000248449	PCDHGB8P	-8.3057	4.3015e-42	0.00316036	-316.42
2498	ENSG00000232859	LYRM9	-8.3039	4.36916e-43	0.0031643	-316.025
3235	ENSG00000277972	CISD3	-8.30201	8.24214e-52	0.00316845	-315.611
906	ENSG00000142252	GEMIN7	-8.29697	1.38975e-44	0.00317954	-314.511
907	ENSG00000142396	ERVK3-1	-8.29635	5.85284e-42	0.0031809	-314.376
3223	ENSG00000277157	H4C4	-8.29231	1.47234e-37	0.00318982	-313.497
364	ENSG00000107443	CCNJ	-8.29117	4.01299e-45	0.00319234	-313.25
620	ENSG00000127022	CANX	-8.28821	6.50817e-151	0.0031989	-312.607
1987	ENSG00000204228	HSD17B8	-8.28816	6.75161e-41	0.00319901	-312.597
2317	ENSG00000225138	SLC9A3-AS1	-8.28427	7.8005e-35	0.00320765	-311.755
1730	ENSG00000185596	WASH3P	-8.28028	5.5377e-42	0.00321653	-310.894
455	ENSG00000114062	UBE3A	-8.27851	5.32297e-88	0.00322048	-310.512
1231	ENSG00000164161	HHIP	-8.27806	4.80082e-29	0.00322148	-310.417
1633	ENSG00000182093	GET1	-8.27638	3.69523e-62	0.00322524	-310.055
2718	ENSG00000242068	RNF13P1	-8.27577	2.00245e-31	0.00322659	-309.924
73	ENSG00000055813	CCDC85A	-8.27462	4.19439e-43	0.00322917	-309.677
560	ENSG00000122861	PLAU	-8.27243	5.52346e-52	0.00323407	-309.208
2308	ENSG00000224822	THRB-IT1	-8.2676	3.77575e-43	0.00324491	-308.175
916	ENSG00000143315	PIGM	-8.26152	4.62217e-43	0.00325862	-306.878
2985	ENSG00000257365	FNTB	-8.25917	5.09229e-45	0.00326394	-306.378
46	ENSG00000030110	BAK1	-8.25301	9.03221e-41	0.0032779	-305.073
3211	ENSG00000276547	PCDHGB5	-8.2529	1.64653e-40	0.00327816	-305.049
1580	ENSG00000179041	RRS1	-8.24993	8.24019e-43	0.00328492	-304.421
848	ENSG00000139133	ALG10	-8.24898	2.44473e-45	0.00328708	-304.221
1434	ENSG00000171466	ZNF562	-8.24741	1.738e-91	0.00329065	-303.891
1793	ENSG00000188167	TMPPE	-8.24589	7.21841e-44	0.00329411	-303.572
3265	ENSG00000281398	SNHG4	-8.24582	5.90005e-42	0.00329428	-303.557
1912	ENSG00000198546	ZNF511	-8.23913	2.59966e-41	0.00330958	-302.153
2817	ENSG00000248124	RRN3P1	-8.23813	2.68063e-41	0.00331188	-301.943
1756	ENSG00000186312	CA5BP1	-8.23461	7.27895e-45	0.00331998	-301.207
1207	ENSG00000163430	FSTL1	-8.2337	2.35374e-99	0.00332207	-301.017
718	ENSG00000132603	NIP7	-8.22499	5.13309e-43	0.0033422	-299.204
1982	ENSG00000204186	ZDBF2	-8.21908	6.33635e-181	0.00335592	-297.981
2018	ENSG00000204392	LSM2	-8.2147	2.52548e-44	0.00336611	-297.078
1125	ENSG00000159079	CFAP298	-8.21202	4.02218e-43	0.00337237	-296.528
21	ENSG00000007545	CRAMP1	-8.21005	5.33391e-75	0.00337698	-296.123
214	ENSG00000091879	ANGPT2	-8.208	1.9529e-38	0.00338178	-295.702
3	ENSG00000001631	KRIT1	-8.20583	2.85269e-57	0.00338687	-295.258
2130	ENSG00000213073	CHP1P2	-8.19988	1.07253e-39	0.00340086	-294.043
3014	ENSG00000259431	THTPA	-8.19603	2.0786e-43	0.00340996	-293.259
1540	ENSG00000177045	SIX5	-8.19572	2.33971e-40	0.00341068	-293.197
2706	ENSG00000241685	ARPC1A	-8.19039	8.57579e-44	0.00342332	-292.114
1050	ENSG00000153071	DAB2	-8.18975	2.78841e-75	0.00342485	-291.984
1504	ENSG00000175106	TVP23C	-8.18916	3.43168e-39	0.00342624	-291.865
915	ENSG00000143222	UFC1	-8.17979	8.68823e-76	0.00344856	-289.976
1791	ENSG00000188002	PDCD6P1	-8.17892	6.05338e-43	0.00345064	-289.801
2904	ENSG00000253485	PCDHGA5	-8.17757	2.98455e-40	0.00345388	-289.53
2963	ENSG00000256188	TAS2R30	-8.17443	7.93375e-40	0.00346139	-288.901
187	ENSG00000085491	SLC25A24	-8.17277	2.1891e-88	0.00346538	-288.569
1079	ENSG00000155324	GRAMD2B	-8.17235	1.39641e-35	0.0034664	-288.484
292	ENSG00000103174	NAGPA	-8.1673	2.28624e-43	0.00347854	-287.477
1142	ENSG00000160062	ZBTB8A	-8.16666	8.08909e-41	0.0034801	-287.348
1062	ENSG00000154096	THY1	-8.16496	3.3769e-27	0.00348418	-287.011
1777	ENSG00000187513	GJA4	-8.16493	1.72144e-39	0.00348426	-287.005
612	ENSG00000126603	GLIS2	-8.1627	1.74168e-39	0.00348966	-286.561
1321	ENSG00000167447	SMG8	-8.15993	9.32955e-66	0.00349637	-286.011
1652	ENSG00000182810	DDX28	-8.15538	4.89083e-43	0.00350741	-285.11
2988	ENSG00000257727	CNPY2	-8.15441	1.01757e-43	0.00350977	-284.919
2218	ENSG00000215190	LINC00680	-8.15196	4.62075e-41	0.00351574	-284.435
1971	ENSG00000203804	ADAMTSL4-AS1	-8.15139	8.29109e-40	0.00351712	-284.323
2155	ENSG00000213619	NDUFS3	-8.14838	1.15928e-151	0.00352448	-283.73
69	ENSG00000054654	SYNE2	-8.1463	8.95386e-247	0.00352954	-283.323
1135	ENSG00000159363	ATP13A2	-8.14613	2.50839e-77	0.00352997	-283.289
2755	ENSG00000243335	KCTD7	-8.14483	1.14261e-68	0.00353316	-283.033
250	ENSG00000100410	PHF5A	-8.141	2.94903e-43	0.00354254	-282.284
1477	ENSG00000173621	LRFN4	-8.13239	2.25228e-38	0.00356374	-280.604
1597	ENSG00000180229	HERC2P3	-8.13038	2.28596e-28	0.00356871	-280.213
2302	ENSG00000224430	MKRN5P	-8.12938	2.11199e-40	0.00357118	-280.019
3176	ENSG00000273611	ZNHIT3	-8.12386	1.52769e-63	0.00358488	-278.949
314	ENSG00000104823	ECH1	-8.12371	3.16929e-178	0.00358526	-278.92
2028	ENSG00000204463	BAG6	-8.123	1.7175e-81	0.003587	-278.784
1643	ENSG00000182378	PLCXD1	-8.12007	7.63529e-40	0.0035943	-278.218
450	ENSG00000113522	RAD50	-8.11634	2.27711e-41	0.0036036	-277.5
2752	ENSG00000243244	STON1	-8.11264	2.29775e-42	0.00361287	-276.788
1491	ENSG00000174353	STAG3L3	-8.11199	1.80556e-42	0.00361449	-276.664
733	ENSG00000133398	MED10	-8.10454	9.43828e-60	0.00363322	-275.238
1210	ENSG00000163492	CCDC141	-8.10402	3.54314e-56	0.00363451	-275.14
2047	ENSG00000204599	TRIM39	-8.10362	2.87394e-43	0.00363553	-275.063
2810	ENSG00000247626	MARS2	-8.10263	7.94044e-42	0.00363802	-274.875
1995	ENSG00000204264	PSMB8	-8.09916	1.21979e-44	0.00364678	-274.214
532	ENSG00000119922	IFIT2	-8.09888	4.25738e-40	0.00364749	-274.161
3270	ENSG00000282164	PEG13	-8.09883	4.31605e-43	0.00364761	-274.152
508	ENSG00000117984	CTSD	-8.09667	6.5841e-137	0.00365309	-273.741
215	ENSG00000092036	HAUS4	-8.09393	8.61075e-43	0.00366003	-273.222
3046	ENSG00000262209	PCDHGB3	-8.09298	4.20573e-39	0.00366244	-273.042
1794	ENSG00000188171	ZNF626	-8.09256	4.68739e-41	0.00366351	-272.962
1319	ENSG00000167393	PPP2R3B	-8.09189	8.39588e-131	0.00366521	-272.836
274	ENSG00000101955	SRPX	-8.08755	1.623e-36	0.00367626	-272.016
2364	ENSG00000226950	DANCR	-8.08753	1.83623e-50	0.00367631	-272.012
2252	ENSG00000220205	VAMP2	-8.08205	6.7965e-106	0.00369029	-270.982
2380	ENSG00000227953	LINC01341	-8.0784	2.07935e-40	0.00369963	-270.297
3233	ENSG00000277778	PGM5P2	-8.07456	1.72177e-30	0.0037095	-269.578
2751	ENSG00000243175	RPSAP36	-8.07093	1.4325e-36	0.00371886	-268.9
1335	ENSG00000167785	ZNF558	-8.06917	6.64809e-72	0.00372338	-268.573
2420	ENSG00000229444	ST3GAL3-AS1	-8.06673	2.83177e-32	0.00372969	-268.119
1918	ENSG00000198720	ANKRD13B	-8.06607	3.73099e-42	0.0037314	-267.996
26	ENSG00000010404	IDS	-8.06586	3.51511e-61	0.00373193	-267.958
119	ENSG00000070831	CDC42	-8.06441	1.72534e-157	0.0037357	-267.687
1096	ENSG00000156313	RPGR	-8.06177	2.14665e-37	0.00374254	-267.198
725	ENSG00000132846	ZBED3	-8.06167	1.95268e-42	0.00374279	-267.18
3293	ENSG00000286156	BMS1P23	-8.05864	1.95396e-40	0.00375065	-266.62
1472	ENSG00000173349	SFT2D3	-8.05809	6.05735e-42	0.00375209	-266.518
1972	ENSG00000203872	C6orf163	-8.05434	7.48461e-41	0.00376185	-265.827
458	ENSG00000114200	BCHE	-8.05229	2.08785e-36	0.00376721	-265.449
2020	ENSG00000204396	VWA7	-8.0483	1.56322e-44	0.00377763	-264.716
1770	ENSG00000186868	MAPT	-8.04678	3.13247e-51	0.00378161	-264.437
1724	ENSG00000185475	TMEM179B	-8.0438	1.97385e-41	0.00378943	-263.892
2073	ENSG00000205763	RP9P	-8.04246	1.60498e-41	0.00379296	-263.646
501	ENSG00000117318	ID3	-8.03659	3.81998e-57	0.00380844	-262.575
1394	ENSG00000169981	ZNF35	-8.03598	2.27142e-41	0.00381002	-262.466
2578	ENSG00000236017	ASMTL-AS1	-8.0327	3.05668e-41	0.00381872	-261.868
2014	ENSG00000204387	SNHG32	-8.03054	2.39068e-39	0.00382444	-261.476
1742	ENSG00000185875	THNSL1	-8.02912	8.94527e-40	0.0038282	-261.219
280	ENSG00000102265	TIMP1	-8.0235	1.06107e-36	0.00384314	-260.204
313	ENSG00000104728	ARHGEF10	-8.02154	1.35846e-35	0.00384837	-259.85
601	ENSG00000125740	FOSB	-8.01665	6.59102e-14	0.00386142	-258.972
152	ENSG00000078319	PMS2P1	-8.01137	5.85857e-42	0.00387559	-258.025
3210	ENSG00000276545	PCDHGB9P	-8.00791	7.82793e-39	0.0038849	-257.407
2656	ENSG00000240024	SNHG33	-8.00622	7.23598e-38	0.00388945	-257.106
443	ENSG00000113119	TMCO6	-8.00549	4.62244e-37	0.00389142	-256.976
1935	ENSG00000199017	MIR1-1	-8.00459	2.18444e-26	0.00389385	-256.815
1427	ENSG00000171155	C1GALT1C1	-8.0045	4.59678e-41	0.00389409	-256.799
105	ENSG00000068885	IFT80	-8.00426	2.67069e-40	0.00389473	-256.757
2625	ENSG00000238083	LRRC37A2	-8.00355	3.53213e-33	0.00389664	-256.631
1119	ENSG00000158411	MITD1	-7.99957	2.37779e-39	0.00390742	-255.923
244	ENSG00000100207	TCF20	-7.99712	4.52256e-136	0.00391404	-255.49
846	ENSG00000138780	GSTCD	-7.99669	3.68796e-40	0.00391521	-255.414
1266	ENSG00000165275	TRMT10B	-7.98679	1.7273e-40	0.00394217	-253.667
702	ENSG00000131797	CLUHP3	-7.9856	7.47443e-42	0.00394543	-253.458
3089	ENSG00000265817	FSBP	-7.98502	2.61768e-40	0.00394702	-253.356
2022	ENSG00000204427	ABHD16A	-7.98477	6.87168e-35	0.00394771	-253.311
1264	ENSG00000165169	DYNLT3	-7.98286	3.63544e-39	0.00395293	-252.977
1602	ENSG00000180479	ZNF571	-7.97395	4.38639e-40	0.00397742	-251.419
679	ENSG00000130598	TNNI2	-7.9703	2.35133e-29	0.00398749	-250.785
677	ENSG00000130592	LSP1	-7.96393	1.61815e-89	0.00400514	-249.679
1564	ENSG00000178035	IMPDH2	-7.95981	5.60402e-120	0.00401659	-248.968
2917	ENSG00000253953	PCDHGB4	-7.95844	1.86416e-38	0.00402042	-248.73
1117	ENSG00000158373	H2BC5	-7.95489	4.59177e-37	0.00403031	-248.12
3051	ENSG00000262576	PCDHGA4	-7.94784	1.75461e-38	0.00405007	-246.91
54	ENSG00000037965	HOXC8	-7.94703	2.22803e-39	0.00405233	-246.772
1349	ENSG00000168282	MGAT2	-7.94631	4.09611e-55	0.00405435	-246.649
1278	ENSG00000165929	TC2N	-7.94385	1.40492e-58	0.00406127	-246.229
673	ENSG00000130332	LSM7	-7.94364	2.63432e-40	0.00406188	-246.191
188	ENSG00000085644	ZNF213	-7.94198	4.53041e-36	0.00406654	-245.909
554	ENSG00000122386	ZNF205	-7.94115	2.04697e-35	0.0040689	-245.767
900	ENSG00000141873	SLC39A3	-7.94004	4.73162e-40	0.00407201	-245.579
864	ENSG00000139998	RAB15	-7.9315	3.36013e-27	0.0040962	-244.129
2419	ENSG00000229419	RALGAPA1P1	-7.92856	2.7992e-34	0.00410455	-243.632
1641	ENSG00000182325	FBXL6	-7.9272	1.12829e-39	0.00410844	-243.402
609	ENSG00000125962	ARMCX5	-7.91941	1.47461e-44	0.00413066	-242.092
2916	ENSG00000253910	PCDHGB2	-7.91897	3.16902e-37	0.00413193	-242.017
2093	ENSG00000207445	SNORD15B	-7.91455	3.5813e-35	0.0041446	-241.278
666	ENSG00000129473	BCL2L2	-7.91425	4.98095e-111	0.00414547	-241.227
2039	ENSG00000204568	MRPS18B	-7.91149	1.56742e-105	0.0041534	-240.767
2456	ENSG00000230630	DNM3OS	-7.91014	3.4763e-32	0.00415729	-240.541
20	ENSG00000007255	TRAPPC6A	-7.90239	1.07268e-37	0.00417969	-239.252
283	ENSG00000102796	DHRS12	-7.89802	7.74112e-39	0.00419236	-238.529
2240	ENSG00000218510	LINC00339	-7.89298	6.31431e-34	0.00420704	-237.697
2004	ENSG00000204316	MRPL38	-7.88923	4.93141e-38	0.004218	-237.079
2775	ENSG00000244045	TMEM199	-7.88828	2.92132e-52	0.00422076	-236.924
1409	ENSG00000170464	DNAJC18	-7.88693	1.79204e-75	0.00422471	-236.702
1391	ENSG00000169955	ZNF747	-7.88507	3.19313e-45	0.00423018	-236.397
1410	ENSG00000170468	RIOX1	-7.8829	1.60122e-38	0.00423652	-236.043
2871	ENSG00000251247	ZNF345	-7.87704	6.00885e-49	0.00425377	-235.086
973	ENSG00000146556	WASH2P	-7.87636	2.45664e-39	0.00425579	-234.974
1538	ENSG00000176994	SMCR8	-7.87373	3.60221e-148	0.00426355	-234.546
2984	ENSG00000257315	ZBED6	-7.86964	1.34233e-40	0.00427566	-233.882
2737	ENSG00000242612	DECR2	-7.86868	4.94621e-44	0.00427851	-233.726
296	ENSG00000103343	ZNF174	-7.86481	3.33904e-39	0.00428998	-233.101
742	ENSG00000134007	ADAM20	-7.86429	8.56776e-39	0.00429154	-233.016
2007	ENSG00000204348	DXO	-7.8626	8.12254e-40	0.00429657	-232.744
207	ENSG00000090857	PDPR	-7.85901	3.1256e-170	0.00430726	-232.166
637	ENSG00000127957	PMS2P3	-7.85766	2.17201e-39	0.0043113	-231.949
2595	ENSG00000236871	LINC00106	-7.85664	6.936e-40	0.00431436	-231.784
2432	ENSG00000229807	XIST	-7.85581	1.68223e-10	0.00431684	-231.651
316	ENSG00000104825	NFKBIB	-7.85034	1.55676e-44	0.00433322	-230.775
1704	ENSG00000184857	TMEM186	-7.84579	5.85322e-49	0.00434694	-230.047
322	ENSG00000105085	MED26	-7.84052	2.42379e-39	0.00436282	-229.209
717	ENSG00000132522	GPS2	-7.83801	6.7034e-39	0.00437042	-228.811
2779	ENSG00000244274	DBNDD2	-7.83794	3.36089e-37	0.00437063	-228.8
1380	ENSG00000169432	SCN9A	-7.8326	1.22872e-34	0.00438683	-227.955
2846	ENSG00000249850	KRT18P31	-7.82761	3.85678e-37	0.00440203	-227.168
738	ENSG00000133935	ERG28	-7.82736	7.18303e-39	0.0044028	-227.128
3102	ENSG00000266962	HSD17B1-AS1	-7.82619	1.45439e-34	0.00440638	-226.944
1238	ENSG00000164294	GPX8	-7.82548	1.46204e-33	0.00440856	-226.831
2422	ENSG00000229492	TERF2IPP1	-7.82199	1.54058e-35	0.00441923	-226.284
3200	ENSG00000276045	ORAI1	-7.82168	5.4901e-64	0.00442017	-226.236
1198	ENSG00000163093	BBS5	-7.81072	6.85013e-39	0.00445387	-224.524
2978	ENSG00000257093	DENND11	-7.80894	4.80398e-124	0.00445938	-224.247
1385	ENSG00000169612	RAMAC	-7.80706	3.45452e-39	0.00446521	-223.954
3017	ENSG00000259581	TYRO3P	-7.80448	2.64754e-37	0.0044732	-223.554
590	ENSG00000124614	RPS10	-7.80194	9.44501e-39	0.00448108	-223.16
580	ENSG00000124279	FASTKD3	-7.80168	1.28614e-38	0.00448189	-223.12
2205	ENSG00000214676	RPL9P16	-7.7919	1.1818e-33	0.00451235	-221.614
1825	ENSG00000196267	ZNF836	-7.79006	2.98697e-37	0.00451813	-221.33
1513	ENSG00000175768	TOMM5	-7.78956	1.65976e-38	0.0045197	-221.254
161	ENSG00000079974	RABL2B	-7.78856	7.509e-37	0.00452283	-221.1
2557	ENSG00000235316	DUSP8P5	-7.78661	1.0067e-39	0.00452895	-220.802
1004	ENSG00000148297	MED22	-7.78285	1.16357e-95	0.00454076	-220.227
2657	ENSG00000240053	LY6G5B	-7.78027	3.97017e-38	0.00454889	-219.834
2123	ENSG00000212464	SNORA12	-7.78007	4.22092e-36	0.00454952	-219.803
350	ENSG00000106538	RARRES2	-7.77855	2.38382e-32	0.00455432	-219.572
1245	ENSG00000164398	ACSL6	-7.77104	3.65766e-33	0.00457809	-218.432
1147	ENSG00000160323	ADAMTS13	-7.77091	1.74412e-48	0.00457849	-218.412
1689	ENSG00000184227	ACOT1	-7.77055	2.06806e-34	0.00457965	-218.357
3294	ENSG00000286214	COPG2IT1	-7.76743	4.34838e-34	0.00458955	-217.886
519	ENSG00000119471	HSDL2	-7.7662	3.98606e-66	0.00459346	-217.701
2918	ENSG00000253982	CLN8-AS1	-7.76602	1.50655e-36	0.00459403	-217.674
2722	ENSG00000242094	FOXP1-IT1	-7.7656	6.95463e-27	0.00459539	-217.61
1578	ENSG00000178935	ZNF552	-7.76401	8.42916e-37	0.00460044	-217.37
715	ENSG00000132464	ENAM	-7.7566	8.66736e-53	0.00462415	-216.256
803	ENSG00000136986	DERL1	-7.75601	3.36916e-156	0.00462603	-216.168
2400	ENSG00000228782	MRPL45P2	-7.74998	6.00859e-35	0.00464541	-215.266
240	ENSG00000100068	LRP5L	-7.74851	4.66385e-33	0.00465013	-215.048
3150	ENSG00000272374	SCUBE3-AS1	-7.74781	5.50108e-36	0.0046524	-214.943
1831	ENSG00000196371	FUT4	-7.7474	1.37986e-36	0.00465373	-214.882
863	ENSG00000139719	VPS33A	-7.74016	1.7052e-62	0.00467714	-213.806
2596	ENSG00000236901	MIR600HG	-7.73749	2.03794e-37	0.00468579	-213.411
1106	ENSG00000157150	TIMP4	-7.73431	2.69499e-29	0.00469613	-212.941
578	ENSG00000124222	STX16	-7.73211	8.65421e-71	0.00470329	-212.617
1886	ENSG00000197714	ZNF460	-7.732	6.46773e-220	0.00470367	-212.6
1227	ENSG00000164008	C1orf50	-7.72662	2.56014e-74	0.00472123	-211.809
2284	ENSG00000223784	LINP1	-7.72512	1.13962e-26	0.00472616	-211.588
987	ENSG00000147400	CETN2	-7.72496	6.31713e-35	0.00472666	-211.566
2172	ENSG00000213859	KCTD11	-7.72351	3.03091e-36	0.00473142	-211.353
932	ENSG00000144182	LIPT1	-7.71707	9.33495e-36	0.00475258	-210.412
869	ENSG00000140285	FGF7	-7.71293	9.47658e-31	0.00476625	-209.808
1214	ENSG00000163702	IL17RC	-7.70737	2.01761e-58	0.00478466	-209.001
3261	ENSG00000281005	LINC00921	-7.70253	3.259e-33	0.00480073	-208.301
1000	ENSG00000148288	GBGT1	-7.69966	9.33613e-36	0.00481031	-207.887
2265	ENSG00000222041	CYTOR	-7.69933	5.15567e-30	0.0048114	-207.84
321	ENSG00000105072	C19orf44	-7.69868	1.16195e-34	0.00481357	-207.746
1205	ENSG00000163399	ATP1A1	-7.69731	1.54875e-62	0.00481812	-207.55
2473	ENSG00000231887	PRH1	-7.69615	4.36161e-47	0.00482201	-207.382
3254	ENSG00000279685	MAPT-IT1	-7.69589	6.92973e-34	0.00482289	-207.345
24	ENSG00000009413	REV3L	-7.68632	1.38686e-137	0.00485499	-205.974
2675	ENSG00000240695	DNAJC8P2	-7.68263	6.33886e-36	0.0048674	-205.449
802	ENSG00000136908	DPM2	-7.67581	7.11763e-38	0.00489048	-204.479
271	ENSG00000101624	CEP76	-7.67364	9.27015e-35	0.00489784	-204.172
559	ENSG00000122786	CALD1	-7.67358	2.08864e-87	0.00489803	-204.164
2708	ENSG00000241769	EOLA1-DT	-7.66879	9.09461e-37	0.00491432	-203.487
1838	ENSG00000196502	SULT1A1	-7.66754	3.1611e-32	0.00491858	-203.311
171	ENSG00000081721	DUSP12	-7.66381	6.7103e-37	0.00493133	-202.785
640	ENSG00000128039	SRD5A3	-7.66377	1.08293e-35	0.00493147	-202.779
2114	ENSG00000212124	TAS2R19	-7.66153	2.14796e-33	0.00493911	-202.466
752	ENSG00000134285	FKBP11	-7.65707	1.67475e-36	0.00495442	-201.84
2469	ENSG00000231584	FAHD2CP	-7.65636	4.23624e-36	0.00495684	-201.741
650	ENSG00000128606	LRRC17	-7.65371	5.6202e-32	0.00496597	-201.37
1152	ENSG00000160439	RDH13	-7.65369	5.07152e-68	0.00496605	-201.367
1305	ENSG00000166822	TMEM170A	-7.65182	3.48631e-50	0.00497246	-201.108
2773	ENSG00000244026	FAM86DP	-7.64904	1.30786e-35	0.00498207	-200.72
3158	ENSG00000272610	MAGI1-IT1	-7.64862	3.50424e-31	0.00498353	-200.661
2788	ENSG00000244682	FCGR2C	-7.64786	2.66891e-34	0.00498616	-200.555
1998	ENSG00000204301	NOTCH4	-7.64777	1.13315e-53	0.00498646	-200.543
2311	ENSG00000224895	VPS26BP1	-7.64771	2.83417e-35	0.00498667	-200.535
2029	ENSG00000204469	PRRC2A	-7.64542	5.92939e-66	0.00499459	-200.217
1975	ENSG00000203965	EFCAB7	-7.64279	9.81264e-31	0.00500369	-199.852
30	ENSG00000011114	BTBD7	-7.64019	5.89087e-195	0.00501271	-199.493
2841	ENSG00000249485	RBBP4P1	-7.63936	4.82543e-34	0.00501559	-199.378
572	ENSG00000123560	PLP1	-7.63689	4.8615e-27	0.00502421	-199.036
2034	ENSG00000204519	ZNF551	-7.63679	2.18059e-70	0.00502456	-199.022
2283	ENSG00000223773	CD99P1	-7.63419	1.31724e-32	0.00503361	-198.665
256	ENSG00000100644	HIF1A	-7.63054	8.52803e-88	0.00504635	-198.163
3125	ENSG00000269001	ZNF818P	-7.62932	2.10127e-32	0.00505064	-197.995
1415	ENSG00000170653	ATF7	-7.62831	5.37541e-132	0.00505416	-197.857
3255	ENSG00000279891	FLJ42393	-7.62831	1.14325e-31	0.00505417	-197.856
1109	ENSG00000157326	DHRS4	-7.6283	5.1053e-32	0.00505422	-197.855
696	ENSG00000131503	ANKHD1	-7.62701	1.96808e-51	0.00505873	-197.678
2433	ENSG00000229816	DDX50P1	-7.62652	1.32896e-36	0.00506045	-197.611
1095	ENSG00000156265	MAP3K7CL	-7.62619	1.3055e-31	0.00506159	-197.567
933	ENSG00000144199	FAHD2B	-7.6256	1.43493e-51	0.00506366	-197.486
1909	ENSG00000198496	NBR2	-7.61722	4.75687e-36	0.00509316	-196.342
722	ENSG00000132773	TOE1	-7.61679	2.50475e-34	0.0050947	-196.282
1834	ENSG00000196465	MYL6B	-7.61508	5.00638e-48	0.00510072	-196.051
1443	ENSG00000171823	FBXL14	-7.61502	6.66319e-37	0.00510093	-196.043
2179	ENSG00000213930	GALT	-7.61194	2.36506e-83	0.00511184	-195.624
585	ENSG00000124508	BTN2A2	-7.61091	5.567e-34	0.00511549	-195.485
1989	ENSG00000204248	COL11A2	-7.60469	1.24234e-25	0.00513761	-194.643
3113	ENSG00000267361	SEC24AP1	-7.59803	2.95985e-29	0.00516137	-193.747
1743	ENSG00000185883	ATP6V0C	-7.59688	3.96727e-35	0.00516548	-193.593
475	ENSG00000115657	ABCB6	-7.59561	5.5165e-34	0.00517005	-193.422
1623	ENSG00000181222	POLR2A	-7.59027	3.67122e-220	0.00518922	-192.707
1186	ENSG00000162687	KCNT2	-7.58889	5.05911e-31	0.00519417	-192.524
2207	ENSG00000214753	HNRNPUL2	-7.58719	1.06997e-106	0.00520029	-192.297
2942	ENSG00000254996	ANKHD1-EIF4EBP3	-7.58488	5.86169e-36	0.00520863	-191.989
405	ENSG00000110536	PTPMT1	-7.58275	1.83979e-36	0.00521632	-191.706
343	ENSG00000105887	MTPN	-7.58182	6.24409e-84	0.00521967	-191.583
2381	ENSG00000228049	POLR2J2	-7.58137	3.5997e-33	0.00522132	-191.522
526	ENSG00000119725	ZNF410	-7.58135	2.4917e-36	0.00522139	-191.52
760	ENSG00000134899	ERCC5	-7.58009	3.19791e-56	0.00522594	-191.353
1507	ENSG00000175283	DOLK	-7.56495	6.36335e-35	0.00528108	-189.355
281	ENSG00000102393	GLA	-7.56336	9.26983e-37	0.00528692	-189.146
2731	ENSG00000242419	PCDHGC4	-7.56294	2.40422e-34	0.00528843	-189.092
2158	ENSG00000213639	PPP1CB	-7.55499	6.13147e-24	0.00531768	-188.052
468	ENSG00000115355	CCDC88A	-7.55458	4.72115e-140	0.00531918	-187.999
1262	ENSG00000165156	ZHX1	-7.5499	1.02429e-135	0.00533647	-187.39
1894	ENSG00000198018	ENTPD7	-7.54803	1.18472e-33	0.00534337	-187.148
2110	ENSG00000208772	SNORD94	-7.54567	3.09615e-32	0.00535212	-186.842
911	ENSG00000142684	ZNF593	-7.54266	7.16602e-32	0.00536331	-186.452
1330	ENSG00000167641	PPP1R14A	-7.53976	7.38988e-33	0.00537411	-186.077
2136	ENSG00000213197	NUDCP1	-7.53606	1.24758e-26	0.00538789	-185.601
918	ENSG00000143578	CREB3L4	-7.53494	2.40422e-34	0.00539207	-185.457
922	ENSG00000143702	CEP170	-7.5314	3.3389e-183	0.00540535	-185.002
3104	ENSG00000266967	AARSD1	-7.52931	1.1514e-35	0.00541318	-184.734
989	ENSG00000147535	PLPP5	-7.52824	3.56789e-30	0.00541719	-184.598
2121	ENSG00000212402	SNORA74B	-7.52763	3.14059e-30	0.00541947	-184.52
1880	ENSG00000197557	IFT70A	-7.52653	3.82855e-40	0.00542363	-184.378
1478	ENSG00000173638	SLC19A1	-7.52356	1.46664e-37	0.0054348	-183.999
745	ENSG00000134072	CAMK1	-7.51855	9.42582e-34	0.00545371	-183.361
2927	ENSG00000254469	XNDC1N	-7.51684	3.81606e-33	0.00546018	-183.144
2106	ENSG00000207864	MIR27B	-7.51651	9.55013e-33	0.00546141	-183.103
2407	ENSG00000229127	KANSL1L-AS1	-7.51339	2.80507e-34	0.00547324	-182.707
1344	ENSG00000168140	VASN	-7.51245	8.1796e-32	0.00547681	-182.588
1204	ENSG00000163382	NAXE	-7.50751	1.05394e-82	0.0054956	-181.964
1554	ENSG00000177685	CRACR2B	-7.50717	9.64994e-32	0.00549687	-181.922
602	ENSG00000125846	ZNF133	-7.50626	1.32549e-81	0.00550035	-181.807
2178	ENSG00000213928	IRF9	-7.50326	4.81921e-34	0.00551181	-181.429
1787	ENSG00000187953	PMS2CL	-7.49596	5.38984e-33	0.00553978	-180.513
1308	ENSG00000166927	MS4A7	-7.49544	4.04726e-28	0.00554176	-180.448
342	ENSG00000105865	DUS4L	-7.49388	3.29534e-35	0.00554776	-180.253
2695	ENSG00000241288	LINC02614	-7.49364	3.73369e-43	0.00554869	-180.223
1069	ENSG00000154710	RABGEF1	-7.4933	9.74397e-35	0.00555	-180.18
1559	ENSG00000177732	SOX12	-7.48454	5.44283e-31	0.00558379	-179.09
1341	ENSG00000167981	ZNF597	-7.48305	3.27348e-35	0.00558956	-178.905
247	ENSG00000100330	MTMR3	-7.47709	4.44388e-209	0.0056127	-178.167
1168	ENSG00000161217	PCYT1A	-7.47391	7.50602e-111	0.00562507	-177.776
344	ENSG00000106004	HOXA5	-7.46819	2.29445e-28	0.00564742	-177.072
1811	ENSG00000189114	BLOC1S3	-7.46796	1.68992e-35	0.00564833	-177.044
3155	ENSG00000272578	GUSBP11	-7.46412	1.53888e-33	0.00566337	-176.573
2117	ENSG00000212127	TAS2R14	-7.46396	5.02679e-33	0.005664	-176.554
185	ENSG00000085231	AK6	-7.46364	4.90167e-48	0.00566528	-176.514
2232	ENSG00000216035	MIR938	-7.46094	9.76145e-31	0.00567589	-176.184
1412	ENSG00000170540	ARL6IP1	-7.45539	9.54141e-81	0.00569774	-175.508
1016	ENSG00000149428	HYOU1	-7.45517	1.61711e-85	0.00569863	-175.481
1741	ENSG00000185869	ZNF829	-7.44773	1.73488e-32	0.00572811	-174.578
2076	ENSG00000205885	C1RL-AS1	-7.44721	2.41943e-32	0.00573014	-174.516
1608	ENSG00000180660	MAB21L1	-7.44574	4.76112e-27	0.005736	-174.337
2313	ENSG00000224975	INE1	-7.44435	6.26306e-33	0.00574153	-174.17
278	ENSG00000102100	SLC35A2	-7.44372	9.94629e-39	0.00574402	-174.094
2532	ENSG00000234585	CCT6P3	-7.44212	1.32868e-31	0.00575041	-173.901
1732	ENSG00000185669	SNAI3	-7.43918	8.79118e-23	0.00576215	-173.546
384	ENSG00000108961	RANGRF	-7.43835	7.89078e-35	0.00576546	-173.447
2968	ENSG00000256436	TAS2R31	-7.43105	4.87147e-32	0.00579472	-172.571
1429	ENSG00000171174	RBKS	-7.43101	2.20722e-33	0.00579488	-172.566
265	ENSG00000101150	TPD52L2	-7.43036	4.10886e-63	0.00579748	-172.489
1202	ENSG00000163191	S100A11	-7.42818	5.54188e-33	0.00580622	-172.229
1684	ENSG00000184047	DIABLO	-7.42461	1.13897e-33	0.00582064	-171.802
975	ENSG00000146707	POMZP3	-7.42007	5.08972e-31	0.00583899	-171.263
457	ENSG00000114115	RBP1	-7.41956	1.01479e-28	0.00584104	-171.202
3008	ENSG00000259158	ADAM20P1	-7.41873	6.12166e-34	0.00584441	-171.104
2304	ENSG00000224568	LINC01886	-7.41167	3.632e-25	0.00587306	-170.269
1979	ENSG00000204149	AGAP6	-7.40632	1.60443e-33	0.0058949	-169.638
1126	ENSG00000159110	IFNAR2	-7.40629	1.29753e-40	0.005895	-169.635
66	ENSG00000053702	NRIP2	-7.40606	2.84314e-29	0.00589596	-169.608
2791	ENSG00000244945	RUFY1-AS1	-7.40541	5.13881e-32	0.00589859	-169.532
1885	ENSG00000197647	ZNF433	-7.40362	6.31352e-34	0.00590592	-169.322
1549	ENSG00000177463	NR2C2	-7.40281	2.21799e-172	0.00590925	-169.226
3162	ENSG00000272674	PCDHB16	-7.40276	2.0734e-32	0.00590945	-169.22
1001	ENSG00000148290	SURF1	-7.39862	1.68857e-62	0.00592644	-168.735
2740	ENSG00000242732	RTL5	-7.39322	8.82582e-33	0.00594865	-168.105
2858	ENSG00000250462	LRRC37BP1	-7.39171	1.51789e-33	0.0059549	-167.929
1835	ENSG00000196466	ZNF799	-7.39076	4.12545e-34	0.00595883	-167.818
3288	ENSG00000285331	TCF12-DT	-7.38745	3.32156e-33	0.00597249	-167.434
1947	ENSG00000199944	RNU6-653P	-7.38707	2.29573e-23	0.00597405	-167.391
411	ENSG00000111261	MANSC1	-7.38695	2.5116e-33	0.00597456	-167.376
556	ENSG00000122481	RWDD3	-7.38621	1.36492e-32	0.00597763	-167.29
2832	ENSG00000248971	KRT8P46	-7.38593	9.12367e-33	0.00597878	-167.258
597	ENSG00000125398	SOX9	-7.38269	1.62035e-29	0.00599223	-166.883
1359	ENSG00000168792	ABHD15	-7.38189	7.60338e-33	0.00599554	-166.791
694	ENSG00000131435	PDLIM4	-7.38104	1.61629e-33	0.00599909	-166.692
2549	ENSG00000235145	RPSAP16	-7.37616	5.00314e-30	0.00601942	-166.129
1668	ENSG00000183309	ZNF623	-7.37338	1.48714e-88	0.00603104	-165.809
713	ENSG00000132394	EEFSEC	-7.3726	1.41175e-85	0.00603431	-165.719
2867	ENSG00000250959	GLUD1P3	-7.36924	4.1807e-34	0.00604836	-165.334
1780	ENSG00000187630	DHRS4L2	-7.3619	1.08594e-29	0.00607923	-164.495
3115	ENSG00000267508	ZNF285	-7.35888	8.12091e-31	0.00609195	-164.151
1213	ENSG00000163611	SPICE1	-7.3582	3.48801e-31	0.00609484	-164.073
1572	ENSG00000178665	ZNF713	-7.35626	5.36048e-32	0.00610301	-163.853
398	ENSG00000110060	PUS3	-7.35554	1.50843e-41	0.00610609	-163.771
618	ENSG00000126821	SGPP1	-7.35546	7.30982e-43	0.00610639	-163.763
821	ENSG00000137731	FXYD2	-7.35501	3.09954e-31	0.00610829	-163.712
2814	ENSG00000248008	NRAV	-7.35409	1.19566e-30	0.0061122	-163.607
3285	ENSG00000284508	MIR133A2	-7.35295	4.61353e-22	0.00611705	-163.477
1639	ENSG00000182224	CYB5D1	-7.3524	4.50589e-34	0.00611938	-163.415
1614	ENSG00000180855	ZNF443	-7.34961	1.36203e-33	0.00613123	-163.099
1003	ENSG00000148296	SURF6	-7.34848	2.0137e-101	0.00613602	-162.972
3117	ENSG00000267534	S1PR2	-7.34637	9.66535e-31	0.006145	-162.734
781	ENSG00000135940	COX5B	-7.34519	1.11366e-64	0.00615003	-162.601
1183	ENSG00000162373	BEND5	-7.34438	4.22001e-34	0.00615347	-162.51
586	ENSG00000124549	BTN2A3P	-7.34418	8.31898e-32	0.00615433	-162.487
2066	ENSG00000205534	SMG1P2	-7.34144	1.54391e-31	0.00616605	-162.178
467	ENSG00000115129	TP53I3	-7.33922	6.38354e-30	0.00617552	-161.93
2055	ENSG00000204789	ZNF204P	-7.33713	5.24132e-30	0.00618449	-161.695
946	ENSG00000144792	ZNF660	-7.3353	7.47197e-31	0.00619236	-161.489
1648	ENSG00000182676	PPP1R27	-7.33308	3.76312e-33	0.00620186	-161.242
1776	ENSG00000187479	C11orf96	-7.32929	2.817e-26	0.00621819	-160.818
3282	ENSG00000283709	FAM238C	-7.32623	1.2333e-08	0.0062314	-160.478
3226	ENSG00000277258	PCGF2	-7.32459	5.18449e-49	0.00623847	-160.296
1311	ENSG00000166997	CNPY4	-7.32291	1.49308e-31	0.00624577	-160.108
3245	ENSG00000278705	H4C2	-7.3212	1.22946e-32	0.00625314	-159.92
2677	ENSG00000240764	PCDHGC5	-7.32035	3.45754e-32	0.00625684	-159.825
1169	ENSG00000161265	U2AF1L4	-7.31799	2.17718e-33	0.00626709	-159.564
515	ENSG00000118707	TGIF2	-7.31785	4.54405e-32	0.00626771	-159.548
796	ENSG00000136485	DCAF7	-7.31726	4.00428e-94	0.00627024	-159.484
173	ENSG00000081853	PCDHGA2	-7.3129	2.46697e-30	0.00628924	-159.002
369	ENSG00000107959	PITRM1	-7.3125	5.98191e-50	0.00629096	-158.958
1523	ENSG00000176371	ZSCAN2	-7.30728	1.49729e-33	0.00631376	-158.384
1501	ENSG00000174944	P2RY14	-7.30566	6.26049e-30	0.00632089	-158.206
2115	ENSG00000212125	TAS2R15P	-7.30554	1.40947e-30	0.0063214	-158.193
645	ENSG00000128274	A4GALT	-7.30434	6.10709e-84	0.00632665	-158.062
158	ENSG00000079385	CEACAM1	-7.30348	2.09246e-29	0.00633042	-157.967
2526	ENSG00000234329	RPL7AP16	-7.30264	9.43367e-32	0.00633414	-157.875
538	ENSG00000120256	LRP11	-7.30247	1.6827e-30	0.00633489	-157.856
320	ENSG00000104998	IL27RA	-7.30089	1.55759e-29	0.00634179	-157.684
3249	ENSG00000278873	PRO1804	-7.29773	1.31558e-27	0.00635571	-157.339
2822	ENSG00000248445	SEMA6A-AS1	-7.295	1.26282e-30	0.00636777	-157.041
1055	ENSG00000153485	LYSET	-7.29415	3.01041e-32	0.00637152	-156.948
1509	ENSG00000175482	POLD4	-7.28906	8.68306e-33	0.00639402	-156.396
1148	ENSG00000160325	CACFD1	-7.28632	4.76024e-35	0.00640616	-156.1
2545	ENSG00000235012	JCADP1	-7.28622	5.74331e-43	0.00640663	-156.088
3201	ENSG00000276141	WHAMMP3	-7.28356	6.43215e-33	0.00641843	-155.801
818	ENSG00000137558	PI15	-7.27645	1.13832e-17	0.00645015	-155.035
1774	ENSG00000187372	PCDHB13	-7.2751	1.96152e-29	0.00645618	-154.89
386	ENSG00000109103	UNC119	-7.27311	3.259e-33	0.00646511	-154.676
2267	ENSG00000222371	RN7SKP202	-7.27186	9.18574e-28	0.00647069	-154.543
2821	ENSG00000248334	WHAMMP2	-7.26881	1.9719e-31	0.00648439	-154.217
1878	ENSG00000197479	PCDHB11	-7.26878	1.24681e-26	0.00648454	-154.213
2006	ENSG00000204344	STK19	-7.26877	1.5423e-38	0.00648458	-154.212
2067	ENSG00000205544	TMEM256	-7.26832	4.85854e-32	0.00648661	-154.164
2201	ENSG00000214439	FAM185BP	-7.26527	6.37152e-30	0.00650034	-153.838
151	ENSG00000078237	TIGAR	-7.26352	1.29339e-26	0.00650823	-153.652
2186	ENSG00000214114	MYCBP	-7.26297	2.00042e-32	0.0065107	-153.593
338	ENSG00000105808	RASA4	-7.26093	7.29206e-25	0.00651994	-153.376
2669	ENSG00000240445	FOXO3B	-7.25995	1.28699e-30	0.00652437	-153.271
1738	ENSG00000185803	SLC52A2	-7.2563	6.59085e-36	0.00654088	-152.885
3251	ENSG00000279020	C18orf15	-7.25569	7.78093e-29	0.00654362	-152.821
1085	ENSG00000155868	MED7	-7.24923	8.94891e-73	0.00657301	-152.137
540	ENSG00000120327	PCDHB14	-7.24591	5.18321e-29	0.00658813	-151.788
3186	ENSG00000274602	PI4KAP1	-7.24071	1.44466e-22	0.00661195	-151.241
2464	ENSG00000231177	LINC00852	-7.24013	4.71533e-32	0.0066146	-151.181
3007	ENSG00000259151	CAP2P1	-7.24007	4.29247e-29	0.00661488	-151.174
3000	ENSG00000258692	SALL4P7	-7.23881	1.47455e-29	0.00662064	-151.043
3034	ENSG00000261315	LARP4P	-7.23725	6.8572e-27	0.00662783	-150.879
2049	ENSG00000204623	POLR1HASP	-7.2336	1.1465e-76	0.00664459	-150.498
1881	ENSG00000197576	HOXA4	-7.22941	4.80881e-29	0.00666394	-150.061
493	ENSG00000116741	RGS2	-7.22875	2.52013e-26	0.006667	-149.993
3224	ENSG00000277161	PIGW	-7.22004	3.15558e-29	0.00670734	-149.09
115	ENSG00000070731	ST6GALNAC2	-7.21724	6.89826e-25	0.00672039	-148.801
1757	ENSG00000186340	THBS2	-7.21633	1.83474e-30	0.00672463	-148.707
2372	ENSG00000227456	LINC00310	-7.21606	1.88176e-29	0.0067259	-148.679
2874	ENSG00000251348	HSPD1P11	-7.21077	4.93309e-30	0.00675062	-148.135
2342	ENSG00000225950	NTF4	-7.20765	1.68885e-27	0.0067652	-147.815
79	ENSG00000059769	DNAJC25	-7.20755	3.28699e-35	0.00676567	-147.805
3182	ENSG00000274211	SOCS7	-7.20621	4.01582e-64	0.00677195	-147.668
2581	ENSG00000236104	ZBTB22	-7.19587	9.37428e-56	0.00682069	-146.613
980	ENSG00000147118	ZNF182	-7.19573	1.02067e-41	0.00682133	-146.599
50	ENSG00000033867	SLC4A7	-7.19246	6.62878e-118	0.00683683	-146.267
3126	ENSG00000269190	FBXO17	-7.19212	1.87928e-33	0.00683841	-146.233
2048	ENSG00000204604	ZNF468	-7.19212	1.25955e-34	0.00683842	-146.233
2200	ENSG00000214425	LRRC37A4P	-7.19151	2.01665e-26	0.00684132	-146.171
2160	ENSG00000213659	RSU1P3	-7.18932	3.64856e-31	0.00685172	-145.949
345	ENSG00000106006	HOXA6	-7.18442	6.23793e-31	0.00687501	-145.454
3278	ENSG00000283122	HYMAI	-7.18331	3.97699e-26	0.00688032	-145.342
1040	ENSG00000152284	TCF7L1	-7.18229	1.69791e-46	0.00688517	-145.24
2535	ENSG00000234684	SDCBP2-AS1	-7.18146	5.34641e-31	0.00688913	-145.156
748	ENSG00000134184	GSTM1	-7.17902	1.39058e-10	0.00690078	-144.911
1843	ENSG00000196712	NF1	-7.17887	5.357e-141	0.00690151	-144.896
2939	ENSG00000254901	BORCS8	-7.17703	2.19644e-58	0.00691033	-144.711
3171	ENSG00000273311	DGCR11	-7.17356	3.3511e-31	0.00692698	-144.363
3276	ENSG00000282989	PDCL3P2	-7.16791	8.96691e-25	0.00695414	-143.799
2759	ENSG00000243477	NAA80	-7.1676	5.92483e-37	0.00695566	-143.768
490	ENSG00000116663	FBXO6	-7.16133	4.75766e-28	0.00698593	-143.145
2249	ENSG00000219665	ZNF433-AS1	-7.16046	1.59083e-33	0.00699017	-143.058
491	ENSG00000116701	NCF2	-7.14872	4.79264e-28	0.00704728	-141.899
3047	ENSG00000262246	CORO7	-7.14772	7.66842e-30	0.00705215	-141.801
2847	ENSG00000249853	HS3ST5	-7.14694	2.1328e-23	0.00705595	-141.724
2971	ENSG00000256537	SMIM10L1	-7.1439	7.80559e-62	0.00707085	-141.426
2042	ENSG00000204576	PRR3	-7.14377	8.71465e-32	0.00707148	-141.413
1565	ENSG00000178201	VN1R1	-7.14356	4.65224e-27	0.00707252	-141.392
603	ENSG00000125848	FLRT3	-7.13949	5.32054e-23	0.00709249	-140.994
1190	ENSG00000162757	C1orf74	-7.13861	1.88954e-31	0.00709685	-140.908
2940	ENSG00000254911	SCARNA9	-7.13239	1.7156e-28	0.0071275	-140.302
2952	ENSG00000255423	EBLN2	-7.13167	5.60122e-30	0.00713105	-140.232
1159	ENSG00000160813	PPP1R35	-7.1303	7.03333e-31	0.00713784	-140.098
285	ENSG00000102805	CLN5	-7.12913	8.63949e-54	0.00714362	-139.985
2511	ENSG00000233527	ZNF529-AS1	-7.12688	4.68479e-29	0.00715474	-139.767
561	ENSG00000123096	SSPN	-7.12435	6.02905e-83	0.00716732	-139.522
1699	ENSG00000184545	DUSP8	-7.12388	1.06004e-37	0.00716965	-139.477
2622	ENSG00000237887	RPL23AP32	-7.12137	2.77401e-29	0.00718215	-139.234
3109	ENSG00000267221	C17orf113	-7.1203	1.31078e-28	0.00718749	-139.131
2392	ENSG00000228409	CCT6P1	-7.11405	3.83718e-29	0.00721869	-138.529
2592	ENSG00000236753	MKLN1-AS	-7.1127	7.39414e-32	0.00722545	-138.4
2703	ENSG00000241549	GUSBP2	-7.10782	1.08253e-26	0.00724993	-137.932
1533	ENSG00000176714	CCDC121	-7.10718	2.14798e-31	0.00725311	-137.872
1517	ENSG00000175938	ORAI3	-7.10697	2.00504e-31	0.0072542	-137.851
2154	ENSG00000213614	HEXA	-7.10489	2.17171e-91	0.00726465	-137.653
633	ENSG00000127903	ZNF835	-7.10462	2.1301e-29	0.00726601	-137.627
243	ENSG00000100181	TPTEP1	-7.10437	8.8188e-21	0.00726728	-137.603
217	ENSG00000092148	HECTD1	-7.09721	7.92257e-109	0.00730342	-136.922
3153	ENSG00000272556	GTF2IP13	-7.09239	1.65651e-27	0.00732787	-136.465
2643	ENSG00000239569	KMT2E-AS1	-7.09056	3.22812e-30	0.00733715	-136.293
213	ENSG00000091436	MAP3K20	-7.08858	2.28641e-99	0.00734725	-136.105
2191	ENSG00000214188	ST7-OT4	-7.08679	2.72816e-30	0.00735638	-135.936
2899	ENSG00000253276	CCDC71L	-7.08651	4.56399e-31	0.00735779	-135.91
3038	ENSG00000261716	H2BC20P	-7.08322	5.12258e-31	0.00737458	-135.601
1432	ENSG00000171425	ZNF581	-7.08313	6.42653e-37	0.00737506	-135.592
1781	ENSG00000187650	VMAC	-7.08277	1.2171e-30	0.00737691	-135.558
2162	ENSG00000213693	SEC14L1P1	-7.08117	4.409e-30	0.0073851	-135.408
2510	ENSG00000233382	NKAPP1	-7.08095	8.53703e-34	0.00738619	-135.388
1889	ENSG00000197816	CCDC180	-7.0808	3.60563e-35	0.00738697	-135.373
2647	ENSG00000239779	WBP1	-7.0798	1.12299e-49	0.00739211	-135.279
1515	ENSG00000175879	HOXD8	-7.07824	1.34192e-29	0.00740009	-135.134
2239	ENSG00000218283	MORF4L1P1	-7.076	1.01596e-31	0.00741157	-134.924
1402	ENSG00000170276	HSPB2	-7.07515	8.65354e-31	0.00741594	-134.845
1408	ENSG00000170448	NFXL1	-7.07501	4.86781e-57	0.00741668	-134.831
2833	ENSG00000249087	ZNF436-AS1	-7.07354	2.15576e-29	0.00742425	-134.694
2923	ENSG00000254221	PCDHGB1	-7.07247	2.01001e-27	0.00742975	-134.594
2493	ENSG00000232587	EEF1A1P3	-7.07227	1.96812e-29	0.0074308	-134.575
288	ENSG00000102984	ZNF821	-7.07071	2.27256e-29	0.0074388	-134.43
638	ENSG00000127995	CASD1	-7.06945	5.62911e-65	0.00744534	-134.312
1393	ENSG00000169967	MAP3K2	-7.06897	1.30311e-159	0.00744778	-134.268
3013	ENSG00000259429	UBE2Q2P2	-7.05929	4.93131e-28	0.00749794	-133.37
2479	ENSG00000232098	ZNF584-DT	-7.05929	4.79264e-28	0.00749796	-133.37
1470	ENSG00000173281	PPP1R3B	-7.05665	4.58973e-98	0.0075117	-133.126
2635	ENSG00000239280	DBTP1	-7.05616	7.93798e-30	0.00751421	-133.081
3002	ENSG00000258727	AP1G2-AS1	-7.05413	3.39022e-29	0.00752481	-132.894
2148	ENSG00000213533	STIMATE	-7.05283	2.1396e-24	0.00753158	-132.774
1706	ENSG00000184967	NOC4L	-7.05089	1.87079e-49	0.0075417	-132.596
2686	ENSG00000241015	TPM3P9	-7.04874	3.41089e-28	0.00755295	-132.399
1869	ENSG00000197258	EIF4BP6	-7.04811	6.33491e-25	0.00755625	-132.341
2734	ENSG00000242498	ARPIN	-7.04597	2.59631e-112	0.00756748	-132.144
2322	ENSG00000225217	HSPA7	-7.04535	2.22428e-28	0.00757076	-132.087
3009	ENSG00000259207	ITGB3	-7.04189	8.4854e-29	0.00758894	-131.771
786	ENSG00000136167	LCP1	-7.04161	4.33245e-39	0.00759041	-131.745
2937	ENSG00000254876	SUGT1P4-STRA6LP	-7.03882	1.33129e-30	0.00760509	-131.491
1636	ENSG00000182162	P2RY8	-7.03665	1.24973e-30	0.00761653	-131.293
149	ENSG00000077380	DYNC1I2	-7.03653	4.46723e-92	0.00761715	-131.283
509	ENSG00000118058	KMT2A	-7.03648	5.07754e-108	0.00761745	-131.278
2600	ENSG00000237135	DDX10P1	-7.03601	3.06372e-29	0.00761993	-131.235
2957	ENSG00000255837	TAS2R20	-7.0329	2.42603e-28	0.00763633	-130.953
3032	ENSG00000261126	RBFADN	-7.02999	1.06101e-25	0.00765178	-130.689
2495	ENSG00000232653	GOLGA8N	-7.02889	9.75253e-28	0.00765761	-130.589
1025	ENSG00000151006	PRSS53	-7.02725	4.12305e-30	0.0076663	-130.441
724	ENSG00000132840	BHMT2	-7.02717	4.51576e-26	0.00766674	-130.434
2875	ENSG00000251369	ZNF550	-7.0257	2.69095e-55	0.00767458	-130.3
1568	ENSG00000178404	CEP295NL	-7.02333	4.28772e-27	0.00768718	-130.087
563	ENSG00000123154	WDR83	-7.02199	8.41088e-31	0.00769435	-129.966
3163	ENSG00000272690	LINC02018	-7.01749	3.4133e-36	0.00771837	-129.561
1735	ENSG00000185716	MOSMO	-7.01597	7.21161e-85	0.00772651	-129.425
1803	ENSG00000188599	NPIPP1	-7.01353	2.94792e-29	0.0077396	-129.206
776	ENSG00000135720	DYNC1LI2	-7.01054	8.40213e-73	0.00775565	-128.938
520	ENSG00000119508	NR4A3	-7.00702	1.83694e-09	0.00777459	-128.624
566	ENSG00000123353	ORMDL2	-7.00645	6.486e-30	0.00777762	-128.574
27	ENSG00000010704	HFE	-7.00602	5.92691e-29	0.00777995	-128.536
2238	ENSG00000217930	PAM16	-7.00409	5.27069e-28	0.0077904	-128.363
1557	ENSG00000177721	ANXA2R	-7.00347	2.29517e-28	0.00779375	-128.308
201	ENSG00000088876	ZNF343	-7.00308	1.10941e-58	0.00779583	-128.274
2097	ENSG00000207612	MIR604	-7.00287	6.89498e-29	0.00779696	-128.255
3199	ENSG00000276023	DUSP14	-6.99662	2.44009e-28	0.00783084	-127.7
1604	ENSG00000180530	NRIP1	-6.9956	1.69385e-20	0.00783635	-127.61
2169	ENSG00000213782	DDX47	-6.99216	3.43939e-34	0.00785507	-127.306
789	ENSG00000136305	CIDEB	-6.99136	5.8099e-28	0.0078594	-127.236
3198	ENSG00000275835	TUBGCP5	-6.99009	1.42241e-39	0.00786635	-127.124
643	ENSG00000128266	GNAZ	-6.98897	2.33046e-29	0.00787248	-127.025
1729	ENSG00000185561	TLCD2	-6.98863	1.19762e-26	0.00787431	-126.995
1468	ENSG00000173267	SNCG	-6.9865	6.54679e-29	0.00788595	-126.808
1999	ENSG00000204304	PBX2	-6.98549	3.3388e-126	0.0078915	-126.719
3240	ENSG00000278318	ZNF229	-6.98257	1.27374e-29	0.00790748	-126.463
3295	ENSG00000286219	NOTCH2NLC	-6.97704	6.86028e-28	0.00793782	-125.979
1105	ENSG00000157106	SMG1	-6.97659	1.32086e-93	0.00794029	-125.94
317	ENSG00000104835	SARS2	-6.97527	1.25389e-33	0.00794759	-125.824
2881	ENSG00000251595	ABCA11P	-6.97426	1.72104e-29	0.00795312	-125.737
2017	ENSG00000204390	HSPA1L	-6.97107	2.34932e-28	0.00797074	-125.459
2402	ENSG00000228817	BACH1-IT2	-6.96851	1.15027e-28	0.00798488	-125.237
823	ENSG00000137801	THBS1	-6.96826	4.0006e-12	0.00798628	-125.215
845	ENSG00000138760	SCARB2	-6.9672	1.8049e-68	0.00799214	-125.123
1473	ENSG00000173372	C1QA	-6.9667	1.37438e-31	0.0079949	-125.08
1337	ENSG00000167840	ZNF232	-6.96564	1.50786e-38	0.00800082	-124.987
1541	ENSG00000177082	WDR73	-6.96285	5.62749e-85	0.00801628	-124.746
2620	ENSG00000237827	RPS15AP29	-6.96015	4.67038e-27	0.00803133	-124.512
2431	ENSG00000229692	SOS1-IT1	-6.95942	2.06685e-27	0.00803534	-124.45
588	ENSG00000124575	H1-3	-6.95824	2.48471e-22	0.00804194	-124.348
657	ENSG00000128973	CLN6	-6.95306	5.56447e-71	0.00807086	-123.903
1110	ENSG00000157349	DDX19B	-6.95296	1.39743e-59	0.00807141	-123.894
1861	ENSG00000197083	ZNF300P1	-6.94512	2.06928e-25	0.0081154	-123.222
404	ENSG00000110367	DDX6	-6.94168	1.36208e-158	0.00813479	-122.929
2594	ENSG00000236803	SDAD1P4	-6.94041	5.94565e-24	0.00814193	-122.821
2776	ENSG00000244227	LRRC77P	-6.93634	1.89068e-30	0.00816493	-122.475
1992	ENSG00000204256	BRD2	-6.92717	1.26651e-78	0.008217	-121.699
1779	ENSG00000187607	ZNF286A	-6.92412	2.08458e-28	0.00823441	-121.442
2956	ENSG00000255769	GOLGA2P10	-6.92347	2.649e-24	0.00823812	-121.387
1955	ENSG00000201772	SNORA5C	-6.92066	2.68337e-27	0.0082542	-121.15
513	ENSG00000118412	CASP8AP2	-6.92004	4.47302e-91	0.00825773	-121.099
1216	ENSG00000163728	TTC14	-6.91634	2.86365e-96	0.00827893	-120.788
2866	ENSG00000250853	RNF138P1	-6.91554	2.75229e-27	0.00828355	-120.721
1753	ENSG00000186230	ZNF749	-6.91342	5.49935e-39	0.00829572	-120.544
1271	ENSG00000165424	ZCCHC24	-6.9128	2.23072e-71	0.00829926	-120.493
497	ENSG00000117020	AKT3	-6.90892	1.13703e-72	0.00832163	-120.169
419	ENSG00000111684	LPCAT3	-6.90648	5.47826e-52	0.00833569	-119.966
1368	ENSG00000169031	COL4A3	-6.90601	5.75381e-18	0.00833841	-119.927
1711	ENSG00000185031	SLC2A3P2	-6.90448	5.9439e-27	0.00834724	-119.8
153	ENSG00000078487	ZCWPW1	-6.90439	1.94499e-28	0.00834778	-119.792
324	ENSG00000105270	CLIP3	-6.90355	2.99487e-27	0.00835263	-119.723
1826	ENSG00000196268	ZNF493	-6.9026	9.71582e-65	0.00835817	-119.643
2872	ENSG00000251322	SHANK3	-6.89933	2.62225e-81	0.0083771	-119.373
1581	ENSG00000179051	RCC2	-6.89267	4.7985e-74	0.0084159	-118.823
2567	ENSG00000235655	H3P6	-6.89251	1.17525e-23	0.00841682	-118.81
1849	ENSG00000196912	ANKRD36B	-6.88606	1.96801e-79	0.00845453	-118.28
2864	ENSG00000250742	LINC02381	-6.88583	2.07348e-28	0.00845587	-118.261
5	ENSG00000003436	TFPI	-6.88443	1.41839e-58	0.0084641	-118.146
619	ENSG00000126895	AVPR2	-6.88254	5.56284e-27	0.00847519	-117.992
512	ENSG00000118407	FILIP1	-6.88063	5.49767e-155	0.00848639	-117.836
1423	ENSG00000170915	PAQR8	-6.8802	5.55823e-27	0.00848892	-117.801
3264	ENSG00000281344	HELLPAR	-6.87735	7.92976e-36	0.00850575	-117.567
3242	ENSG00000278540	ACACA	-6.8768	5.5029e-137	0.00850895	-117.523
1870	ENSG00000197283	SYNGAP1	-6.87534	5.43281e-37	0.0085176	-117.404
2140	ENSG00000213337	ANKRD39	-6.86997	8.83128e-95	0.00854935	-116.968
1575	ENSG00000178896	EXOSC4	-6.86925	5.55587e-26	0.00855363	-116.909
2434	ENSG00000229852	KHDC1-AS1	-6.86688	3.86496e-27	0.00856767	-116.718
35	ENSG00000014138	POLA2	-6.86496	1.37212e-27	0.00857908	-116.563
1910	ENSG00000198515	CNGA1	-6.86204	1.68957e-22	0.00859645	-116.327
3129	ENSG00000269352	PTOV1-AS2	-6.86109	2.15037e-27	0.00860214	-116.25
2924	ENSG00000254245	PCDHGA3	-6.85938	7.77645e-25	0.00861232	-116.113
129	ENSG00000072864	NDE1	-6.85833	1.09744e-69	0.00861858	-116.028
2056	ENSG00000204851	PNMA8B	-6.85757	3.54385e-27	0.00862314	-115.967
3140	ENSG00000271335	CCNY-AS1	-6.85674	2.71269e-26	0.00862813	-115.9
1469	ENSG00000173273	TNKS	-6.84796	4.40256e-163	0.00868078	-115.197
1218	ENSG00000163762	TM4SF18	-6.84606	7.72037e-26	0.00869224	-115.045
2418	ENSG00000229391	HLA-DRB6	-6.84286	5.40048e-21	0.0087115	-114.791
141	ENSG00000076053	RBM7	-6.84004	5.50363e-65	0.00872856	-114.566
3090	ENSG00000265996	MIR3671	-6.83773	1.44879e-25	0.00874253	-114.383
1600	ENSG00000180385	EMC3-AS1	-6.83429	1.3331e-26	0.00876344	-114.11
1988	ENSG00000204231	RXRB	-6.83197	2.33127e-134	0.00877755	-113.927
1091	ENSG00000156218	ADAMTSL3	-6.83043	1.65486e-43	0.00878692	-113.805
700	ENSG00000131778	CHD1L	-6.82846	4.29709e-26	0.00879889	-113.651
2210	ENSG00000214787	MS4A4E	-6.82835	9.62526e-24	0.00879957	-113.642
142	ENSG00000076344	RGS11	-6.8267	1.47079e-24	0.00880966	-113.512
2547	ENSG00000235033	DAAM2-AS1	-6.82603	3.03501e-26	0.00881371	-113.46
1615	ENSG00000180867	PDIA3P1	-6.82392	9.60452e-27	0.00882665	-113.293
1984	ENSG00000204219	TCEA3	-6.82119	3.62404e-132	0.00884338	-113.079
758	ENSG00000134852	CLOCK	-6.82069	1.37559e-15	0.0088464	-113.04
2962	ENSG00000256060	TRAPPC2B	-6.82048	3.80279e-28	0.00884774	-113.023
1348	ENSG00000168255	POLR2J3	-6.81668	1.4598e-25	0.00887107	-112.726
2505	ENSG00000233061	TTLL7-IT1	-6.81663	8.24223e-25	0.00887132	-112.723
2865	ENSG00000250802	ZBED3-AS1	-6.81662	1.25364e-26	0.00887141	-112.722
2259	ENSG00000220804	LINC01881	-6.81584	4.34406e-26	0.00887619	-112.661
837	ENSG00000138435	CHRNA1	-6.81444	1.77036e-32	0.00888484	-112.551
704	ENSG00000132003	ZSWIM4	-6.81394	2.43752e-30	0.00888793	-112.512
1768	ENSG00000186767	SPIN4	-6.80748	7.04542e-24	0.00892782	-112.009
1634	ENSG00000182107	TMEM30B	-6.80318	5.24172e-26	0.00895447	-111.676
3161	ENSG00000272655	POLR2J4	-6.80007	3.15394e-27	0.00897378	-111.436
3076	ENSG00000265097	RBM22P1	-6.79723	6.54684e-16	0.00899148	-111.216
3111	ENSG00000267322	SNHG22	-6.7968	5.31503e-25	0.00899411	-111.184
261	ENSG00000100890	PRORP	-6.79622	3.70149e-35	0.00899775	-111.139
220	ENSG00000092531	SNAP23	-6.791	2.48529e-90	0.00903037	-110.737
2138	ENSG00000213246	SUPT4H1	-6.7909	1.83643e-27	0.00903099	-110.73
966	ENSG00000146242	TPBG	-6.78297	6.7691e-29	0.00908077	-110.123
541	ENSG00000120328	PCDHB12	-6.78184	4.30918e-23	0.00908789	-110.037
3059	ENSG00000263405	PA2G4P3	-6.77693	3.33461e-15	0.00911887	-109.663
686	ENSG00000130810	PPAN	-6.77577	1.13443e-27	0.00912618	-109.575
2476	ENSG00000232000	CLCN3P1	-6.77157	4.32051e-25	0.00915278	-109.256
3131	ENSG00000269837	IPO5P1	-6.77123	8.14295e-25	0.00915496	-109.23
842	ENSG00000138641	HERC3	-6.76201	1.20514e-37	0.00921364	-108.535
1801	ENSG00000188483	IER5L	-6.76157	1.04772e-26	0.00921645	-108.502
426	ENSG00000111879	FAM184A	-6.76053	7.34137e-25	0.00922312	-108.423
2967	ENSG00000256274	TAS2R64P	-6.75723	3.04999e-21	0.00924422	-108.176
1574	ENSG00000178860	MSC	-6.75234	3.34521e-22	0.00927559	-107.81
1136	ENSG00000159658	EFCAB14	-6.75216	4.52421e-61	0.00927677	-107.796
110	ENSG00000070047	PHRF1	-6.75017	3.91802e-108	0.00928958	-107.647
1750	ENSG00000186162	CIDECP1	-6.73877	6.13692e-28	0.00936326	-106.8
2480	ENSG00000232119	MCTS1	-6.73872	7.18395e-117	0.00936362	-106.796
1401	ENSG00000170270	GON7	-6.73742	1.57903e-27	0.00937206	-106.7
2343	ENSG00000225973	PIGBOS1	-6.73601	4.07201e-28	0.00938119	-106.596
57	ENSG00000042980	ADAM28	-6.73319	5.47475e-23	0.0093996	-106.388
1994	ENSG00000204261	PSMB8-AS1	-6.728	1.39205e-27	0.00943345	-106.006
1361	ENSG00000168807	SNTB2	-6.72568	3.78349e-115	0.00944862	-105.836
1598	ENSG00000180257	ZNF816	-6.72404	4.93837e-26	0.00945938	-105.715
99	ENSG00000067601	PMS2P4	-6.72348	1.37109e-26	0.00946304	-105.674
3121	ENSG00000268516	ZNF8-DT	-6.72184	3.77805e-26	0.00947382	-105.554
1465	ENSG00000173166	RAPH1	-6.71966	2.49393e-87	0.00948813	-105.395
3100	ENSG00000266777	SH3GL1P1	-6.71914	9.68812e-26	0.00949153	-105.357
683	ENSG00000130766	SESN2	-6.71267	1.40885e-30	0.0095342	-104.886
172	ENSG00000081818	PCDHB4	-6.71262	7.80141e-25	0.00953452	-104.882
1316	ENSG00000167371	PRRT2	-6.71133	2.16867e-23	0.00954306	-104.788
2450	ENSG00000230397	SPTLC1P1	-6.70967	3.96315e-26	0.00955408	-104.667
2768	ENSG00000243927	MRPS6	-6.70965	1.03326e-83	0.0095542	-104.666
1326	ENSG00000167615	LENG8	-6.70716	1.20273e-34	0.00957071	-104.485
216	ENSG00000092098	RNF31	-6.70538	1.05978e-29	0.00958253	-104.357
2410	ENSG00000229221	HNRNPA1P66	-6.70534	3.60807e-17	0.00958278	-104.354
307	ENSG00000104427	ZC2HC1A	-6.70403	1.27519e-34	0.00959146	-104.259
2730	ENSG00000242338	BMS1P4	-6.70284	3.82756e-27	0.00959942	-104.173
1816	ENSG00000189343	RPS2P46	-6.70267	3.72189e-25	0.00960055	-104.161
2632	ENSG00000239218	RPS20P22	-6.70214	7.84044e-21	0.00960407	-104.123
2118	ENSG00000212128	TAS2R13	-6.70151	1.3779e-25	0.00960828	-104.077
762	ENSG00000134982	APC	-6.70132	3.44368e-128	0.00960952	-104.063
391	ENSG00000109790	KLHL5	-6.69373	4.31482e-72	0.00966019	-103.518
1651	ENSG00000182774	RPS17	-6.69289	3.2423e-25	0.00966581	-103.457
654	ENSG00000128739	SNRPN	-6.69231	2.21935e-100	0.00966975	-103.415
268	ENSG00000101353	MROH8	-6.6914	1.41806e-49	0.00967581	-103.35
1875	ENSG00000197417	SHPK	-6.68851	1.80099e-24	0.00969524	-103.143
797	ENSG00000136490	LIMD2	-6.68398	1.27875e-24	0.00972574	-102.82
2658	ENSG00000240065	PSMB9	-6.68121	3.10416e-43	0.00974444	-102.623
3220	ENSG00000277075	H2AC8	-6.68034	1.42238e-22	0.00975027	-102.561
2153	ENSG00000213613	RPL11P3	-6.6799	2.07789e-26	0.00975327	-102.53
2824	ENSG00000248476	BACH1-IT1	-6.679	2.44523e-26	0.00975934	-102.466
2079	ENSG00000206344	HCG27	-6.6781	3.72807e-34	0.00976543	-102.402
1077	ENSG00000155066	PROM2	-6.6766	1.28248e-26	0.0097756	-102.295
2807	ENSG00000247240	UBL7-DT	-6.67651	1.71769e-29	0.00977621	-102.289
2987	ENSG00000257698	GIHCG	-6.67593	1.10431e-25	0.00978015	-102.248
628	ENSG00000127364	TAS2R4	-6.67022	1.896e-24	0.00981889	-101.844
92	ENSG00000066294	CD84	-6.66903	4.26897e-33	0.00982702	-101.76
506	ENSG00000117676	RPS6KA1	-6.66659	3.77501e-25	0.00984364	-101.588
2396	ENSG00000228544	CCDC183-AS1	-6.66469	1.72745e-25	0.00985666	-101.454
2663	ENSG00000240303	ACAD11	-6.66336	8.86599e-28	0.00986569	-101.361
2151	ENSG00000213588	ZBTB9	-6.66093	1.07302e-27	0.00988238	-101.19
251	ENSG00000100429	HDAC10	-6.66039	4.67464e-24	0.00988604	-101.153
2075	ENSG00000205808	PLPP6	-6.65639	7.40729e-27	0.00991348	-100.873
1398	ENSG00000170166	HOXD4	-6.6522	2.11277e-25	0.00994234	-100.58
1464	ENSG00000173137	ADCK5	-6.65126	5.33751e-37	0.00994879	-100.515
2929	ENSG00000254535	PABPC4L	-6.65078	1.20926e-22	0.00995213	-100.481
1236	ENSG00000164284	GRPEL2	-6.6462	4.2215e-47	0.00998374	-100.163
3221	ENSG00000277142	LINC00235	-6.64218	5.459e-35	0.0100116	-99.8838
1693	ENSG00000184319	RPL23AP82	-6.63901	2.98557e-26	0.0100336	-99.6649
741	ENSG00000133983	COX16	-6.63718	1.64611e-26	0.0100464	-99.5382
238	ENSG00000100038	TOP3B	-6.63464	4.24592e-76	0.0100641	-99.3635
2650	ENSG00000239827	SUGT1P3	-6.61898	4.64195e-25	0.010174	-98.2902
1087	ENSG00000155926	SLA	-6.61421	2.32954e-23	0.0102076	-97.9663
1997	ENSG00000204287	HLA-DRA	-6.61045	1.03297e-43	0.0102342	-97.7112
2366	ENSG00000227097	RPS28P7	-6.60604	3.32356e-18	0.0102656	-97.4131
23	ENSG00000008324	SS18L2	-6.60388	3.93505e-26	0.010281	-97.2671
605	ENSG00000125885	MCM8	-6.60382	1.45145e-47	0.0102814	-97.2632
1616	ENSG00000180917	CMTR2	-6.60184	2.30222e-52	0.0102955	-97.1296
500	ENSG00000117242	PINK1-AS	-6.59971	3.23486e-46	0.0103108	-96.9861
3177	ENSG00000273749	CYFIP1	-6.59818	1.43025e-102	0.0103217	-96.8836
986	ENSG00000147394	ZNF185	-6.59271	2.68567e-22	0.0103609	-96.5168
897	ENSG00000141642	ELAC1	-6.59237	2.04999e-30	0.0103633	-96.4941
14	ENSG00000005810	MYCBP2	-6.59205	2.06063e-32	0.0103656	-96.4725
2059	ENSG00000205084	TMEM231	-6.58905	3.02178e-26	0.0103872	-96.2723
2176	ENSG00000213906	LTB4R2	-6.58224	1.09708e-31	0.0104363	-95.819
2015	ENSG00000204388	HSPA1B	-6.58195	5.52659e-49	0.0104384	-95.7997
806	ENSG00000137133	HINT2	-6.58186	2.45929e-26	0.0104391	-95.7936
295	ENSG00000103342	GSPT1	-6.58118	1.20435e-57	0.010444	-95.7484
1230	ENSG00000164114	MAP9	-6.5809	1.25991e-24	0.010446	-95.7302
2892	ENSG00000252835	SCARNA21	-6.5763	1.39431e-20	0.0104794	-95.4251
299	ENSG00000103489	XYLT1	-6.57498	2.33923e-48	0.010489	-95.3382
2098	ENSG00000207650	MIR570	-6.57488	2.05408e-23	0.0104897	-95.3312
336	ENSG00000105750	ZNF85	-6.57244	1.41198e-23	0.0105075	-95.1704
1111	ENSG00000157379	DHRS1	-6.57235	5.14898e-37	0.0105081	-95.1645
1601	ENSG00000180398	MCFD2	-6.5715	5.8803e-143	0.0105143	-95.1085
2565	ENSG00000235619	RPL36AP33	-6.57137	2.52522e-23	0.0105153	-95.0996
1366	ENSG00000168939	SPRY3	-6.57086	3.40282e-46	0.010519	-95.0665
1163	ENSG00000161011	SQSTM1	-6.56996	3.85166e-73	0.0105255	-95.0069
2295	ENSG00000224083	MTCO1P11	-6.56734	4.03468e-25	0.0105447	-94.8342
3267	ENSG00000281501	SEPSECS-AS1	-6.56516	4.91109e-35	0.0105606	-94.6914
1179	ENSG00000162065	TBC1D24	-6.5639	1.32082e-100	0.0105699	-94.6087
2757	ENSG00000243406	MRPS31P5	-6.56362	2.28474e-25	0.0105719	-94.5903
1664	ENSG00000183091	NEB	-6.5631	2.79554e-61	0.0105757	-94.5561
3110	ENSG00000267272	LINC01140	-6.56273	7.90143e-23	0.0105785	-94.5317
1686	ENSG00000184110	EIF3C	-6.5572	7.50988e-25	0.0106191	-94.1703
289	ENSG00000103064	SLC7A6	-6.5571	3.58675e-67	0.0106198	-94.1636
2966	ENSG00000256229	ZNF486	-6.5569	2.0529e-24	0.0106213	-94.1504
857	ENSG00000139436	GIT2	-6.55161	7.90521e-67	0.0106603	-93.8059
1195	ENSG00000162999	DUSP19	-6.55137	9.5464e-35	0.0106621	-93.7904
2436	ENSG00000229920	RPS4XP5	-6.55052	6.04539e-16	0.0106683	-93.7355
2993	ENSG00000258429	PDF	-6.54988	1.44634e-24	0.0106731	-93.6938
1479	ENSG00000173727	FAUP4	-6.54934	1.55663e-23	0.0106771	-93.6588
768	ENSG00000135338	LCA5	-6.54597	4.66899e-29	0.010702	-93.4404
2946	ENSG00000255150	EID3	-6.54519	9.55757e-26	0.0107079	-93.3893
3181	ENSG00000274115	MIR6081	-6.54443	1.61391e-23	0.0107135	-93.3404
266	ENSG00000101158	NELFCD	-6.5435	6.13496e-140	0.0107203	-93.2806
2898	ENSG00000253251	SHLD3	-6.54313	1.37004e-25	0.0107231	-93.2564
441	ENSG00000112902	SEMA5A	-6.54286	1.43011e-66	0.0107251	-93.2389
446	ENSG00000113209	PCDHB5	-6.54243	8.79643e-26	0.0107283	-93.2111
1150	ENSG00000160336	ZNF761	-6.53991	2.04169e-49	0.0107471	-93.0483
2732	ENSG00000242474	LINC03015	-6.53516	2.33216e-22	0.0107825	-92.7426
1897	ENSG00000198093	ZNF649	-6.53331	8.04114e-61	0.0107964	-92.6236
1357	ENSG00000168621	GDNF	-6.53265	7.2636e-11	0.0108013	-92.5811
3081	ENSG00000265520	MIR548V	-6.53139	8.64648e-24	0.0108108	-92.5004
1717	ENSG00000185291	IL3RA	-6.53034	1.71372e-27	0.0108186	-92.433
2804	ENSG00000246560	UBE2D3-AS1	-6.52505	3.86088e-23	0.0108583	-92.0951
2926	ENSG00000254463	PPIAP41	-6.52481	2.11817e-25	0.0108601	-92.0798
685	ENSG00000130772	MED18	-6.52437	2.26761e-48	0.0108635	-92.0513
2107	ENSG00000207930	MIR603	-6.52431	9.88258e-21	0.0108639	-92.0478
1832	ENSG00000196381	ZNF781	-6.52379	1.58928e-24	0.0108678	-92.0145
1649	ENSG00000182742	HOXB4	-6.52116	8.45509e-23	0.0108877	-91.8468
521	ENSG00000119638	NEK9	-6.52111	4.23785e-180	0.0108881	-91.8435
2032	ENSG00000204498	NFKBIL1	-6.51978	1.43534e-34	0.0108981	-91.7594
2514	ENSG00000233602	ERI3-IT1	-6.51833	1.55939e-23	0.010909	-91.667
3230	ENSG00000277462	ZNF670	-6.51624	2.26914e-23	0.0109248	-91.5345
997	ENSG00000147883	CDKN2B	-6.51503	4.44163e-21	0.010934	-91.4577
2994	ENSG00000258445	MAD2L1P1	-6.50983	4.22175e-25	0.0109735	-91.1284
1526	ENSG00000176454	LPCAT4	-6.50794	1.59944e-65	0.0109879	-91.0089
482	ENSG00000116062	MSH6	-6.5078	1.76259e-106	0.010989	-91.0002
2530	ENSG00000234473	ZNF101P2	-6.50531	8.63204e-34	0.011008	-90.8433
1884	ENSG00000197646	PDCD1LG2	-6.50526	8.20632e-23	0.0110083	-90.8405
2598	ENSG00000237004	ZNRF2P1	-6.50472	3.95606e-25	0.0110125	-90.806
2843	ENSG00000249709	ZNF564	-6.5036	1.58593e-24	0.011021	-90.7359
1034	ENSG00000151806	GUF1	-6.50098	6.8079e-42	0.011041	-90.5711
1317	ENSG00000167377	ZNF23	-6.49922	1.82213e-25	0.0110545	-90.4607
1736	ENSG00000185722	ANKFY1	-6.49765	1.24492e-68	0.0110665	-90.3626
2405	ENSG00000228939	AKT3-IT1	-6.49697	2.10954e-24	0.0110717	-90.3201
1090	ENSG00000156172	CFAP418	-6.4951	9.58405e-24	0.0110861	-90.2028
2454	ENSG00000230510	PPP5D1P	-6.4949	2.01984e-24	0.0110877	-90.1903
253	ENSG00000100603	SNW1	-6.49409	2.40127e-49	0.0110939	-90.1395
2011	ENSG00000204370	SDHD	-6.48854	3.62872e-93	0.0111367	-89.7933
1347	ENSG00000168237	GLYCTK	-6.48835	6.32689e-49	0.0111381	-89.7817
2132	ENSG00000213090	SCYL2P1	-6.484	2.76471e-24	0.0111717	-89.5116
2574	ENSG00000235904	RBMS3-AS3	-6.48371	3.40873e-22	0.011174	-89.4934
711	ENSG00000132326	PER2	-6.48328	1.12772e-73	0.0111774	-89.4665
3137	ENSG00000270804	UBE2CP5	-6.48262	3.11042e-23	0.0111825	-89.4258
302	ENSG00000104093	DMXL2	-6.47942	1.32133e-62	0.0112073	-89.2275
31	ENSG00000011523	CEP68	-6.47827	8.47491e-89	0.0112162	-89.1568
576	ENSG00000123870	ZNF137P	-6.47815	3.93415e-23	0.0112171	-89.1492
1916	ENSG00000198690	FAN1	-6.47773	5.30379e-57	0.0112204	-89.1233
2555	ENSG00000235272	RAMACL	-6.4772	3.48166e-24	0.0112245	-89.0908
1965	ENSG00000203489	HMGB1P39	-6.47655	5.98697e-22	0.0112296	-89.0502
1381	ENSG00000169507	SLC38A11	-6.4753	2.10132e-19	0.0112393	-88.9732
2626	ENSG00000238105	GOLGA2P5	-6.47464	2.67159e-24	0.0112445	-88.9323
1797	ENSG00000188312	CENPP	-6.4723	5.02508e-64	0.0112628	-88.7881
813	ENSG00000137404	NRM	-6.47004	1.18961e-23	0.0112804	-88.6494
489	ENSG00000116652	DLEU2L	-6.46952	2.75017e-19	0.0112844	-88.6177
3124	ENSG00000268895	A1BG-AS1	-6.46728	1.08134e-23	0.011302	-88.4801
179	ENSG00000083454	P2RX5	-6.46639	1.04611e-24	0.011309	-88.4255
985	ENSG00000147383	NSDHL	-6.46278	5.19092e-38	0.0113373	-88.2048
924	ENSG00000143811	PYCR2	-6.46253	2.75791e-100	0.0113393	-88.1892
606	ENSG00000125895	TMEM74B	-6.45793	2.89267e-21	0.0113755	-87.9086
219	ENSG00000092529	CAPN3	-6.45406	1.40225e-91	0.011406	-87.6728
1701	ENSG00000184601	C14orf180	-6.44886	1.56651e-14	0.0114472	-87.3575
381	ENSG00000108784	NAGLU	-6.44665	4.77263e-64	0.0114647	-87.2239
917	ENSG00000143429	LSP1P4	-6.44449	6.54623e-21	0.0114819	-87.0933
3253	ENSG00000279078	SND1-IT1	-6.4419	6.78345e-23	0.0115025	-86.9374
764	ENSG00000135245	HILPDA	-6.44093	6.80775e-24	0.0115103	-86.8789
301	ENSG00000104067	TJP1	-6.4401	2.8451e-160	0.0115169	-86.8289
874	ENSG00000140694	PARN	-6.43547	1.06416e-97	0.0115539	-86.5507
208	ENSG00000090905	TNRC6A	-6.43279	1.42549e-181	0.0115754	-86.3899
2606	ENSG00000237438	CECR7	-6.42946	3.80681e-23	0.0116022	-86.1909
2483	ENSG00000232392	GOT2P7	-6.42769	1.17324e-23	0.0116164	-86.0851
2849	ENSG00000250091	DNAH10OS	-6.42724	2.06783e-23	0.01162	-86.0582
347	ENSG00000106125	MINDY4	-6.42716	2.04834e-23	0.0116207	-86.0535
157	ENSG00000079257	LXN	-6.42623	2.76932e-18	0.0116282	-85.9977
418	ENSG00000111642	CHD4	-6.42316	2.50839e-77	0.011653	-85.8152
1806	ENSG00000188687	SLC4A5	-6.42053	1.12297e-20	0.0116742	-85.6588
2096	ENSG00000207563	MIR23B	-6.41614	9.83901e-22	0.0117098	-85.3983
676	ENSG00000130429	ARPC1B	-6.41385	1.07765e-23	0.0117284	-85.2634
2471	ENSG00000231697	NANOGP5	-6.40697	1.28849e-24	0.0117845	-84.8574
2063	ENSG00000205352	PRR13	-6.40263	4.28315e-58	0.0118199	-84.6028
935	ENSG00000144228	SPOPL	-6.40026	6.41708e-71	0.0118394	-84.4638
2826	ENSG00000248487	ABHD14A	-6.38562	5.89428e-22	0.0119601	-83.6111
1296	ENSG00000166439	RNF169	-6.38531	3.24646e-65	0.0119627	-83.5932
2995	ENSG00000258469	CHMP4BP1	-6.38528	9.99439e-24	0.0119629	-83.5915
912	ENSG00000142694	EVA1B	-6.38521	1.40586e-22	0.0119635	-83.5874
668	ENSG00000129480	DTD2	-6.38458	4.00002e-42	0.0119688	-83.5507
3170	ENSG00000273173	SNURF	-6.38361	7.97774e-23	0.0119768	-83.4948
449	ENSG00000113248	PCDHB15	-6.38171	8.83226e-29	0.0119926	-83.3848
3088	ENSG00000265768	MIR4506	-6.38026	3.61405e-18	0.0120047	-83.301
423	ENSG00000111846	GCNT2	-6.38019	1.10357e-25	0.0120053	-83.2967
2355	ENSG00000226686	LINC01535	-6.37982	1.60977e-18	0.0120083	-83.2756
2889	ENSG00000252498	RNU6-1016P	-6.37697	1.38355e-22	0.0120321	-83.1109
3178	ENSG00000273802	H2BC8	-6.37593	2.05484e-20	0.0120407	-83.0514
2543	ENSG00000234912	SNHG20	-6.37368	1.42263e-42	0.0120596	-82.9216
2274	ENSG00000223459	TCAF1P1	-6.37147	2.77668e-29	0.0120781	-82.7946
2286	ENSG00000223865	HLA-DPB1	-6.37097	3.77858e-35	0.0120823	-82.766
1872	ENSG00000197343	ZNF655	-6.37015	1.25774e-153	0.0120891	-82.719
996	ENSG00000147813	NAPRT	-6.36606	6.65431e-46	0.0121234	-82.4848
1228	ENSG00000164023	SGMS2	-6.36526	8.9919e-55	0.0121301	-82.4393
1437	ENSG00000171659	GPR34	-6.36492	3.66047e-21	0.012133	-82.4199
936	ENSG00000144362	PHOSPHO2	-6.36161	9.47056e-25	0.0121608	-82.2312
2446	ENSG00000230202	RPL29P4	-6.35908	8.35878e-10	0.0121822	-82.0872
2323	ENSG00000225224	RPS27AP12	-6.35801	3.22333e-24	0.0121913	-82.0258
3214	ENSG00000276710	CSPG4P10	-6.35785	8.07569e-21	0.0121926	-82.0171
2009	ENSG00000204356	NELFE	-6.35444	1.75174e-44	0.0122214	-81.8235
1985	ENSG00000204220	PFDN6	-6.35282	8.98445e-36	0.0122352	-81.7314
2859	ENSG00000250479	CHCHD10	-6.35233	6.32089e-43	0.0122394	-81.7036
2588	ENSG00000236535	RC3H1-IT1	-6.35101	8.96146e-23	0.0122505	-81.6293
1562	ENSG00000178026	LRRC75B	-6.34904	2.19947e-23	0.0122673	-81.5176
2819	ENSG00000248275	TRIM52-AS1	-6.3464	6.1344e-40	0.0122897	-81.3689
577	ENSG00000124193	SRSF6	-6.3456	1.69814e-45	0.0122965	-81.3237
1710	ENSG00000185019	UBOX5	-6.34404	2.6685e-70	0.0123099	-81.2357
1492	ENSG00000174483	BBS1	-6.34354	1.83264e-23	0.0123142	-81.2074
1312	ENSG00000167065	DUSP18	-6.34109	6.70213e-23	0.0123351	-81.0697
1856	ENSG00000197020	ZNF100	-6.33734	1.00229e-46	0.0123672	-80.8591
2973	ENSG00000256683	ZNF350	-6.33624	9.45894e-63	0.0123766	-80.7977
303	ENSG00000104147	OIP5	-6.33565	2.07117e-19	0.0123817	-80.7644
1496	ENSG00000174804	FZD4	-6.33534	1.31273e-114	0.0123843	-80.7475
2217	ENSG00000215184	RPS12P16	-6.33372	1.25735e-21	0.0123982	-80.6568
1221	ENSG00000163815	CLEC3B	-6.33274	8.22782e-46	0.0124067	-80.6017
1441	ENSG00000171806	METTL18	-6.33083	3.93655e-22	0.0124231	-80.4951
1424	ENSG00000170921	TANC2	-6.33027	4.48554e-12	0.0124279	-80.464
2597	ENSG00000236977	ANKRD44-IT1	-6.32938	2.30832e-22	0.0124356	-80.4143
3256	ENSG00000279903	SLC7A2-IT1	-6.32839	7.73664e-18	0.0124441	-80.3593
2563	ENSG00000235529	AGAP1-IT1	-6.32805	6.90197e-22	0.0124471	-80.3402
471	ENSG00000115419	GLS	-6.32746	8.75834e-77	0.0124521	-80.3075
1544	ENSG00000177337	DLGAP1-AS1	-6.32638	8.4859e-21	0.0124615	-80.247
2199	ENSG00000214401	KANSL1-AS1	-6.32518	1.83163e-17	0.0124718	-80.1807
1052	ENSG00000153253	SCN3A	-6.32047	1.03054e-20	0.0125127	-79.919
3020	ENSG00000259706	HSP90B2P	-6.31957	4.38097e-22	0.0125205	-79.8693
2086	ENSG00000207008	SNORA54	-6.31836	2.51223e-20	0.012531	-79.8022
1217	ENSG00000163751	CPA3	-6.31477	5.33925e-19	0.0125622	-79.604
2646	ENSG00000239763	RPL21P118	-6.30842	1.64381e-21	0.0126176	-79.2546
2671	ENSG00000240531	RPL21P123	-6.30814	6.03201e-23	0.01262	-79.2393
2862	ENSG00000250539	KRT8P33	-6.30469	9.33461e-23	0.0126502	-79.05
1413	ENSG00000170545	SMAGP	-6.30256	6.07344e-21	0.0126689	-78.9334
919	ENSG00000143614	GATAD2B	-6.30091	1.73639e-116	0.0126834	-78.843
2195	ENSG00000214264	KCTD9P4	-6.29844	2.76761e-21	0.0127052	-78.7079
799	ENSG00000136699	SMPD4	-6.29816	2.38429e-09	0.0127076	-78.6931
1550	ENSG00000177464	GPR4	-6.29501	1.06383e-18	0.0127354	-78.521
2955	ENSG00000255710	ISG20L2P2	-6.29411	1.53079e-19	0.0127433	-78.4723
2060	ENSG00000205133	TRIQK	-6.28647	4.92844e-37	0.012811	-78.0579
730	ENSG00000133138	TBC1D8B	-6.28629	1.32194e-28	0.0128126	-78.0479
1480	ENSG00000173821	RNF213	-6.28466	4.47594e-31	0.0128271	-77.96
2403	ENSG00000228828	TLK2P2	-6.28402	6.09444e-20	0.0128328	-77.9255
3119	ENSG00000267796	LIN37	-6.28002	1.34224e-22	0.0128685	-77.7094
3058	ENSG00000263400	TMEM220-AS1	-6.2789	7.11124e-23	0.0128784	-77.6491
3027	ENSG00000260428	SCX	-6.27491	9.73164e-17	0.0129141	-77.4348
2371	ENSG00000227383	RPL35AP2	-6.27407	1.42521e-22	0.0129216	-77.3899
3006	ENSG00000259030	FPGT-TNNI3K	-6.26818	5.73484e-27	0.0129745	-77.0744
3183	ENSG00000274290	H2BC6	-6.26295	8.69825e-22	0.0130216	-76.7957
2327	ENSG00000225447	RPS15AP10	-6.26175	1.67585e-22	0.0130324	-76.7318
1243	ENSG00000164327	RICTOR	-6.25981	5.05938e-90	0.0130499	-76.6288
2925	ENSG00000254272	BTF3P3	-6.25554	3.18947e-21	0.0130887	-76.402
3185	ENSG00000274487	NPEPPSP1	-6.25254	1.12267e-22	0.0131159	-76.2432
2619	ENSG00000237788	GLYR1P1	-6.24971	2.99132e-22	0.0131416	-76.0941
3054	ENSG00000262903	CTNS-AS1	-6.24917	7.72409e-23	0.0131466	-76.0653
777	ENSG00000135766	EGLN1	-6.24803	2.04573e-60	0.013157	-76.0054
929	ENSG00000144034	TPRKB	-6.24676	3.84792e-37	0.0131686	-75.9385
1460	ENSG00000172974	VDAC2P5	-6.24593	5.35664e-23	0.0131761	-75.8947
1683	ENSG00000184007	PTP4A2	-6.24558	8.13299e-136	0.0131793	-75.8765
2760	ENSG00000243508	DNAJB6P7	-6.24081	8.27386e-23	0.0132229	-75.6262
967	ENSG00000146247	PHIP	-6.23997	2.01691e-104	0.0132306	-75.5822
1066	ENSG00000154359	LONRF1	-6.23652	6.75643e-54	0.0132624	-75.4012
212	ENSG00000091409	ITGA6	-6.23651	2.69595e-26	0.0132624	-75.4011
1769	ENSG00000186814	ZSCAN30	-6.23409	1.114e-94	0.0132847	-75.2745
1165	ENSG00000161021	MAML1	-6.23244	5.71271e-78	0.0132999	-75.1886
3187	ENSG00000274618	H4C6	-6.23206	1.79597e-17	0.0133034	-75.1689
3297	ENSG00000286676	ACTBP4	-6.22948	4.97715e-22	0.0133272	-75.0343
2589	ENSG00000236567	TCF3P1	-6.2291	7.39341e-20	0.0133308	-75.0145
2972	ENSG00000256667	KLRA1P	-6.22384	7.02355e-20	0.0133794	-74.7415
1256	ENSG00000164850	GPER1	-6.22104	5.70267e-20	0.0134054	-74.5968
2696	ENSG00000241319	SETP6	-6.22095	2.9292e-21	0.0134063	-74.5918
2339	ENSG00000225880	LINC00115	-6.22033	6.47639e-20	0.0134121	-74.5598
2496	ENSG00000232838	PET117	-6.21455	6.89409e-22	0.0134659	-74.2618
880	ENSG00000140905	GCSH	-6.2114	1.27648e-20	0.0134953	-74.0999
3011	ENSG00000259318	HMGN1P1	-6.21049	1.52267e-20	0.0135038	-74.0532
1280	ENSG00000166025	AMOTL1	-6.20911	5.02977e-44	0.0135167	-73.9826
627	ENSG00000127362	TAS2R3	-6.20751	3.9851e-21	0.0135318	-73.9001
1502	ENSG00000174977	PAIP1P2	-6.20535	2.64038e-22	0.013552	-73.7896
264	ENSG00000100926	TM9SF1	-6.20365	1.30766e-22	0.013568	-73.703
3279	ENSG00000283199	C13orf46	-6.2036	5.79771e-20	0.0135685	-73.7002
886	ENSG00000141252	VPS53	-6.19799	4.12177e-23	0.0136213	-73.4142
1166	ENSG00000161048	NAPEPLD	-6.19731	9.80877e-71	0.0136278	-73.3795
3296	ENSG00000286651	PRSS43P	-6.19729	1.24003e-14	0.013628	-73.3786
3159	ENSG00000272636	DOC2B	-6.19249	1.0729e-27	0.0136734	-73.1349
2950	ENSG00000255358	NDUFAF2P2	-6.19009	1.17283e-20	0.0136961	-73.0134
2062	ENSG00000205268	PDE7A	-6.18952	3.42849e-90	0.0137015	-72.9848
2908	ENSG00000253552	HOXA-AS2	-6.18937	2.20248e-19	0.013703	-72.9769
2983	ENSG00000257246	PHB1P19	-6.18678	1.75964e-21	0.0137276	-72.8462
260	ENSG00000100889	PCK2	-6.18553	4.95344e-21	0.0137395	-72.7829
1070	ENSG00000154736	ADAMTS5	-6.18349	4.57937e-63	0.0137589	-72.6804
816	ENSG00000137502	RAB30	-6.18034	2.72738e-43	0.013789	-72.5215
2909	ENSG00000253641	LINC03022	-6.18006	1.92598e-21	0.0137917	-72.5074
8	ENSG00000004487	KDM1A	-6.17884	5.64785e-42	0.0138033	-72.4464
2642	ENSG00000239556	UPK3BL3P	-6.17793	6.42326e-21	0.013812	-72.4008
2087	ENSG00000207082	RNU6-171P	-6.17591	3.01398e-21	0.0138314	-72.2991
1913	ENSG00000198556	ZNF789	-6.17418	3.98538e-42	0.013848	-72.2126
127	ENSG00000072818	ACAP1	-6.17312	1.75363e-27	0.0138582	-72.1595
1440	ENSG00000171792	RHNO1	-6.17203	4.34957e-28	0.0138687	-72.105
3156	ENSG00000272604	EFCAB10-AS1	-6.17176	7.89444e-22	0.0138712	-72.0918
2793	ENSG00000244998	ASTILCS	-6.17086	5.34841e-21	0.0138799	-72.0468
1362	ENSG00000168852	TPTE2P5	-6.1701	5.68957e-22	0.0138872	-72.0086
1137	ENSG00000159842	ABR	-6.16915	3.31897e-45	0.0138964	-71.9612
2298	ENSG00000224315	RPL7P7	-6.1683	9.24301e-22	0.0139046	-71.9189
2061	ENSG00000205181	LINC00654	-6.16789	6.42506e-36	0.0139085	-71.8985
465	ENSG00000115085	ZAP70	-6.1674	5.28914e-27	0.0139132	-71.8743
712	ENSG00000132330	SCLY	-6.16641	8.5688e-32	0.0139228	-71.8249
1358	ENSG00000168679	SLC16A4	-6.16491	9.65108e-20	0.0139373	-71.7501
728	ENSG00000133056	PIK3C2B	-6.16444	4.9779e-105	0.0139418	-71.7269
528	ENSG00000119737	GPR75	-6.16318	5.56209e-20	0.013954	-71.6641
1114	ENSG00000157578	LCA5L	-6.16234	1.88451e-19	0.0139621	-71.6226
2700	ENSG00000241404	EGFL8	-6.16231	6.74442e-21	0.0139624	-71.621
1511	ENSG00000175538	KCNE3	-6.16157	2.56841e-21	0.0139696	-71.584
872	ENSG00000140543	DET1	-6.15976	3.10956e-37	0.0139871	-71.4947
206	ENSG00000090659	CD209	-6.15935	2.47027e-20	0.0139911	-71.4741
1274	ENSG00000165512	ZNF22	-6.15929	3.79496e-51	0.0139917	-71.471
1219	ENSG00000163788	SNRK	-6.15835	6.14703e-88	0.0140008	-71.4247
1977	ENSG00000204070	SYS1	-6.15323	2.18875e-78	0.0140506	-71.1715
2684	ENSG00000240972	MIF	-6.15321	1.87998e-20	0.0140507	-71.1708
1466	ENSG00000173210	ABLIM3	-6.14454	7.09214e-46	0.0141354	-70.7444
2609	ENSG00000237491	LINC01409	-6.14332	1.23562e-20	0.0141474	-70.6845
189	ENSG00000085719	CPNE3	-6.14299	2.07399e-87	0.0141507	-70.668
445	ENSG00000113205	PCDHB3	-6.14227	8.41976e-20	0.0141577	-70.633
396	ENSG00000110025	SNX15	-6.13452	9.28004e-22	0.0142339	-70.2547
1060	ENSG00000153936	HS2ST1	-6.13401	1.2396e-61	0.014239	-70.2296
695	ENSG00000131437	KIF3A	-6.13192	3.33607e-37	0.0142597	-70.1279
1229	ENSG00000164080	RAD54L2	-6.12934	8.69753e-15	0.0142851	-70.0029
3266	ENSG00000281404	LINC01176	-6.12637	9.8006e-20	0.0143145	-69.859
2808	ENSG00000247287	PRKCH-AS1	-6.12077	9.63136e-19	0.0143703	-69.588
502	ENSG00000117335	CD46	-6.11944	1.36783e-45	0.0143835	-69.5239
379	ENSG00000108511	HOXB6	-6.11884	4.78448e-20	0.0143895	-69.4953
2736	ENSG00000242600	MBL1P	-6.11791	2.32156e-21	0.0143987	-69.4505
653	ENSG00000128731	HERC2	-6.11781	1.69499e-77	0.0143997	-69.4457
88	ENSG00000065308	TRAM2	-6.11738	4.31574e-79	0.0144041	-69.4249
1397	ENSG00000170160	CCDC144A	-6.11568	1.2608e-09	0.0144211	-69.3429
2170	ENSG00000213785	AKR1B1P3	-6.11405	1.0289e-17	0.0144374	-69.2646
19	ENSG00000006837	CDKL3	-6.10662	6.5276e-20	0.0145119	-68.9088
1444	ENSG00000171862	PTEN	-6.10394	7.34154e-82	0.0145389	-68.7812
1974	ENSG00000203896	LIME1	-6.10369	8.05993e-21	0.0145414	-68.769
3101	ENSG00000266946	MRPL37P1	-6.10249	5.69129e-21	0.0145535	-68.7118
623	ENSG00000127083	OMD	-6.10164	5.6026e-17	0.0145621	-68.6715
2638	ENSG00000239382	ALKBH6	-6.09813	2.86252e-20	0.0145975	-68.5047
3289	ENSG00000285373	LINC02478	-6.09813	6.11869e-20	0.0145976	-68.5045
2672	ENSG00000240589	RN7SL258P	-6.09452	4.60336e-20	0.0146341	-68.3336
2781	ENSG00000244346	C9orf85P2	-6.09075	2.14836e-20	0.0146724	-68.1552
817	ENSG00000137507	LRRC32	-6.08819	3.13247e-51	0.0146985	-68.0341
424	ENSG00000111859	NEDD9	-6.08373	6.86354e-29	0.014744	-67.8243
2442	ENSG00000230068	CDC42-IT1	-6.08294	2.18236e-21	0.0147521	-67.7869
2762	ENSG00000243678	NME2	-6.08258	1.7872e-21	0.0147557	-67.7704
548	ENSG00000121406	ZNF549	-6.08132	5.5039e-67	0.0147686	-67.7111
2394	ENSG00000228485	GRK5-IT1	-6.0803	4.9411e-19	0.0147791	-67.6631
2680	ENSG00000240849	PEDS1	-6.07989	1.61384e-55	0.0147833	-67.644
2254	ENSG00000220323	H2BC19P	-6.07539	2.29448e-20	0.0148294	-67.4334
1690	ENSG00000184260	H2AC20	-6.06869	2.23534e-87	0.0148984	-67.1211
2687	ENSG00000241112	RPL29P14	-6.06399	1.18848e-20	0.0149471	-66.9024
11	ENSG00000005108	THSD7A	-6.06324	6.54305e-35	0.0149549	-66.8677
826	ENSG00000137878	GCOM1	-6.06285	1.74126e-17	0.0149589	-66.8498
18	ENSG00000006831	ADIPOR2	-6.05992	7.87344e-98	0.0149894	-66.714
1485	ENSG00000174130	TLR6	-6.0599	2.0842e-19	0.0149895	-66.7133
406	ENSG00000110756	HPS5	-6.05979	5.56139e-66	0.0149907	-66.7081
332	ENSG00000105650	PDE4C	-6.0553	4.65999e-14	0.0150374	-66.5007
861	ENSG00000139675	HNRNPA1L2	-6.05526	4.71625e-21	0.0150379	-66.4989
808	ENSG00000137210	TMEM14B	-6.05416	2.17247e-132	0.0150493	-66.4483
2842	ENSG00000249661	TNRC18P1	-6.05409	2.26907e-18	0.01505	-66.445
300	ENSG00000103550	KNOP1	-6.05324	1.35867e-94	0.0150589	-66.4061
125	ENSG00000072415	PALS1	-6.05161	5.6234e-161	0.0150759	-66.3309
2285	ENSG00000223802	CERS1	-6.04893	1.62155e-20	0.0151039	-66.2079
2887	ENSG00000252464	RN7SKP70	-6.04459	2.4706e-19	0.0151495	-66.009
3205	ENSG00000276255	LINC02809	-6.03986	1.38174e-22	0.0151992	-65.7928
937	ENSG00000144485	HES6	-6.03966	1.65162e-14	0.0152013	-65.784
1297	ENSG00000166451	CENPN	-6.03387	4.31689e-20	0.0152624	-65.5203
2351	ENSG00000226318	RPS3AP38	-6.03291	9.52236e-20	0.0152726	-65.4766
2088	ENSG00000207088	SNORA7B	-6.03269	4.22545e-19	0.015275	-65.4666
2844	ENSG00000249751	ECSCR	-6.03065	4.87985e-19	0.0152966	-65.3741
1260	ENSG00000165072	MAMDC2	-6.02773	1.31063e-58	0.0153276	-65.2419
2820	ENSG00000248283	CCNL2P1	-6.02704	4.79633e-18	0.0153348	-65.211
2338	ENSG00000225855	RUSC1-AS1	-6.0269	9.51636e-22	0.0153364	-65.2045
1138	ENSG00000159885	ZNF222	-6.02625	3.25967e-21	0.0153433	-65.1749
1584	ENSG00000179219	LINC00311	-6.02529	1.78499e-16	0.0153535	-65.1318
1590	ENSG00000179889	PDXDC1	-6.02061	4.17325e-101	0.0154033	-64.9209
454	ENSG00000114030	KPNA1	-6.02024	4.45458e-47	0.0154073	-64.9041
2870	ENSG00000251079	BMS1P2	-6.01994	1.95046e-19	0.0154106	-64.8905
1841	ENSG00000196659	IFT70B	-6.01886	1.5983e-19	0.0154221	-64.8421
2368	ENSG00000227267	DONSONP1	-6.01874	5.1156e-17	0.0154234	-64.8366
1783	ENSG00000187762	HSPE1P11	-6.01702	2.32305e-19	0.0154418	-64.7593
2605	ENSG00000237406	NDUFA9P1	-6.01647	6.62676e-20	0.0154477	-64.7347
2406	ENSG00000229036	VDAC1P8	-6.01465	3.80128e-19	0.0154671	-64.6533
3269	ENSG00000282100	HSP90AB4P	-6.01192	2.99785e-19	0.0154965	-64.5309
1819	ENSG00000189423	USP32P3	-6.01142	6.78716e-18	0.0155018	-64.5088
133	ENSG00000073712	FERMT2	-6.0113	5.99533e-49	0.0155031	-64.5031
587	ENSG00000124571	XPO5	-6.00542	1.24727e-44	0.0155664	-64.2408
1951	ENSG00000201291	RNU1-34P	-6.00395	3.02853e-19	0.0155823	-64.1756
1629	ENSG00000181856	SLC2A4	-6.00275	5.34693e-64	0.0155953	-64.1221
2452	ENSG00000230442	ASB15-AS1	-5.99954	6.76083e-18	0.01563	-63.9796
1682	ENSG00000183935	HTR7P1	-5.99475	4.63326e-20	0.0156819	-63.7676
433	ENSG00000112419	PHACTR2	-5.99456	3.86344e-91	0.0156841	-63.759
312	ENSG00000104643	MTMR9	-5.9909	1.1889e-11	0.0157238	-63.5977
1828	ENSG00000196305	IARS1	-5.98996	8.47535e-47	0.0157341	-63.5563
277	ENSG00000102096	PIM2	-5.98648	1.53634e-19	0.0157721	-63.403
2478	ENSG00000232082	RPS6KA2-IT1	-5.9842	3.23766e-20	0.0157971	-63.3028
2359	ENSG00000226761	TAS2R46	-5.98231	1.52984e-18	0.0158178	-63.2199
2902	ENSG00000253341	PCBP2P2	-5.97966	2.31883e-20	0.0158468	-63.1041
2602	ENSG00000237248	LINC00987	-5.97825	1.12891e-19	0.0158624	-63.0422
2883	ENSG00000251666	ZNF346-IT1	-5.9778	5.6326e-21	0.0158673	-63.0226
1354	ENSG00000168398	BDKRB2	-5.97617	3.14843e-17	0.0158853	-62.9514
70	ENSG00000054690	PLEKHH1	-5.97614	7.76315e-32	0.0158855	-62.9504
2068	ENSG00000205559	CHKB-DT	-5.97588	1.50219e-19	0.0158884	-62.9391
2572	ENSG00000235808	MYL6P2	-5.97406	8.92254e-16	0.0159085	-62.8595
2997	ENSG00000258611	YBX2P2	-5.97227	8.24148e-20	0.0159282	-62.7817
2208	ENSG00000214756	CSKMT	-5.97103	2.05652e-19	0.0159419	-62.7279
97	ENSG00000067248	DHX29	-5.96698	8.24395e-51	0.0159867	-62.5518
2142	ENSG00000213411	RBM22P2	-5.96502	3.10224e-19	0.0160084	-62.467
3023	ENSG00000260083	MIR762HG	-5.963	1.10006e-19	0.0160309	-62.3796
198	ENSG00000087269	NOP14	-5.9619	3.15575e-52	0.0160432	-62.3319
2795	ENSG00000245317	MRNIP-DT	-5.96143	5.15525e-18	0.0160483	-62.3118
774	ENSG00000135502	SLC26A10P	-5.96056	1.66292e-18	0.016058	-62.2742
1627	ENSG00000181638	ZFP41	-5.9588	5.12402e-41	0.0160776	-62.1982
701	ENSG00000131781	FMO5	-5.9564	1.13598e-20	0.0161044	-62.0948
13	ENSG00000005700	IBTK	-5.95241	7.8789e-37	0.016149	-61.9234
42	ENSG00000025800	KPNA6	-5.95167	4.47162e-125	0.0161573	-61.8915
1149	ENSG00000160326	SLC2A6	-5.95156	1.03998e-18	0.0161585	-61.8868
1222	ENSG00000163818	LZTFL1	-5.95067	4.18068e-62	0.0161685	-61.8485
2815	ENSG00000248098	BCKDHA	-5.95017	7.28408e-25	0.0161741	-61.8272
2135	ENSG00000213190	MLLT11	-5.94903	2.15723e-14	0.0161868	-61.7785
1396	ENSG00000170113	NIPA1	-5.94695	2.89974e-46	0.0162103	-61.6892
2082	ENSG00000206560	ANKRD28	-5.94643	1.35867e-94	0.0162161	-61.667
1334	ENSG00000167733	HSD11B1L	-5.94539	1.30365e-19	0.0162278	-61.6227
81	ENSG00000062598	ELMO2	-5.94308	2.52385e-87	0.0162538	-61.5241
2348	ENSG00000226085	UQCRFS1P1	-5.94167	2.58661e-19	0.0162696	-61.4642
1194	ENSG00000162997	PRORSD1P	-5.94053	9.57868e-32	0.0162826	-61.4153
1360	ENSG00000168802	CHTF8	-5.93858	1.69764e-19	0.0163046	-61.3325
1009	ENSG00000149016	TUT1	-5.93692	5.92092e-52	0.0163233	-61.2622
2116	ENSG00000212126	TAS2R50	-5.93616	6.23647e-20	0.016332	-61.2296
2397	ENSG00000228606	DCAF8-DT	-5.93508	5.31349e-17	0.0163442	-61.1839
1585	ENSG00000179598	PLD6	-5.93298	1.92687e-17	0.016368	-61.0947
1874	ENSG00000197410	DCHS2	-5.93269	1.71158e-24	0.0163713	-61.0825
982	ENSG00000147155	EBP	-5.93202	2.26989e-19	0.0163789	-61.0543
3022	ENSG00000259804	CTCF-DT	-5.93057	3.7854e-19	0.0163954	-60.9929
34	ENSG00000013297	CLDN11	-5.92483	1.96326e-16	0.0164607	-60.7506
3180	ENSG00000274070	CASTOR2	-5.92136	1.0366e-70	0.0165004	-60.6046
164	ENSG00000080603	SRCAP	-5.91977	4.29275e-42	0.0165186	-60.538
1923	ENSG00000198826	ARHGAP11A	-5.91977	2.45137e-17	0.0165186	-60.538
1421	ENSG00000170892	TSEN34	-5.91783	2.85589e-52	0.0165408	-60.4566
2633	ENSG00000239264	TXNDC5	-5.91672	4.26068e-18	0.0165534	-60.4104
3291	ENSG00000285774	SAMD4A-AS1	-5.91501	7.62708e-14	0.0165731	-60.3387
492	ENSG00000116729	WLS	-5.91397	2.83197e-69	0.0165851	-60.295
1546	ENSG00000177406	NINJ2-AS1	-5.91214	2.03566e-32	0.0166062	-60.2185
550	ENSG00000121931	LRIF1	-5.90983	5.86053e-69	0.0166327	-60.1225
430	ENSG00000112200	ZNF451	-5.90886	4.94037e-96	0.0166439	-60.082
3092	ENSG00000266053	NDUFV2-AS1	-5.90831	4.01958e-19	0.0166503	-60.0589
2623	ENSG00000237892	KLF7-IT1	-5.90822	2.33598e-17	0.0166513	-60.0552
3095	ENSG00000266173	STRADA	-5.9078	1.31311e-74	0.0166562	-60.0377
3239	ENSG00000278311	GGNBP2	-5.90683	3.48458e-13	0.0166673	-59.9976
791	ENSG00000136367	ZFHX2	-5.9037	7.07364e-18	0.0167036	-59.8674
753	ENSG00000134287	ARF3	-5.9015	6.12293e-66	0.016729	-59.7763
1482	ENSG00000174004	NRROS	-5.9012	6.03714e-24	0.0167325	-59.7639
2996	ENSG00000258584	FAM181A-AS1	-5.90035	2.44195e-13	0.0167424	-59.7286
2863	ENSG00000250569	NTAN1P2	-5.89831	2.62322e-19	0.016766	-59.6444
1761	ENSG00000186466	AQP7P1	-5.89241	6.68613e-18	0.0168348	-59.4007
1968	ENSG00000203737	GPR52	-5.88934	7.84961e-19	0.0168707	-59.2744
2527	ENSG00000234358	RPL7AP42	-5.88922	7.77151e-18	0.0168721	-59.2696
[truncated: 1,210 more rows]

## Sheet: up
	gene	id_gene	log2FoldChange	padj	FC	FC_sig
1	ENSG00000008394	MGST1	4.49616	6.76186e-08	22.5673	22.5673
2	ENSG00000011590	ZBTB32	5.85988	6.69284e-05	58.0764	58.0764
3	ENSG00000015568	RGPD5	7.53622	0.00010184	185.622	185.622
4	ENSG00000047936	ROS1	5.38198	5.14316e-13	41.7001	41.7001
5	ENSG00000068781	STON1-GTF2A1L	5.74503	4.35276e-10	53.6323	53.6323
6	ENSG00000070019	GUCY2C	5.29137	2.99043e-12	39.1615	39.1615
7	ENSG00000077327	SPAG6	5.60504	2.46643e-12	48.6727	48.6727
8	ENSG00000079112	CDH17	6.91022	6.61139e-07	120.278	120.278
9	ENSG00000080224	EPHA6	6.94256	2.67728e-08	123.004	123.004
10	ENSG00000080293	SCTR	5.97104	8.08858e-09	62.728	62.728
11	ENSG00000095464	PDE6C	8.5056	1.929e-13	363.447	363.447
12	ENSG00000101405	OXT	6.54058	1.21712e-06	93.0916	93.0916
13	ENSG00000102313	ITIH6	6.72269	8.02141e-31	105.616	105.616
14	ENSG00000102452	NALCN	5.42696	1.66687e-06	43.0206	43.0206
15	ENSG00000102466	FGF14	5.479	2.55938e-08	44.601	44.601
16	ENSG00000102904	TSNAXIP1	4.14034	5.27607e-10	17.6346	17.6346
17	ENSG00000103888	CEMIP	4.17508	0.000129657	18.0644	18.0644
18	ENSG00000104892	KLC3	7.27907	5.32858e-14	155.317	155.317
19	ENSG00000104979	C19orf53	4.13759	1.89042e-43	17.6011	17.6011
20	ENSG00000105427	CNFN	4.52114	6.20658e-06	22.9615	22.9615
21	ENSG00000107159	CA9	5.56585	2.04097e-06	47.3682	47.3682
22	ENSG00000112559	MDFI	4.39512	8.33896e-15	21.0408	21.0408
23	ENSG00000115163	CENPA	4.31489	2.9136e-05	19.9027	19.9027
24	ENSG00000115266	APC2	4.71522	5.38527e-16	26.2678	26.2678
25	ENSG00000118492	ADGB	5.64936	3.98029e-06	50.1911	50.1911
26	ENSG00000121089	NACA3P	7.33027	7.19807e-23	160.928	160.928
27	ENSG00000121552	CSTA	6.53194	4.77093e-17	92.5358	92.5358
28	ENSG00000122012	SV2C	4.14689	5.79911e-10	17.7149	17.7149
29	ENSG00000123009	NME2P1	8.63359	9.39433e-10	397.163	397.163
30	ENSG00000123838	C4BPA	6.48508	3.87604e-07	89.5785	89.5785
31	ENSG00000124107	SLPI	4.83077	1.53795e-07	28.4581	28.4581
32	ENSG00000124172	ATP5F1E	4.33871	4.39881e-33	20.2341	20.2341
33	ENSG00000124813	RUNX2	4.03039	9.71725e-06	16.3406	16.3406
34	ENSG00000125534	PPDPF	4.26135	1.83356e-36	19.1777	19.1777
35	ENSG00000125997	BPIFB9P	7.91801	0.000227052	241.858	241.858
36	ENSG00000127589	TUBBP1	6.55218	6.89187e-19	93.8434	93.8434
37	ENSG00000127928	GNGT1	7.74342	1.04992e-05	214.29	214.29
38	ENSG00000128346	C22orf23	4.42827	3.17555e-10	21.5299	21.5299
39	ENSG00000129749	CHRNA10	4.90131	2.66901e-45	29.8842	29.8842
40	ENSG00000130876	SLC7A10	4.21385	4.51756e-05	18.5565	18.5565
41	ENSG00000131355	ADGRE3	5.05308	8.21646e-14	33.1993	33.1993
42	ENSG00000131650	KREMEN2	6.88077	2.45787e-06	117.847	117.847
43	ENSG00000131771	PPP1R1B	5.27721	4.63974e-09	38.779	38.779
44	ENSG00000133317	LGALS12	4.64114	2.02161e-05	24.9531	24.9531
45	ENSG00000135577	NMBR	5.38264	2.14796e-12	41.7193	41.7193
Up- and downregulated genes in muscle samples from patients with amyoplasia ("lower" group).
46	ENSG00000136149	RPL13AP25	7.85646	2.66465e-60	231.756	231.756
47	ENSG00000137970	RPL7P9	7.12703	4.59573e-107	139.782	139.782
48	ENSG00000139239	RPL14P1	4.75363	2.99836e-41	26.9764	26.9764
49	ENSG00000139304	PTPRQ	4.72476	7.25048e-21	26.442	26.442
50	ENSG00000141293	SKAP1	6.81106	3.13328e-12	112.288	112.288
51	ENSG00000143412	ANXA9	6.13824	4.51265e-16	70.4359	70.4359
52	ENSG00000143858	SYT2	4.97755	2.62092e-05	31.506	31.506
53	ENSG00000144158	SNRPA1P1	7.55657	7.95016e-05	188.259	188.259
54	ENSG00000145075		5.24584	2.48029e-18	37.9452	37.9452
55	ENSG00000149124	GLYAT	5.63993	1.52662e-08	49.8641	49.8641
56	ENSG00000151655	ITIH2	7.3361	3.3665e-11	161.58	161.58
57	ENSG00000151952	TMEM132D	5.08291	0.000109804	33.8929	33.8929
58	ENSG00000156234	CXCL13	6.67797	9.80813e-05	102.393	102.393
59	ENSG00000156574	NODAL	5.59892	9.21999e-11	48.4665	48.4665
60	ENSG00000156687	UNC5D	6.52466	6.2872e-09	92.0703	92.0703
61	ENSG00000156885	COX6A2	4.59955	5.23423e-39	24.2439	24.2439
62	ENSG00000157680	DGKI	5.72393	7.02512e-27	52.8537	52.8537
63	ENSG00000158055	GRHL3	4.48678	0.000116515	22.4211	22.4211
64	ENSG00000158869	FCER1G	4.24373	6.48973e-42	18.9448	18.9448
65	ENSG00000160307	S100B	5.65638	3.172e-11	50.4359	50.4359
66	ENSG00000160862	AZGP1	4.97148	4.81264e-08	31.3736	31.3736
67	ENSG00000161040	FBXL13	4.91939	7.84957e-12	30.261	30.261
68	ENSG00000163157	TMOD4	16.5168	2.15145e-111	93766.8	93766.8
69	ENSG00000163923	RPL39L	4.03968	5.98421e-11	16.4462	16.4462
70	ENSG00000164707	SLC13A4	5.2567	2.31262e-11	38.2317	38.2317
71	ENSG00000165181	SHOC1	6.59729	6.81573e-06	96.824	96.824
72	ENSG00000165985	C1QL3	5.78082	1.21215e-06	54.9794	54.9794
73	ENSG00000166441	RPL27A	4.04453	1.58534e-42	16.5015	16.5015
74	ENSG00000166839	ANKDD1A	5.99017	8.44531e-12	63.5652	63.5652
75	ENSG00000167281	RBFOX3	7.32814	1.15096e-05	160.691	160.691
76	ENSG00000167654	ATCAY	5.87553	8.56742e-06	58.7099	58.7099
77	ENSG00000168754	FAM178B	4.07463	1.94398e-07	16.8494	16.8494
78	ENSG00000169253	RPL36P14	7.1471	0.00011065	141.74	141.74
79	ENSG00000169442	CD52	4.04176	2.44787e-26	16.4699	16.4699
80	ENSG00000169627	BOLA2B	5.02788	1.87085e-05	32.6245	32.6245
81	ENSG00000170262	MRAP	5.03095	1.44019e-05	32.694	32.694
82	ENSG00000170959	DCDC1	4.69861	2.68699e-05	25.9671	25.9671
83	ENSG00000171840	NINJ2	5.68695	8.48958e-12	51.5159	51.5159
84	ENSG00000173093	CCDC63	9.51223	8.16306e-28	730.241	730.241
85	ENSG00000174332	GLIS1	4.56569	4.18318e-05	23.6815	23.6815
86	ENSG00000174469	CNTNAP2	4.72997	3.50627e-05	26.5377	26.5377
87	ENSG00000174482	LINGO2	5.94554	9.26158e-07	61.6292	61.6292
88	ENSG00000174697	LEP	5.18008	5.58005e-06	36.2544	36.2544
89	ENSG00000174945	AMZ1	4.37375	2.30093e-06	20.7315	20.7315
90	ENSG00000175063	UBE2C	4.05995	2.04742e-08	16.6789	16.6789
91	ENSG00000175294	CATSPER1	5.73735	2.54831e-05	53.3476	53.3476
92	ENSG00000175497	DPP10	6.55055	1.82764e-05	93.7374	93.7374
93	ENSG00000176046	NUPR1	4.08504	9.44932e-05	16.9715	16.9715
94	ENSG00000176177	ENTHD1	6.95799	5.7777e-07	124.327	124.327
95	ENSG00000176194	CIDEA	4.89294	5.23721e-08	29.7113	29.7113
96	ENSG00000176343	RPL37AP8	8.1086	4.09147e-07	276.014	276.014
97	ENSG00000176358	TAC4	4.8181	4.53451e-08	28.2093	28.2093
98	ENSG00000176840	MIR7-3HG	7.15785	2.98989e-10	142.8	142.8
99	ENSG00000177025	C19orf18	4.0354	3.92e-06	16.3975	16.3975
100	ENSG00000177112	IRAG1-AS1	5.56526	6.40945e-13	47.3488	47.3488
101	ENSG00000178297	TMPRSS9	4.19543	2.06021e-06	18.321	18.321
102	ENSG00000178343	SHISA3	4.12529	0.000442324	17.4516	17.4516
103	ENSG00000178429	RPS3AP5	6.83294	2.7378e-36	114.004	114.004
104	ENSG00000178464	RPL10P16	8.1419	1.88708e-186	282.46	282.46
105	ENSG00000178773	CPNE7	6.04778	3.28354e-05	66.1551	66.1551
106	ENSG00000178796	RIIAD1	5.712	9.40633e-10	52.4183	52.4183
107	ENSG00000179304	FAM156B	7.97993	0.000121597	252.464	252.464
108	ENSG00000180336	MEIOC	4.06447	5.73028e-05	16.7312	16.7312
109	ENSG00000180815	MAP3K15	5.54324	4.30603e-10	46.6318	46.6318
110	ENSG00000181524	RPL24P4	7.47579	6.01706e-73	178.006	178.006
111	ENSG00000181652	ATG9B	4.46373	2.58148e-08	22.0656	22.0656
112	ENSG00000181804	SLC9A9	4.45122	3.05725e-07	21.8752	21.8752
113	ENSG00000183011	NAA38	4.18366	1.04515e-25	18.1722	18.1722
114	ENSG00000183324	REC114	7.73031	1.55464e-09	212.352	212.352
115	ENSG00000184305	CCSER1	4.93854	1.22126e-28	30.6653	30.6653
116	ENSG00000184616	SPDYE12	8.72892	3.73936e-16	424.293	424.293
117	ENSG00000185008	ROBO2	4.81219	1.67758e-07	28.0941	28.0941
118	ENSG00000185053	SGCZ	6.59964	1.53688e-07	96.9815	96.9815
119	ENSG00000185055	EFCAB10	7.20136	2.29261e-19	147.172	147.172
120	ENSG00000185834	RPL12P4	9.62859	7.32892e-116	791.582	791.582
121	ENSG00000185958	FAM186A	10.3973	4.1152e-13	1348.69	1348.69
122	ENSG00000186094	AGBL4	6.83066	2.41021e-11	113.824	113.824
123	ENSG00000186188	FFAR4	4.95327	9.98306e-07	30.9801	30.9801
124	ENSG00000187288	CIDEC	5.86118	5.3191e-08	58.1287	58.1287
125	ENSG00000187416	LHFPL3	9.37718	1.62816e-21	664.985	664.985
126	ENSG00000187527	ATP13A5	6.9092	2.07382e-11	120.192	120.192
127	ENSG00000187550	SBK2	4.58189	2.32429e-06	23.9489	23.9489
128	ENSG00000187672	ERC2	6.57894	1.03666e-08	95.5999	95.5999
129	ENSG00000187775	DNAH17	4.82039	2.75159e-05	28.2542	28.2542
130	ENSG00000187942	LDLRAD2	5.03062	1.68019e-13	32.6864	32.6864
131	ENSG00000188107	EYS	7.47048	5.25979e-11	177.353	177.353
132	ENSG00000188375	H3-5	5.1869	2.83018e-09	36.4261	36.4261
133	ENSG00000188931	CFAP126	5.09872	1.05718e-10	34.2663	34.2663
134	ENSG00000189129	PLAC9	4.8054	9.22905e-38	27.9622	27.9622
135	ENSG00000196205	EEF1A1P5	4.74992	2.06204e-43	26.9072	26.9072
136	ENSG00000196376	SLC35F1	5.09551	3.9526e-10	34.1903	34.1903
137	ENSG00000197099	HRG-AS1	4.78272	2.31569e-05	27.5259	27.5259
138	ENSG00000197520	FAM177B	8.31763	2.48205e-12	319.048	319.048
139	ENSG00000198618	PPIAP22	4.48932	2.20121e-32	22.4606	22.4606
140	ENSG00000198695	MT-ND6	5.64391	1.32026e-38	50.0018	50.0018
141	ENSG00000198712	MT-CO2	5.33292	5.73866e-43	40.306	40.306
142	ENSG00000198763	MT-ND2	5.25104	1.17148e-31	38.0822	38.0822
143	ENSG00000198821	CD247	5.71784	6.79777e-11	52.6309	52.6309
144	ENSG00000198840	MT-ND3	7.81207	8.05067e-67	224.733	224.733
145	ENSG00000198886	MT-ND4	4.59993	3.03671e-41	24.2504	24.2504
146	ENSG00000198888	MT-ND1	4.79234	2.47761e-30	27.7101	27.7101
147	ENSG00000198899	MT-ATP6	4.74577	1.78982e-27	26.8299	26.8299
148	ENSG00000205277	MUC12	4.11047	0.00032943	17.2733	17.2733
149	ENSG00000205362	MT1A	4.90813	3.76055e-09	30.0257	30.0257
150	ENSG00000205609	EIF3CL	5.35227	9.72526e-19	40.8501	40.8501
151	ENSG00000205670	SMIM11	4.98975	6.75665e-09	31.7734	31.7734
152	ENSG00000206579	XKR4	4.16287	0.000134935	17.9122	17.9122
153	ENSG00000210082	MT-RNR2	5.34871	2.147e-07	40.7496	40.7496
154	ENSG00000210135	MT-TN	7.56795	4.0308e-19	189.749	189.749
155	ENSG00000210140	MT-TC	5.32743	1.26635e-17	40.1527	40.1527
156	ENSG00000210144	MT-TY	8.68119	7.68223e-21	410.487	410.487
157	ENSG00000211459	MT-RNR1	4.5299	5.60496e-05	23.1013	23.1013
158	ENSG00000212802	RPL15P3	6.21591	2.37018e-83	74.3319	74.3319
159	ENSG00000212994	RPS26P6	8.22017	1.04242e-07	298.207	298.207
160	ENSG00000213082	PPP1R14BP2	7.61674	4.59604e-07	196.277	196.277
161	ENSG00000213228	RPL12P38	9.48189	3.31182e-23	715.047	715.047
162	ENSG00000213253	RPL12P42	6.93787	1.26169e-05	122.604	122.604
163	ENSG00000213261	EEF1B2P6	7.27153	1.2641e-56	154.507	154.507
164	ENSG00000213362	FTH1P12	6.44163	5.26613e-05	86.9208	86.9208
165	ENSG00000213432	RPL17P34	7.66787	7.99501e-05	203.357	203.357
166	ENSG00000213621	RPSAP54	6.11773	1.93982e-15	69.4418	69.4418
167	ENSG00000213864	EEF1B2P2	7.60797	1.02995e-06	195.087	195.087
168	ENSG00000213885	RPL13AP7	7.86046	4.0549e-26	232.399	232.399
169	ENSG00000213942	RPL31P10	8.4432	2.09688e-11	348.061	348.061
170	ENSG00000214182	PTMAP5	6.07143	1.1369e-24	67.2484	67.2484
171	ENSG00000214199	EEF1A1P12	4.66171	3.52485e-07	25.3113	25.3113
172	ENSG00000214293	APTR	5.46865	3.38341e-10	44.2821	44.2821
173	ENSG00000214541	RPS4XP3	7.26245	3.16816e-05	153.537	153.537
174	ENSG00000214784	RPS3AP21	5.34996	1.56843e-15	40.7849	40.7849
175	ENSG00000214967	NPIPA7	5.18478	0.000105213	36.3726	36.3726
176	ENSG00000214973	CHCHD3P3	4.37777	2.96124e-11	20.7893	20.7893
177	ENSG00000215016	RPL24P7	8.40028	1.24861e-05	337.861	337.861
178	ENSG00000215817	ZC3H11B	4.61042	1.92589e-07	24.4272	24.4272
179	ENSG00000215866	LINC01356	5.9513	4.10567e-08	61.8758	61.8758
180	ENSG00000216624	GAPDHP72	5.48556	8.37927e-08	44.8041	44.8041
181	ENSG00000216866	RPS2P55	6.12711	1.39431e-20	69.8946	69.8946
182	ENSG00000217094	PPIAP31	7.6068	2.11351e-14	194.928	194.928
183	ENSG00000217130	RPS10P13	7.37161	2.86765e-09	165.605	165.605
184	ENSG00000217416	ISCA1P1	5.1561	5.96629e-09	35.6567	35.6567
185	ENSG00000217716	RPS10P3	8.5489	1.00068e-17	374.521	374.521
186	ENSG00000217950	NOC2LP2	5.68032	0.000151652	51.2798	51.2798
187	ENSG00000218208	RPS27AP11	8.7366	3.02132e-14	426.557	426.557
188	ENSG00000219023	RPS15AP19	6.97721	1.1712e-19	125.994	125.994
189	ENSG00000219451	RPL23P8	7.58298	1.1149e-12	191.736	191.736
190	ENSG00000219507	FTH1P8	9.48652	1.75955e-82	717.344	717.344
191	ENSG00000219932	RPL12P8	8.9439	2.95826e-09	492.473	492.473
192	ENSG00000220586	TUBBP9	9.53891	5.48682e-21	743.872	743.872
193	ENSG00000220793	RPL21P119	7.02388	1.06252e-10	130.136	130.136
194	ENSG00000220842	RPL21P16	8.79886	2.65375e-102	445.371	445.371
195	ENSG00000221843	SPATA31H1	6.82538	1.73835e-05	113.408	113.408
196	ENSG00000223442	TH2LCRR	7.23105	2.53404e-09	150.232	150.232
197	ENSG00000223646	LINC03076	5.9571	7.02608e-08	62.1249	62.1249
198	ENSG00000223715	LINC01208	4.06668	0.000812946	16.7568	16.7568
199	ENSG00000223803	RPS20P14	8.59267	4.8147e-56	386.056	386.056
200	ENSG00000224094	RPS24P8	7.18848	1.50406e-18	145.864	145.864
201	ENSG00000224321	RPL12P14	7.95967	4.28582e-06	248.943	248.943
202	ENSG00000224550	NDUFA4P1	6.03073	3.90844e-21	65.3778	65.3778
203	ENSG00000224578	HNRNPA1L3	4.32181	5.98534e-53	19.9984	19.9984
204	ENSG00000224631	RPS27AP16	7.81964	2.81591e-70	225.916	225.916
205	ENSG00000224861	YBX1P1	5.19255	2.78434e-35	36.5691	36.5691
206	ENSG00000225067	RPL23AP2	5.30114	3.3258e-19	39.4277	39.4277
207	ENSG00000225071	RPS26P58	5.91068	3.35914e-07	60.1578	60.1578
208	ENSG00000225093	RPL3P7	5.70521	7.36531e-07	52.1721	52.1721
209	ENSG00000225259	ST13P6	5.41702	1.39723e-13	42.7253	42.7253
210	ENSG00000225400	RAB28P5	5.40503	1.30228e-06	42.3718	42.3718
211	ENSG00000225564	LINC01492	8.50532	1.13993e-13	363.376	363.376
212	ENSG00000225573	RPL35P5	7.78008	8.85928e-26	219.805	219.805
213	ENSG00000225613	LINCMD1	11.6974	3.77649e-38	3321.07	3321.07
214	ENSG00000225912	RPL26P36	9.91981	8.62216e-27	968.638	968.638
215	ENSG00000226067	LINC00623	5.89145	7.21471e-69	59.3615	59.3615
216	ENSG00000226086	EIF3LP3	7.81128	0.000560155	224.611	224.611
217	ENSG00000226221	RPL26P19	7.97246	4.73791e-96	251.159	251.159
218	ENSG00000226415	TPI1P1	4.34503	5.65125e-30	20.3228	20.3228
219	ENSG00000226525	RPS7P10	7.84399	2.06175e-45	229.761	229.761
220	ENSG00000226608	FTLP3	6.91651	8.05162e-25	120.803	120.803
221	ENSG00000226715	LINC01709	9.22141	2.80169e-16	596.927	596.927
222	ENSG00000226851	ZNF277-AS1	6.76456	1.01505e-14	108.726	108.726
223	ENSG00000226976	COX6A1P2	6.12474	3.78295e-12	69.7799	69.7799
224	ENSG00000227244	LINC00845	8.73696	8.20447e-18	426.665	426.665
225	ENSG00000227356	GOLGA7B-DT	8.45744	5.36955e-10	351.515	351.515
226	ENSG00000227525	RPL7P6	7.82404	1.06105e-07	226.606	226.606
227	ENSG00000228071	RPL7P47	5.77129	1.57987e-05	54.6174	54.6174
228	ENSG00000228221	LINC00578	5.97206	9.6228e-07	62.7725	62.7725
229	ENSG00000228253	MT-ATP8	4.8432	6.05304e-31	28.7044	28.7044
230	ENSG00000228502	EEF1A1P11	4.83605	9.74003e-11	28.5624	28.5624
231	ENSG00000228519	RANBP1P1	5.438	0.000334904	43.3513	43.3513
232	ENSG00000228536	LYPLAL1-AS1	5.93989	4.90273e-06	61.3883	61.3883
233	ENSG00000228570	NUTM2E	8.47955	1.07316e-12	356.942	356.942
234	ENSG00000228589	SPCS2P4	5.30541	3.06612e-18	39.5446	39.5446
235	ENSG00000228797	FAM207BP	8.88953	1.35598e-09	474.26	474.26
236	ENSG00000228847	ATP5MC2P4	9.86583	3.43442e-27	933.063	933.063
237	ENSG00000229119	RPLP0P9	7.48769	3.43755e-56	179.482	179.482
238	ENSG00000229267	SNHG31	7.02838	1.17059e-19	130.543	130.543
239	ENSG00000229503	RPL21P37	7.69753	5.27604e-05	207.581	207.581
240	ENSG00000229814	RPL35AP21	8.16487	4.04432e-05	286.993	286.993
241	ENSG00000229981	LINC01435	6.74206	9.81655e-05	107.044	107.044
242	ENSG00000230037	UBBP1	6.56054	5.41873e-05	94.3887	94.3887
243	ENSG00000230185	HSDL2-AS1	6.0208	1.28166e-36	64.9292	64.9292
244	ENSG00000230204	FTH1P5	9.68839	2.71452e-20	825.081	825.081
245	ENSG00000230207	RPL4P5	4.65379	2.81757e-14	25.1727	25.1727
246	ENSG00000230311	TOMM20P4	6.97191	4.07351e-09	125.532	125.532
247	ENSG00000230461	PROX1-AS1	4.39354	3.73102e-05	21.0177	21.0177
248	ENSG00000230592	RPSAP8	7.8302	9.85042e-06	227.575	227.575
249	ENSG00000230629	RPS23P8	5.44938	3.51722e-26	43.6946	43.6946
250	ENSG00000230897	RPS18P12	11.0971	1.95226e-68	2190.56	2190.56
251	ENSG00000231253	LINC01640	10.4292	8.12951e-08	1378.77	1378.77
252	ENSG00000231313	CLIC1P1	9.3849	3.48601e-22	668.554	668.554
253	ENSG00000231414	RPL39P15	7.43986	1.28503e-05	173.628	173.628
254	ENSG00000231841	FAM192BP	4.02106	4.57088e-07	16.2353	16.2353
255	ENSG00000231878	SNRPFP1	8.34945	3.95673e-06	326.163	326.163
256	ENSG00000231991	ANXA2P2	5.31907	5.75938e-48	39.9209	39.9209
257	ENSG00000232187	FTH1P7	8.40302	9.25206e-72	338.503	338.503
258	ENSG00000232346	RPS17P16	6.68155	1.73271e-19	102.647	102.647
259	ENSG00000232573	RPL3P4	7.1224	7.59392e-74	139.334	139.334
260	ENSG00000232624	LINC01517	6.50688	1.23981e-07	90.9423	90.9423
261	ENSG00000232858	RPL34P27	6.93399	1.18998e-06	122.275	122.275
262	ENSG00000233024	NPIPA9	5.6345	4.17535e-15	49.6769	49.6769
263	ENSG00000233045	RPL15P5	7.67342	1.02777e-06	204.141	204.141
264	ENSG00000233328	PFN1P1	6.63748	8.53305e-16	99.5591	99.5591
265	ENSG00000233426	EIF3FP3	5.62991	2.84888e-75	49.5191	49.5191
266	ENSG00000233585	ACAA2P1	4.55778	1.81184e-08	23.5521	23.5521
267	ENSG00000233611	GBX2-AS1	5.14859	8.08514e-08	35.4715	35.4715
268	ENSG00000233762	RPS15P4	6.76546	9.72422e-53	108.794	108.794
269	ENSG00000233837	EIF3LP2	6.89786	1.1226e-05	119.251	119.251
270	ENSG00000233913	RPL10P9	5.13658	1.86165e-06	35.1775	35.1775
271	ENSG00000234009	RPL5P34	7.40683	1.08425e-62	169.698	169.698
272	ENSG00000234235	BOK-AS1	6.25914	2.30867e-07	76.5931	76.5931
273	ENSG00000234335	RPS4XP11	7.36247	4.18368e-16	164.56	164.56
274	ENSG00000234350	ERICH2-DT	5.00786	0.000100677	32.1749	32.1749
275	ENSG00000234498	RPL13AP20	7.73342	5.98318e-14	212.81	212.81
276	ENSG00000234589	RPL13AP24	8.19787	8.20051e-12	293.633	293.633
277	ENSG00000234743	EIF5AP4	7.33836	3.30244e-10	161.833	161.833
278	ENSG00000234797	RPS3AP6	6.61994	1.6551e-95	98.3558	98.3558
279	ENSG00000235065	RPL24P2	4.18178	9.29301e-15	18.1485	18.1485
280	ENSG00000235297	FAUP1	7.90622	1.1571e-42	239.888	239.888
281	ENSG00000235552	RPL6P27	7.43699	2.48647e-139	173.284	173.284
282	ENSG00000235587	GAPDHP65	4.20468	2.22155e-10	18.4389	18.4389
283	ENSG00000235899	LINC01564	10.1188	7.3513e-22	1111.92	1111.92
284	ENSG00000235916	MRPS18CP7	7.63913	4.39152e-05	199.346	199.346
285	ENSG00000236060	HSPB1P1	4.68428	7.65117e-09	25.7105	25.7105
286	ENSG00000236281	NDUFB9P2	7.45116	7.65117e-09	174.994	174.994
287	ENSG00000236552	RPL13AP5	7.32518	3.30518e-166	160.361	160.361
288	ENSG00000236762	RPL19P16	7.40408	1.48762e-05	169.375	169.375
289	ENSG00000237074	LINC02942	6.59194	0.000331281	96.4655	96.4655
290	ENSG00000237214	RPS9P2	10.114	1.31567e-99	1108.17	1108.17
291	ENSG00000237506	RPSAP15	8.47527	8.53366e-35	355.885	355.885
292	ENSG00000237668	RPS15AP38	8.97567	1.52011e-24	503.437	503.437
293	ENSG00000237749	RPS27P9	9.03602	5.58982e-10	524.945	524.945
294	ENSG00000237821	ST13P7	5.99645	9.69318e-07	63.8427	63.8427
295	ENSG00000237949	LINC00844	4.02013	7.44694e-10	16.2249	16.2249
296	ENSG00000237991	RPL35P1	9.70881	5.6617e-28	836.841	836.841
297	ENSG00000238217	LINC01877	8.47437	1.79246e-06	355.664	355.664
298	ENSG00000239223	RPL34P31	7.1121	1.84876e-05	138.342	138.342
299	ENSG00000239470	RPL21P97	8.46499	1.60659e-14	353.359	353.359
300	ENSG00000239559	RPL37P2	4.12195	1.0602e-06	17.4113	17.4113
301	ENSG00000239797	RPL21P39	8.313	3.48976e-10	318.026	318.026
302	ENSG00000240087	RPSAP12	7.6536	2.46924e-26	201.356	201.356
303	ENSG00000240509	RPL34P18	8.55692	2.94775e-35	376.609	376.609
304	ENSG00000240567	LINC02067	7.82721	5.26784e-32	227.104	227.104
305	ENSG00000240674	RPL21P51	7.21948	1.13209e-05	149.032	149.032
306	ENSG00000240914	RPL15P2	8.03563	2.09548e-10	262.401	262.401
307	ENSG00000241081	RPL22P2	4.2533	4.45176e-06	19.0709	19.0709
308	ENSG00000241431	RPL37P6	6.55933	1.58025e-08	94.3097	94.3097
309	ENSG00000241556	RPL29P26	8.80096	2.81585e-20	446.02	446.02
310	ENSG00000241741	RPL7AP30	8.1642	8.18162e-39	286.858	286.858
311	ENSG00000242571	RPL21P11	5.10787	2.22302e-07	34.4843	34.4843
312	ENSG00000242973	TDRD6-AS1	7.55533	2.14811e-12	188.097	188.097
313	ENSG00000243071	RPL21P98	6.78803	1.11768e-14	110.51	110.51
314	ENSG00000243449	NICOL1	5.06293	7.45781e-15	33.4268	33.4268
315	ENSG00000243517	RPL13AP22	5.52625	4.25597e-06	46.0857	46.0857
316	ENSG00000243824	RPL12P6	7.22224	5.68868e-05	149.317	149.317
317	ENSG00000243859	RPL5P17	9.7012	6.07648e-16	832.439	832.439
318	ENSG00000243964	RPL23AP65	8.58135	1.90969e-48	383.039	383.039
319	ENSG00000244073	RPS4XP6	5.97336	2.09066e-08	62.8291	62.8291
320	ENSG00000244171	PBX2P1	6.19736	8.36259e-25	73.3823	73.3823
321	ENSG00000245832	MIR4300HG	12.9531	6.02423e-120	7930.11	7930.11
322	ENSG00000245864	MEF2C-AS2	5.25396	1.32544e-11	38.1592	38.1592
323	ENSG00000247675	LRP4-AS1	8.31146	8.83168e-17	317.687	317.687
324	ENSG00000248278	SUMO2P17	4.18748	9.77988e-08	18.2204	18.2204
325	ENSG00000248290	TNXA	7.26145	3.96315e-26	153.431	153.431
326	ENSG00000248692	ADGRL3-AS1	8.28843	1.86358e-05	312.655	312.655
327	ENSG00000249264	EEF1A1P9	7.2111	6.61681e-14	148.169	148.169
328	ENSG00000249364	LINC02997	4.28881	1.20112e-13	19.5461	19.5461
329	ENSG00000249825	THBS4-AS1	6.18566	1.66843e-16	72.7897	72.7897
330	ENSG00000250182	EEF1A1P13	4.57047	1.00146e-11	23.7602	23.7602
331	ENSG00000251002	TRD-AS1	5.25584	8.58747e-09	38.2091	38.2091
332	ENSG00000251235	SNRPCP2	7.85976	0.000544501	232.286	232.286
333	ENSG00000251333	RTN3P1	6.40778	5.74921e-05	84.9054	84.9054
334	ENSG00000251349	MSANTD3-TMEFF1	8.52242	1.36281e-13	367.708	367.708
335	ENSG00000251372	LINC00499	7.63102	1.12365e-08	198.229	198.229
336	ENSG00000253506	NACA2	6.9732	5.03213e-12	125.644	125.644
337	ENSG00000253626	EIF5AL1	5.05616	7.3014e-28	33.2702	33.2702
338	ENSG00000253773	CFAP418-AS1	4.8441	7.25976e-09	28.7224	28.7224
339	ENSG00000253955	LINC02995	7.70675	1.94612e-05	208.912	208.912
340	ENSG00000254064	PIWIL2-DT	9.02068	2.4645e-17	519.392	519.392
341	ENSG00000254768	SLC17A6-DT	7.79939	0.000777022	222.766	222.766
342	ENSG00000254772	EEF1G	9.20545	9.19732e-12	590.358	590.358
343	ENSG00000255362	LINC02761	9.62178	2.97967e-27	787.849	787.849
344	ENSG00000256167	ATF4P4	6.56966	2.15665e-06	94.9874	94.9874
345	ENSG00000256211	SKP1P2	7.92498	1.53557e-06	243.029	243.029
346	ENSG00000258404	LINC02320	7.28689	1.04534e-09	156.161	156.161
347	ENSG00000258608	DNAJC19P9	6.46045	1.90921e-13	88.062	88.062
348	ENSG00000258969	LINC02307	6.75371	0.000128733	107.912	107.912
349	ENSG00000259024	TVP23C-CDRT4	6.29024	3.44073e-06	78.2621	78.2621
350	ENSG00000259040	BLOC1S5-TXNDC5	7.94336	1.60277e-06	246.144	246.144
351	ENSG00000259112	NDUFC2-KCTD14	7.4764	0.000197965	178.083	178.083
352	ENSG00000259838	ELOCP2	7.95655	1.72144e-06	248.405	248.405
353	ENSG00000259916	AQP7B	5.10696	1.38416e-06	34.4626	34.4626
354	ENSG00000260192	LINC02240	6.85076	7.22749e-05	115.421	115.421
355	ENSG00000260238	PMF1-BGLAP	5.72923	2.00975e-12	53.048	53.048
356	ENSG00000261461	UBE2MP1	6.57953	2.91309e-12	95.6391	95.6391
357	ENSG00000261614	YBX3P1	5.19791	9.91809e-44	36.7052	36.7052
358	ENSG00000262179	MYMX	4.14603	3.73352e-09	17.7044	17.7044
359	ENSG00000264269	DYM-AS1	7.95504	0.000158555	248.145	248.145
360	ENSG00000266402	SNHG25	4.27887	3.27403e-14	19.4119	19.4119
361	ENSG00000266983	RANBP3-DT	4.53893	3.35547e-05	23.2464	23.2464
362	ENSG00000267374	MIR924HG	4.27913	5.19897e-06	19.4154	19.4154
363	ENSG00000267586	LINC00907	5.4875	3.45916e-07	44.8644	44.8644
364	ENSG00000268223	ARL14EPL	11.2545	3.90066e-16	2443.05	2443.05
365	ENSG00000268412	TRMT112P6	8.1944	1.65894e-07	292.928	292.928
366	ENSG00000269656	NOP53-AS1	7.97716	0.000122803	251.979	251.979
367	ENSG00000270225	MTCO2P22	7.45017	1.81378e-08	174.874	174.874
368	ENSG00000270316	BORCS7-ASMT	8.0961	3.47837e-05	273.634	273.634
369	ENSG00000270800	RPS10-NUDT3	9.11856	3.96342e-12	555.853	555.853
370	ENSG00000271119	LINC03067	8.34051	3.0574e-12	324.148	324.148
371	ENSG00000271180	COX5AP1	8.32628	2.33022e-05	320.966	320.966
372	ENSG00000271207	MTCO1P22	6.71453	6.86104e-09	105.021	105.021
373	ENSG00000271824	SMIM32	5.06927	4.10815e-06	33.5739	33.5739
374	ENSG00000274376	ADAMTS7P1	4.56812	3.01088e-14	23.7215	23.7215
375	ENSG00000277027	RMRP	10.4463	3.20966e-07	1395.23	1395.23
376	ENSG00000277150	F8A3	6.69444	2.73124e-08	103.568	103.568
377	ENSG00000279307	NDUFAF2P1	5.40733	1.10803e-05	42.4394	42.4394
378	ENSG00000279484	KLHL30-AS1	7.69939	3.89454e-12	207.849	207.849
379	ENSG00000281131	SCHLAP1	6.29578	1.21398e-10	78.5629	78.5629
380	ENSG00000283117	MGC4859	8.11315	5.35575e-08	276.885	276.885
381	ENSG00000284505	LYNX1-SLURP2	7.91569	5.47627e-09	241.469	241.469
