# Supplementary material for: Transcriptional Changes Associated with Amyoplasia
Source: Int J Mol Sci. 2024 Dec 26;26(1):124. doi: 10.3390/ijms26010124 (PMC11719965; doi:10.3390/ijms26010124)
Supplement: Supplementary file 1 [file ijms-26-00124-s001.zip › ijms-3356123-supplementary/Supplementary Materials/Supplementary Materials S2.xlsx]

## Sheet: down
Up- and downregulated genes in muscle samples from patients with amyoplasia ("upper+lower" group).
	gene	id_gene	log2FoldChange	padj	FC	FC_sig
512	ENSG00000125414	MYH2	-15.2532	7.16348e-148	2.56054e-05	-39054.2
1892	ENSG00000276168	RN7SL1	-14.5417	8.69921e-152	4.19299e-05	-23849.3
345	ENSG00000109061	MYH1	-14.4083	1.47938e-112	4.59904e-05	-21743.7
881	ENSG00000155657	TTN	-11.7377	1.76693e-228	0.000292823	-3415.03
15	ENSG00000004799	PDK4	-11.588	2.31767e-38	0.000324844	-3078.4
467	ENSG00000120729	MYOT	-11.5865	2.34995e-100	0.000325173	-3075.28
980	ENSG00000163050	COQ8A	-11.429	2.19977e-95	0.000362674	-2757.29
82	ENSG00000063046	EIF4B	-10.9974	1.77926e-98	0.000489156	-2044.34
507	ENSG00000124743	KLHL31	-10.6428	7.81302e-75	0.000625438	-1598.88
1851	ENSG00000265142	MIR133A1HG	-10.5282	8.17468e-78	0.00067719	-1476.69
1200	ENSG00000174231	PRPF8	-10.5072	5.32863e-89	0.000687105	-1455.38
1017	ENSG00000164440	TXLNB	-10.4691	1.21427e-87	0.000705464	-1417.51
1781	ENSG00000247556	OIP5-AS1	-10.3124	2.98573e-84	0.000786443	-1271.55
1109	ENSG00000168386	FILIP1L	-10.2418	2.75537e-82	0.000825889	-1210.82
1090	ENSG00000167549	CORO6	-10.1774	1.34841e-77	0.000863547	-1158.02
788	ENSG00000145358	DDIT4L	-10.0412	9.44705e-45	0.000949045	-1053.69
1467	ENSG00000198034	RPS4X	-9.98623	1.00147e-77	0.000985931	-1014.27
781	ENSG00000144713	RPL32	-9.97898	4.91222e-78	0.000990894	-1009.19
1205	ENSG00000174748	RPL15	-9.9708	2.94211e-79	0.000996529	-1003.48
111	ENSG00000071282	LMCD1	-9.9578	1.64462e-76	0.00100555	-994.479
1023	ENSG00000164708	PGAM2	-9.91392	1.68922e-62	0.0010366	-964.692
219	ENSG00000100234	TIMP3	-9.91031	6.77801e-73	0.0010392	-962.276
1799	ENSG00000251562	MALAT1	-9.90404	6.72724e-74	0.00104373	-958.105
585	ENSG00000131730	CKMT2	-9.86423	2.19599e-65	0.00107293	-932.03
86	ENSG00000064726	BTBD1	-9.81086	3.45458e-77	0.00111336	-898.18
506	ENSG00000124701	APOBEC2	-9.74479	2.44262e-69	0.00116554	-857.972
359	ENSG00000110321	EIF4G2	-9.6494	1.50224e-124	0.0012452	-803.083
37	ENSG00000014641	MDH1	-9.61347	6.15931e-70	0.00127661	-783.324
1478	ENSG00000198523	PLN	-9.5116	6.60319e-53	0.00137001	-729.92
292	ENSG00000104904	OAZ1	-9.50784	5.92593e-71	0.00137358	-728.022
1131	ENSG00000169564	PCBP1	-9.332	1.61532e-70	0.00155163	-644.482
428	ENSG00000116604	MEF2D	-9.31333	6.49135e-71	0.00157184	-636.195
1491	ENSG00000198842	STYXL2	-9.31091	3.44478e-65	0.00157448	-635.131
631	ENSG00000134333	LDHA	-9.30595	1.19993e-55	0.0015799	-632.951
1871	ENSG00000272325	NUDT3	-9.26044	2.98113e-68	0.00163054	-613.294
438	ENSG00000117592	PRDX6	-9.21578	5.36944e-69	0.0016818	-594.602
1495	ENSG00000198894	CIPC	-9.19489	6.7797e-64	0.00170632	-586.055
93	ENSG00000067560	RHOA	-9.18306	3.38821e-68	0.00172038	-581.267
344	ENSG00000108953	YWHAE	-9.18296	3.38393e-106	0.0017205	-581.227
550	ENSG00000128591	FLNC	-9.14264	1.22699e-196	0.00176926	-565.209
1411	ENSG00000189241	TSPYL1	-9.12707	2.76138e-66	0.00178845	-559.143
530	ENSG00000127022	CANX	-9.11751	1.46668e-73	0.00180035	-555.447
100	ENSG00000068903	SIRT2	-9.06581	5.71605e-68	0.00186603	-535.897
1304	ENSG00000182568	SATB1	-8.99574	2.30321e-63	0.0019589	-510.491
1177	ENSG00000171885	AQP4	-8.99533	2.31508e-55	0.00195945	-510.347
1866	ENSG00000269821	KCNQ1OT1	-8.96732	1.9366e-58	0.00199788	-500.532
404	ENSG00000114857	NKTR	-8.96681	2.27906e-61	0.00199858	-500.356
1092	ENSG00000167615	LENG8	-8.92575	1.53078e-60	0.00205627	-486.317
1418	ENSG00000196230	TUBB	-8.91904	3.23122e-59	0.00206586	-484.059
1727	ENSG00000237973	MTCO1P12	-8.91092	2.24239e-15	0.00207752	-481.342
650	ENSG00000135486	HNRNPA1	-8.87932	2.94099e-61	0.00212352	-470.916
1206	ENSG00000174804	FZD4	-8.8545	3.36833e-68	0.00216039	-462.88
642	ENSG00000135316	SYNCRIP	-8.80955	1.77997e-64	0.00222875	-448.682
1395	ENSG00000187715	KBTBD12	-8.73246	4.73502e-58	0.00235108	-425.337
401	ENSG00000114062	UBE3A	-8.72071	2.06247e-91	0.00237031	-421.885
602	ENSG00000132507	EIF5A	-8.70622	4.91594e-61	0.00239423	-417.671
27	ENSG00000010282	HHATL	-8.69383	2.86239e-57	0.00241488	-414.1
1071	ENSG00000166783	MARF1	-8.68929	1.28209e-61	0.00242249	-412.798
353	ENSG00000110048	OSBP	-8.62629	3.3725e-59	0.00253063	-395.159
102	ENSG00000070018	LRP6	-8.61982	2.9255e-61	0.002542	-393.391
128	ENSG00000075568	TMEM131	-8.61754	4.75004e-59	0.00254601	-392.771
769	ENSG00000143933	CALM2	-8.61215	8.40628e-58	0.00255555	-391.306
1884	ENSG00000275023	MLLT6	-8.60831	5.35404e-83	0.00256236	-390.265
1099	ENSG00000167815	PRDX2	-8.60489	2.51274e-60	0.00256844	-389.341
1796	ENSG00000251322	SHANK3	-8.57101	6.52115e-52	0.00262947	-380.305
1356	ENSG00000185432	TMT1A	-8.56317	3.03841e-53	0.00264381	-378.242
1426	ENSG00000196465	MYL6B	-8.55838	6.6039e-45	0.00265259	-376.989
1732	ENSG00000239521	CASTOR3P	-8.53307	5.53603e-51	0.00269955	-370.432
1621	ENSG00000214022	REPIN1	-8.51108	2.06257e-59	0.002741	-364.83
1311	ENSG00000182899	RPL35A	-8.51081	3.60797e-58	0.00274152	-364.762
113	ENSG00000072062	PRKACA	-8.50606	9.92234e-59	0.00275056	-363.562
1337	ENSG00000184489	PTP4A3	-8.49988	1.70707e-90	0.00276236	-362.009
1521	ENSG00000204256	BRD2	-8.49322	8.37212e-63	0.00277515	-360.341
1219	ENSG00000175946	KLHL38	-8.48183	3.31827e-52	0.00279714	-357.508
1801	ENSG00000252010	SCARNA5	-8.47868	3.78712e-51	0.00280325	-356.729
614	ENSG00000133392	MYH11	-8.47753	3.42795e-33	0.0028055	-356.443
1101	ENSG00000167863	ATP5PD	-8.47102	5.75686e-58	0.00281817	-354.84
657	ENSG00000135926	TMBIM1	-8.468	1.55778e-57	0.00282408	-354.098
976	ENSG00000162885	B3GALNT2	-8.45869	3.46714e-57	0.00284237	-351.819
1695	ENSG00000229807	XIST	-8.44407	2.22689e-09	0.00287132	-348.272
578	ENSG00000130957	FBP2	-8.43868	1.76423e-37	0.00288206	-346.973
1650	ENSG00000217128	FNIP1	-8.43725	4.50896e-55	0.00288493	-346.629
951	ENSG00000161217	PCYT1A	-8.4116	1.19532e-56	0.00293668	-340.521
990	ENSG00000163430	FSTL1	-8.40774	1.56477e-41	0.00294454	-339.612
1755	ENSG00000242086	MUC20-OT1	-8.39164	9.12998e-62	0.00297759	-335.842
714	ENSG00000139613	SMARCC2	-8.37614	4.54885e-59	0.00300976	-332.253
289	ENSG00000104824	HNRNPL	-8.35929	5.3438e-61	0.00304512	-328.395
1263	ENSG00000179632	MAF1	-8.33659	3.17676e-53	0.0030934	-323.269
668	ENSG00000136521	NDUFB5	-8.30765	1.67554e-54	0.00315608	-316.849
1694	ENSG00000229619	MBNL1-AS1	-8.29605	1.20721e-50	0.00318156	-314.311
394	ENSG00000113575	PPP2CA	-8.28991	2.09632e-55	0.00319513	-312.977
437	ENSG00000117335	CD46	-8.27573	2.92362e-57	0.00322669	-309.916
756	ENSG00000142661	MYOM3	-8.25937	5.47538e-39	0.0032635	-306.42
418	ENSG00000115840	SLC25A12	-8.23752	2.91732e-58	0.00331329	-301.815
405	ENSG00000114933	INO80D	-8.23159	4.21835e-54	0.00332694	-300.577
722	ENSG00000140264	SERF2	-8.22921	7.06906e-52	0.00333242	-300.082
1222	ENSG00000176340	COX8A	-8.21926	4.6893e-54	0.0033555	-298.018
1508	ENSG00000203875	SNHG5	-8.21593	3.34401e-42	0.00336325	-297.332
573	ENSG00000130598	TNNI2	-8.21468	4.28326e-113	0.00336616	-297.075
570	ENSG00000130402	ACTN4	-8.21126	4.01402e-57	0.00337415	-296.371
1823	ENSG00000255302	EID1	-8.20228	2.7788e-55	0.00339521	-294.532
1388	ENSG00000186660	ZFP91	-8.19545	1.0538e-52	0.00341133	-293.141
330	ENSG00000107959	PITRM1	-8.19451	6.08224e-55	0.00341355	-292.95
971	ENSG00000162616	DNAJB4	-8.1877	6.94388e-53	0.0034297	-291.57
1201	ENSG00000174282	ZBTB4	-8.18612	1.71091e-55	0.00343345	-291.252
1838	ENSG00000259291	ZNF710-AS1	-8.17457	7.48845e-51	0.00346105	-288.93
517	ENSG00000125944	HNRNPR	-8.16091	6.36808e-54	0.00349398	-286.207
938	ENSG00000160678	S100A1	-8.15438	6.88802e-31	0.00350984	-284.913
1139	ENSG00000169967	MAP3K2	-8.13255	1.6084e-58	0.00356335	-280.635
893	ENSG00000156650	KAT6B	-8.12379	8.49549e-59	0.00358505	-278.936
653	ENSG00000135720	DYNC1LI2	-8.11976	8.60342e-68	0.00359508	-278.158
580	ENSG00000131368	MRPS25	-8.06323	1.97374e-53	0.00373874	-267.47
1605	ENSG00000213463	SYNJ2BP	-8.05249	1.4226e-53	0.00376669	-265.485
670	ENSG00000136859	ANGPTL2	-8.0516	2.02881e-41	0.00376899	-265.323
1	ENSG00000000971	CFH	-8.04712	4.43613e-44	0.00378072	-264.5
1534	ENSG00000204370	SDHD	-8.03881	5.03734e-53	0.00380257	-262.98
491	ENSG00000123416	TUBA1B	-8.033	2.07396e-50	0.00381792	-261.923
1894	ENSG00000276293	PIP4K2B	-8.0275	1.00037e-75	0.00383249	-260.927
953	ENSG00000161547	SRSF2	-8.02604	1.62451e-53	0.00383639	-260.662
828	ENSG00000149212	SESN3	-8.00587	2.97538e-38	0.00389039	-257.044
1438	ENSG00000196943	NOP9	-8.0021	3.79768e-53	0.00390058	-256.372
1018	ENSG00000164442	CITED2	-8.00142	1.80241e-42	0.0039024	-256.253
1199	ENSG00000174032	SLC25A30	-7.98098	5.40139e-42	0.00395809	-252.647
1482	ENSG00000198563	DDX39B	-7.97403	2.59391e-48	0.00397721	-251.433
929	ENSG00000159658	EFCAB14	-7.97147	1.55305e-49	0.00398428	-250.987
142	ENSG00000078747	ITCH	-7.96881	5.33627e-53	0.00399162	-250.525
465	ENSG00000120129	DUSP1	-7.96803	4.27376e-36	0.00399377	-250.39
495	ENSG00000124193	SRSF6	-7.95884	1.08128e-50	0.0040193	-248.8
178	ENSG00000086289	EPDR1	-7.95333	4.8597e-49	0.00403469	-247.851
288	ENSG00000104823	ECH1	-7.95225	8.4886e-63	0.00403771	-247.665
1209	ENSG00000174903	RAB1B	-7.95219	2.93378e-55	0.00403786	-247.656
1526	ENSG00000204301	NOTCH4	-7.94812	7.40819e-49	0.00404927	-246.958
666	ENSG00000136450	SRSF1	-7.94436	3.78712e-51	0.00405984	-246.315
121	ENSG00000073578	SDHA	-7.9389	3.94647e-51	0.00407525	-245.384
742	ENSG00000141551	CSNK1D	-7.9348	1.38381e-58	0.00408684	-244.688
677	ENSG00000137312	FLOT1	-7.92204	4.31158e-48	0.00412313	-242.534
988	ENSG00000163399	ATP1A1	-7.91576	1.77484e-48	0.00414114	-241.479
6	ENSG00000002586	CD99	-7.91238	3.79523e-48	0.00415085	-240.915
167	ENSG00000085063	CD59	-7.90645	3.70177e-57	0.00416794	-239.927
1492	ENSG00000198862	LTN1	-7.89548	7.47396e-56	0.00419976	-238.109
1490	ENSG00000198837	DENND4B	-7.87918	6.12783e-65	0.00424749	-235.433
1656	ENSG00000221823	PPP3R1	-7.86967	3.86995e-51	0.00427555	-233.888
1556	ENSG00000204568	MRPS18B	-7.85286	2.7794e-49	0.00432566	-231.179
879	ENSG00000155380	SLC16A1	-7.84131	3.55057e-46	0.00436043	-229.335
1075	ENSG00000166912	MTMR10	-7.83299	3.07306e-52	0.00438565	-228.016
1558	ENSG00000204574	ABCF1	-7.83066	7.42006e-51	0.00439274	-227.648
583	ENSG00000131626	PPFIA1	-7.81331	6.0807e-51	0.00444589	-224.927
989	ENSG00000163412	EIF4E3	-7.80549	5.58427e-46	0.00447006	-223.711
1774	ENSG00000244462	RBM12	-7.79868	1.21323e-48	0.0044912	-222.658
74	ENSG00000055070	SZRD1	-7.79419	2.22915e-47	0.00450522	-221.965
457	ENSG00000119711	ALDH6A1	-7.78918	1.73832e-48	0.00452088	-221.196
1389	ENSG00000186687	LYRM7	-7.78278	1.04323e-47	0.00454099	-220.216
411	ENSG00000115364	MRPL19	-7.77761	7.16554e-52	0.00455728	-219.429
1078	ENSG00000167085	PHB1	-7.77526	1.8099e-49	0.00456472	-219.071
658	ENSG00000135940	COX5B	-7.77394	3.0865e-89	0.00456891	-218.871
1204	ENSG00000174611	KY	-7.77376	7.2238e-28	0.00456947	-218.844
1262	ENSG00000179195	ZNF664	-7.7658	2.70971e-50	0.00459474	-217.64
1273	ENSG00000180398	MCFD2	-7.75822	5.23823e-49	0.00461894	-216.5
1743	ENSG00000240342	RPS2P5	-7.75062	5.52751e-44	0.00464336	-215.361
784	ENSG00000144895	EIF2A	-7.7505	8.08581e-50	0.00464373	-215.344
30	ENSG00000011007	ELOA	-7.74826	1.77138e-49	0.00465096	-215.009
1338	ENSG00000184544	DHRS7C	-7.74284	2.52384e-43	0.00466846	-214.203
1576	ENSG00000205726	ITSN1	-7.7379	4.98212e-50	0.00468446	-213.472
422	ENSG00000116001	TIA1	-7.7159	1.08306e-48	0.00475644	-210.241
685	ENSG00000137776	SLTM	-7.6968	1.31837e-49	0.00481985	-207.476
488	ENSG00000123349	PFDN5	-7.69401	2.56658e-49	0.00482918	-207.075
960	ENSG00000161970	RPL26	-7.68718	5.61298e-46	0.00485209	-206.097
1343	ENSG00000184887	BTBD6	-7.68662	2.35413e-44	0.00485396	-206.017
1675	ENSG00000225470	JPX	-7.68153	3.21015e-43	0.00487113	-205.291
730	ENSG00000140750	ARHGAP17	-7.67264	1.9833e-47	0.00490123	-204.03
667	ENSG00000136485	DCAF7	-7.6679	1.04349e-48	0.00491735	-203.361
328	ENSG00000107796	ACTA2	-7.66743	5.27633e-33	0.00491897	-203.294
732	ENSG00000140986	RPL3L	-7.66551	1.70667e-117	0.0049255	-203.025
890	ENSG00000156261	CCT8	-7.66115	2.29595e-54	0.00494041	-202.413
1547	ENSG00000204463	BAG6	-7.65944	1.89824e-92	0.00494627	-202.172
835	ENSG00000149547	EI24	-7.64192	2.02304e-48	0.00500671	-199.732
135	ENSG00000076706	MCAM	-7.6314	4.30276e-41	0.00504335	-198.281
1094	ENSG00000167635	ZNF146	-7.63014	3.16685e-49	0.00504778	-198.107
841	ENSG00000151208	DLG5	-7.62604	2.42842e-46	0.00506214	-197.545
1297	ENSG00000182180	MRPS16	-7.62538	3.47824e-47	0.00506443	-197.455
1288	ENSG00000181222	POLR2A	-7.62492	8.42236e-67	0.00506604	-197.393
1084	ENSG00000167378	IRGQ	-7.62469	1.98773e-47	0.00506686	-197.361
1124	ENSG00000169100	SLC25A6	-7.62404	4.564e-45	0.00506914	-197.272
1697	ENSG00000231074	HCG18	-7.62285	1.06834e-46	0.00507332	-197.109
1310	ENSG00000182871	COL18A1	-7.62107	3.16902e-45	0.00507958	-196.867
453	ENSG00000119471	HSDL2	-7.6157	3.98223e-68	0.00509855	-196.134
907	ENSG00000157557	ETS2	-7.61563	3.91521e-41	0.00509879	-196.125
19	ENSG00000005812	FBXL3	-7.60646	1.43357e-47	0.0051313	-194.882
1117	ENSG00000168887	C2orf68	-7.60097	5.34333e-47	0.00515087	-194.142
1453	ENSG00000197343	ZNF655	-7.59933	2.99131e-47	0.00515674	-193.921
423	ENSG00000116127	ALMS1	-7.58764	3.81493e-42	0.00519867	-192.357
581	ENSG00000131381	RBSN	-7.57925	9.07206e-48	0.005229	-191.241
1634	ENSG00000214717	ZBED1	-7.57467	3.69257e-43	0.00524564	-190.635
872	ENSG00000154803	FLCN	-7.56237	1.64972e-42	0.00529055	-189.016
691	ENSG00000138032	PPM1B	-7.56157	8.83883e-44	0.00529346	-188.912
230	ENSG00000100612	DHRS7	-7.54016	2.02319e-49	0.00537261	-186.129
91	ENSG00000067064	IDI1	-7.53824	3.36762e-40	0.00537976	-185.882
1454	ENSG00000197448	GSTK1	-7.52479	8.36061e-49	0.00543017	-184.156
1612	ENSG00000213625	LEPROT	-7.51795	4.41504e-47	0.00545596	-183.286
1221	ENSG00000176087	SLC35A4	-7.5144	1.22554e-46	0.00546939	-182.836
13	ENSG00000004478	FKBP4	-7.51435	1.1088e-43	0.0054696	-182.829
1751	ENSG00000241837	ATP5PO	-7.49751	6.68366e-46	0.00553381	-180.707
105	ENSG00000070540	WIPI1	-7.49383	2.14843e-42	0.00554793	-180.247
496	ENSG00000124222	STX16	-7.49158	6.93255e-45	0.0055566	-179.966
1737	ENSG00000239900	ADSL	-7.48954	1.77484e-48	0.00556446	-179.712
1307	ENSG00000182768	NGRN	-7.48947	1.42776e-42	0.00556474	-179.703
1577	ENSG00000205730	ITPRIPL2	-7.47679	8.28577e-46	0.00561386	-178.13
181	ENSG00000087263	OGFOD1	-7.47638	1.51292e-45	0.00561545	-178.08
829	ENSG00000149289	ZC3H12C	-7.45969	6.06941e-45	0.0056808	-176.032
1822	ENSG00000255112	CHMP1B	-7.45727	1.38949e-31	0.00569032	-175.737
103	ENSG00000070047	PHRF1	-7.45046	6.1402e-48	0.00571728	-174.908
55	ENSG00000034713	GABARAPL2	-7.44775	5.34585e-43	0.00572801	-174.581
406	ENSG00000115073	ACTR1B	-7.44391	1.32275e-49	0.00574327	-174.117
925	ENSG00000159251	ACTC1	-7.436	2.40786e-23	0.00577487	-173.164
1869	ENSG00000270647	TAF15	-7.43375	2.53084e-53	0.00578385	-172.895
1788	ENSG00000248527	MTATP6P1	-7.43232	4.92683e-27	0.0057896	-172.723
238	ENSG00000100897	DCAF11	-7.42911	2.40766e-52	0.0058025	-172.34
226	ENSG00000100567	PSMA3	-7.42059	3.17876e-45	0.00583687	-171.325
186	ENSG00000088832	FKBP1A	-7.42003	6.0065e-45	0.00583912	-171.259
1422	ENSG00000196305	IARS1	-7.41351	5.97446e-75	0.00586558	-170.486
790	ENSG00000145734	BDP1	-7.41313	5.87214e-58	0.00586712	-170.441
1038	ENSG00000165312	OTUD1	-7.40879	7.05126e-27	0.00588481	-169.929
315	ENSG00000106610	STAG3L4	-7.40601	4.31796e-42	0.00589615	-169.602
1068	ENSG00000166598	HSP90B1	-7.38909	1.97113e-60	0.00596572	-167.624
889	ENSG00000156256	USP16	-7.38824	2.51294e-49	0.00596924	-167.526
1659	ENSG00000223501	VPS52	-7.38792	4.20448e-45	0.00597055	-167.489
1862	ENSG00000267519	MIR23AHG	-7.38292	2.7964e-39	0.00599129	-166.909
1483	ENSG00000198690	FAN1	-7.37855	2.25133e-54	0.00600946	-166.404
1676	ENSG00000225630	MTND2P28	-7.37472	1.66516e-32	0.00602541	-165.964
1473	ENSG00000198218	QRICH1	-7.3715	1.12209e-45	0.00603891	-165.593
1412	ENSG00000189319	FAM53B	-7.37129	2.25361e-43	0.00603976	-165.57
14	ENSG00000004487	KDM1A	-7.35656	2.54235e-48	0.00610174	-163.888
143	ENSG00000078804	TP53INP2	-7.34926	6.04808e-34	0.00613271	-163.06
1836	ENSG00000257621	PSMA3-AS1	-7.34541	1.58005e-43	0.00614908	-162.626
308	ENSG00000105856	HBP1	-7.34368	2.62907e-54	0.00615646	-162.431
922	ENSG00000159199	ATP5MC1	-7.3432	6.14468e-41	0.00615851	-162.377
480	ENSG00000122406	RPL5	-7.34206	1.17576e-85	0.0061634	-162.248
1292	ENSG00000181929	PRKAG1	-7.34087	2.2944e-42	0.00616848	-162.115
782	ENSG00000144747	TMF1	-7.34065	2.09743e-44	0.00616943	-162.09
1918	ENSG00000281026	N4BP2L2-IT2	-7.34021	1.13057e-42	0.00617131	-162.04
112	ENSG00000071894	CPSF1	-7.31787	5.01581e-42	0.00626758	-159.551
1295	ENSG00000182108	DEXI	-7.31416	4.46193e-39	0.00628374	-159.141
1863	ENSG00000268518	MYREM	-7.29833	7.25348e-33	0.00635308	-157.404
1897	ENSG00000276550	HERC2P2	-7.29378	2.36301e-39	0.00637313	-156.909
475	ENSG00000121940	CLCC1	-7.29015	8.51891e-45	0.00638918	-156.515
1181	ENSG00000172175	MALT1	-7.28888	7.02822e-40	0.0063948	-156.377
799	ENSG00000146457	WTAP	-7.28381	2.63546e-44	0.00641731	-155.828
1423	ENSG00000196312	MFSD14CP	-7.28372	3.68308e-41	0.00641772	-155.818
1455	ENSG00000197536	CARINH	-7.28179	7.93774e-39	0.00642631	-155.61
77	ENSG00000058262	SEC61A1	-7.28164	1.14838e-55	0.00642698	-155.594
537	ENSG00000127526	SLC35E1	-7.27468	5.03298e-44	0.00645808	-154.845
1156	ENSG00000170653	ATF7	-7.27462	5.77253e-44	0.00645835	-154.838
611	ENSG00000133020	MYH8	-7.27255	2.68945e-10	0.0064676	-154.617
1272	ENSG00000180329	CCDC43	-7.27137	2.74544e-43	0.00647292	-154.49
204	ENSG00000094963	FMO2	-7.27065	1.56929e-36	0.00647616	-154.413
1731	ENSG00000239306	RBM14	-7.26575	3.50229e-41	0.00649818	-153.889
1488	ENSG00000198743	SLC5A3	-7.26548	1.0495e-41	0.00649939	-153.86
663	ENSG00000136240	KDELR2	-7.2585	1.81301e-43	0.00653093	-153.117
256	ENSG00000102699	PARP4	-7.25593	8.56092e-42	0.00654254	-152.846
1610	ENSG00000213614	HEXA	-7.24961	7.72186e-43	0.00657128	-152.177
817	ENSG00000148248	SURF4	-7.24573	3.29037e-47	0.00658899	-151.768
773	ENSG00000144043	TEX261	-7.24217	2.50179e-43	0.00660525	-151.395
374	ENSG00000111731	C2CD5	-7.24198	1.56079e-40	0.00660613	-151.375
599	ENSG00000132429	POPDC3	-7.24087	1.20447e-35	0.00661119	-151.259
914	ENSG00000158615	PPP1R15B	-7.24066	4.67594e-43	0.00661216	-151.236
138	ENSG00000077380	DYNC1I2	-7.23231	4.12104e-42	0.00665056	-150.363
1033	ENSG00000165156	ZHX1	-7.23134	9.54539e-44	0.00665504	-150.262
1055	ENSG00000166181	API5	-7.21383	2.10024e-49	0.0067363	-148.449
460	ENSG00000119900	OGFRL1	-7.21055	1.06284e-42	0.00675161	-148.113
1724	ENSG00000237441	RGL2	-7.20732	8.05818e-44	0.00676676	-147.781
1437	ENSG00000196922	ZNF252P	-7.20333	2.26638e-40	0.0067855	-147.373
673	ENSG00000136986	DERL1	-7.20275	6.66491e-43	0.00678821	-147.314
1056	ENSG00000166224	SGPL1	-7.19851	6.66054e-39	0.00680821	-146.881
541	ENSG00000127951	FGL2	-7.19612	2.90198e-35	0.00681949	-146.639
708	ENSG00000139180	NDUFA9	-7.18355	4.9211e-42	0.00687916	-145.367
1730	ENSG00000239305	RNF103	-7.18222	4.44969e-41	0.0068855	-145.233
1601	ENSG00000213337	ANKRD39	-7.17261	2.24884e-45	0.00693151	-144.269
242	ENSG00000101150	TPD52L2	-7.17248	1.55259e-42	0.00693214	-144.256
1503	ENSG00000202538	RNU4-2	-7.17063	3.59778e-26	0.00694107	-144.07
973	ENSG00000162714	ZNF496	-7.16994	2.2455e-42	0.00694437	-144.002
1643	ENSG00000215193	PEX26	-7.16769	5.92952e-43	0.00695519	-143.777
1066	ENSG00000166454	ATMIN	-7.16494	1.94593e-42	0.00696846	-143.504
1393	ENSG00000187193	MT1X	-7.16021	3.34843e-30	0.00699138	-143.033
849	ENSG00000152291	TGOLN2	-7.15836	1.00535e-77	0.00700034	-142.85
1165	ENSG00000171150	SOCS5	-7.15744	2.75962e-43	0.00700482	-142.759
1154	ENSG00000170515	PA2G4	-7.14606	2.76965e-42	0.00706029	-141.637
1253	ENSG00000178605	GTPBP6	-7.14415	2.40528e-42	0.00706962	-141.45
161	ENSG00000082996	RNF13	-7.14041	5.27807e-43	0.00708799	-141.084
954	ENSG00000161638	ITGA5	-7.13517	8.61737e-39	0.00711375	-140.573
974	ENSG00000162735	PEX19	-7.13267	1.06235e-42	0.00712612	-140.329
39	ENSG00000015479	MATR3	-7.12945	2.63316e-39	0.00714201	-140.017
1250	ENSG00000178035	IMPDH2	-7.12805	6.10131e-50	0.00714897	-139.88
771	ENSG00000144029	MRPS5	-7.12497	4.89224e-42	0.00716422	-139.583
1202	ENSG00000174348	PODN	-7.0952	2.3908e-35	0.00731363	-136.731
424	ENSG00000116194	ANGPTL1	-7.08947	3.96206e-36	0.00734271	-136.189
793	ENSG00000146066	HIGD2A	-7.08536	4.66032e-41	0.00736368	-135.802
1611	ENSG00000213619	NDUFS3	-7.08308	1.73917e-49	0.00737533	-135.587
724	ENSG00000140299	BNIP2	-7.08237	5.34519e-61	0.00737892	-135.521
1525	ENSG00000204287	HLA-DRA	-7.08018	1.91386e-40	0.00739014	-135.315
213	ENSG00000100028	SNRPD3	-7.07045	4.27058e-48	0.00744014	-134.406
1541	ENSG00000204394	VARS1	-7.06522	7.97878e-43	0.00746717	-133.92
1887	ENSG00000275131	PDE4DIPP2	-7.06378	2.97857e-58	0.00747466	-133.785
1306	ENSG00000182676	PPP1R27	-7.06147	7.16168e-35	0.00748661	-133.572
1800	ENSG00000251791	SCARNA6	-7.04716	9.71201e-38	0.00756123	-132.254
813	ENSG00000147684	NDUFB9	-7.0465	5.40011e-53	0.00756473	-132.192
1387	ENSG00000186594	MIR22HG	-7.04295	1.05636e-35	0.00758337	-131.868
606	ENSG00000132612	VPS4A	-7.04042	1.85673e-41	0.00759667	-131.637
1548	ENSG00000204469	PRRC2A	-7.03923	1.40421e-89	0.00760292	-131.528
483	ENSG00000122741	DCAF10	-7.03253	1.24431e-41	0.00763831	-130.919
1908	ENSG00000278311	GGNBP2	-7.02197	5.43555e-44	0.0076944	-129.965
1557	ENSG00000204569	PPP1R10	-7.02043	3.86633e-39	0.00770266	-129.825
1638	ENSG00000215041	NEURL4	-7.01643	1.9925e-41	0.00772405	-129.466
236	ENSG00000100836	PABPN1	-7.00918	1.75379e-41	0.00776295	-128.817
50	ENSG00000030066	NUP160	-7.00536	1.09712e-44	0.00778352	-128.477
713	ENSG00000139436	GIT2	-6.99715	1.59705e-52	0.00782797	-127.747
1803	ENSG00000253293	HOXA10	-6.99607	1.03009e-36	0.00783383	-127.652
703	ENSG00000138760	SCARB2	-6.99599	1.02047e-50	0.00783426	-127.645
1870	ENSG00000271601	LIX1L	-6.99483	7.45088e-39	0.00784055	-127.542
129	ENSG00000075790	BCAP29	-6.99253	2.11177e-44	0.00785306	-127.339
442	ENSG00000117984	CTSD	-6.98901	1.91013e-41	0.00787225	-127.029
1284	ENSG00000181016	LSMEM1	-6.98157	5.07082e-34	0.00791293	-126.375
842	ENSG00000151366	NDUFC2	-6.96988	1.39773e-38	0.00797734	-125.355
1112	ENSG00000168488	ATXN2L	-6.96783	6.55849e-42	0.00798866	-125.178
1147	ENSG00000170323	FABP4	-6.96424	5.29462e-29	0.00800858	-124.866
156	ENSG00000081307	UBA5	-6.95176	1.56606e-40	0.00807813	-123.791
336	ENSG00000108433	GOSR2	-6.95099	7.3278e-43	0.00808246	-123.725
791	ENSG00000145824	CXCL14	-6.94518	3.26428e-33	0.0081151	-123.227
1367	ENSG00000185745	IFIT1	-6.94023	3.05258e-37	0.00814298	-122.805
659	ENSG00000135976	ANKRD36	-6.93813	2.85429e-35	0.00815484	-122.627
1669	ENSG00000224660	SH3BP5-AS1	-6.93355	4.52708e-34	0.00818074	-122.238
1476	ENSG00000198466	ZNF587	-6.92578	1.12951e-38	0.00822494	-121.581
1349	ENSG00000185122	HSF1	-6.91917	2.43542e-53	0.0082627	-121.026
846	ENSG00000152078	TLCD4	-6.91886	1.45583e-35	0.00826451	-120.999
1245	ENSG00000177613	CSTF2T	-6.91488	5.42707e-39	0.00828731	-120.666
185	ENSG00000088280	ASAP3	-6.91086	1.35205e-36	0.00831042	-120.331
371	ENSG00000111615	KRR1	-6.90786	4.94054e-65	0.00832775	-120.081
1515	ENSG00000204186	ZDBF2	-6.90654	5.42491e-54	0.00833537	-119.971
282	ENSG00000104164	BLOC1S6	-6.90176	4.69265e-40	0.00836301	-119.574
675	ENSG00000137207	YIPF3	-6.89654	3.31767e-40	0.00839335	-119.142
90	ENSG00000066654	THUMPD1	-6.89631	5.49005e-40	0.00839465	-119.123
877	ENSG00000155189	AGPAT5	-6.88561	2.58618e-35	0.00845715	-118.243
1397	ENSG00000187954	ZFTRAF1	-6.88304	1.68955e-39	0.00847227	-118.032
87	ENSG00000064989	CALCRL	-6.88085	5.05995e-35	0.00848513	-117.853
1258	ENSG00000178982	EIF3K	-6.87125	8.09996e-100	0.00854179	-117.072
367	ENSG00000111266	DUSP16	-6.8669	1.97384e-35	0.00856755	-116.719
1373	ENSG00000185989	RASA3	-6.86444	9.5104e-38	0.00858219	-116.52
750	ENSG00000142188	TMEM50B	-6.86342	4.85832e-40	0.00858824	-116.438
1042	ENSG00000165507	DEPP1	-6.86262	2.04914e-31	0.00859299	-116.374
1831	ENSG00000257093	DENND11	-6.85697	4.18432e-42	0.00862671	-115.919
589	ENSG00000131966	ACTR10	-6.84943	3.62399e-39	0.00867192	-115.315
1623	ENSG00000214135	SDHAP4	-6.84367	5.4192e-38	0.00870663	-114.855
21	ENSG00000006652	IFRD1	-6.84359	7.10058e-55	0.00870709	-114.849
1672	ENSG00000224982	TMEM233	-6.84325	1.40475e-29	0.00870914	-114.822
211	ENSG00000099957	P2RX6	-6.84244	8.73279e-36	0.00871406	-114.757
1029	ENSG00000164938	TP53INP1	-6.83285	8.4123e-33	0.00877219	-113.997
1174	ENSG00000171853	TRAPPC12	-6.82989	1.78972e-52	0.00879019	-113.763
1625	ENSG00000214176	PLEKHM1P1	-6.82755	7.70446e-38	0.00880448	-113.578
1499	ENSG00000200087	SNORA73B	-6.82654	5.88984e-30	0.00881063	-113.499
1198	ENSG00000173875	ZNF791	-6.82445	1.56756e-38	0.00882339	-113.335
1635	ENSG00000214753	HNRNPUL2	-6.82413	5.85221e-39	0.00882534	-113.31
173	ENSG00000085721	RRN3	-6.82331	6.9389e-37	0.00883039	-113.245
119	ENSG00000073008	PVR	-6.82301	2.5872e-33	0.00883221	-113.222
1197	ENSG00000173821	RNF213	-6.81739	3.88463e-101	0.00886666	-112.782
1626	ENSG00000214194	SMIM30	-6.81331	1.08317e-35	0.00889178	-112.463
1527	ENSG00000204304	PBX2	-6.81112	4.86627e-39	0.0089053	-112.293
676	ENSG00000137210	TMEM14B	-6.80752	3.24606e-38	0.00892752	-112.013
628	ENSG00000134248	LAMTOR5	-6.80387	5.40021e-36	0.00895016	-111.73
1568	ENSG00000204673	AKT1S1	-6.80375	3.02336e-38	0.00895091	-111.721
34	ENSG00000013275	PSMC4	-6.80301	1.30952e-42	0.00895549	-111.663
180	ENSG00000087111	PIGS	-6.80257	7.20383e-37	0.00895823	-111.629
452	ENSG00000119401	TRIM32	-6.80097	2.1718e-36	0.0089682	-111.505
432	ENSG00000116918	TSNAX	-6.79783	3.36112e-38	0.00898769	-111.263
450	ENSG00000118971	CCND2	-6.79384	1.98094e-30	0.00901259	-110.956
1236	ENSG00000176994	SMCR8	-6.78971	3.46914e-41	0.00903844	-110.639
17	ENSG00000005700	IBTK	-6.78673	7.49241e-80	0.0090571	-110.411
665	ENSG00000136404	TM6SF1	-6.78448	1.15902e-37	0.00907126	-110.238
1668	ENSG00000224597	SVIL-AS1	-6.78423	1.52396e-37	0.00907284	-110.219
1313	ENSG00000182923	CEP63	-6.78294	6.82827e-39	0.00908097	-110.12
867	ENSG00000154258	ABCA9	-6.78275	1.75719e-36	0.00908214	-110.106
546	ENSG00000128000	ZNF780B	-6.77802	4.76797e-36	0.00911199	-109.746
463	ENSG00000120071	KANSL1	-6.77434	2.10412e-84	0.00913528	-109.466
274	ENSG00000103423	DNAJA3	-6.77246	2.08003e-57	0.00914715	-109.324
1007	ENSG00000164163	ABCE1	-6.77217	9.81435e-40	0.009149	-109.302
299	ENSG00000105379	ETFB	-6.75335	5.0362e-37	0.00926911	-107.885
1529	ENSG00000204310	AGPAT1	-6.75215	3.70484e-37	0.00927686	-107.795
225	ENSG00000100462	PRMT5	-6.75016	4.79607e-37	0.00928968	-107.646
361	ENSG00000110367	DDX6	-6.74952	5.50252e-108	0.00929377	-107.599
38	ENSG00000014919	COX15	-6.7429	7.29612e-38	0.00933652	-107.106
557	ENSG00000129009	ISLR	-6.74083	4.08681e-33	0.00934989	-106.953
1384	ENSG00000186448	ZNF197	-6.73903	9.82807e-38	0.00936162	-106.819
1355	ENSG00000185414	MRPL30	-6.7331	1.80215e-38	0.00940013	-106.381
1554	ENSG00000204560	DHX16	-6.73211	1.05602e-37	0.00940663	-106.308
553	ENSG00000128708	HAT1	-6.72571	3.88586e-38	0.00944842	-105.838
60	ENSG00000037637	FBXO42	-6.72473	1.65821e-48	0.00945482	-105.766
1729	ENSG00000238741	SCARNA7	-6.7216	5.14873e-34	0.00947538	-105.537
996	ENSG00000163728	TTC14	-6.72086	3.7579e-40	0.00948027	-105.482
1890	ENSG00000275835	TUBGCP5	-6.71687	2.90484e-35	0.00950647	-105.192
244	ENSG00000101335	MYL9	-6.71482	2.41448e-29	0.00951999	-105.042
1760	ENSG00000242498	ARPIN	-6.71038	1.58961e-37	0.00954938	-104.719
823	ENSG00000148450	MSRB2	-6.7073	2.49231e-36	0.00956977	-104.496
1907	ENSG00000278259	MYO19	-6.70508	1.07384e-34	0.00958448	-104.335
1647	ENSG00000215790	SLC35E2A	-6.70389	3.25082e-31	0.00959243	-104.249
357	ENSG00000110108	TMEM109	-6.70028	1.55118e-47	0.00961646	-103.988
518	ENSG00000125945	ZNF436	-6.69862	1.30539e-34	0.0096275	-103.869
479	ENSG00000122390	NAA60	-6.69566	3.89458e-33	0.00964726	-103.656
1091	ENSG00000167552	TUBA1A	-6.69456	1.05348e-34	0.00965465	-103.577
228	ENSG00000100603	SNW1	-6.69284	1.47794e-37	0.00966618	-103.453
1076	ENSG00000166946	CCNDBP1	-6.68886	2.21789e-37	0.00969286	-103.169
681	ENSG00000137507	LRRC32	-6.68679	2.50947e-31	0.00970682	-103.02
803	ENSG00000146802	TMEM168	-6.68514	3.5822e-36	0.00971791	-102.903
1144	ENSG00000170175	CHRNB1	-6.68075	2.428e-49	0.00974749	-102.591
1559	ENSG00000204580	DDR1	-6.67971	3.19023e-35	0.00975458	-102.516
9	ENSG00000003436	TFPI	-6.67658	2.32847e-39	0.00977573	-102.294
283	ENSG00000104343	UBE2W	-6.67596	7.75421e-34	0.00977993	-102.25
1516	ENSG00000204219	TCEA3	-6.67457	2.19143e-87	0.00978933	-102.152
1705	ENSG00000233276	GPX1	-6.67331	1.51574e-36	0.00979792	-102.062
683	ENSG00000137700	SLC37A4	-6.67329	1.32053e-29	0.00979804	-102.061
748	ENSG00000142039	CCDC97	-6.66854	1.48827e-35	0.00983035	-101.726
826	ENSG00000149084	HSD17B12	-6.66778	1.11088e-32	0.00983551	-101.672
544	ENSG00000127980	PEX1	-6.66062	3.81051e-37	0.00988449	-101.169
1420	ENSG00000196268	ZNF493	-6.65205	1.50631e-36	0.00994339	-100.569
127	ENSG00000075407	ZNF37A	-6.64276	4.68682e-37	0.0100076	-99.9237
579	ENSG00000130962	PRRG1	-6.63936	1.23823e-34	0.0100312	-99.6891
431	ENSG00000116771	AGMAT	-6.63735	5.08052e-28	0.0100452	-99.5502
136	ENSG00000077009	NMRK2	-6.63392	5.66196e-20	0.0100691	-99.3134
802	ENSG00000146587	RBAK	-6.63058	1.47172e-36	0.0100924	-99.0842
11	ENSG00000004059	ARF5	-6.62975	7.41965e-35	0.0100983	-99.027
1096	ENSG00000167716	WDR81	-6.62816	2.45619e-38	0.0101094	-98.9178
520	ENSG00000125977	EIF2S2	-6.62751	2.25204e-46	0.0101139	-98.8734
1844	ENSG00000261616	TTC23-AS1	-6.62585	4.36591e-34	0.0101256	-98.7597
1054	ENSG00000166170	BAG5	-6.6205	4.56356e-37	0.0101632	-98.394
1114	ENSG00000168542	COL3A1	-6.6203	4.1399e-25	0.0101646	-98.3807
446	ENSG00000118412	CASP8AP2	-6.61981	2.27523e-41	0.0101681	-98.3469
1341	ENSG00000184708	EIF4ENIF1	-6.61828	5.89917e-37	0.0101789	-98.2427
1170	ENSG00000171466	ZNF562	-6.61812	8.48074e-33	0.01018	-98.2316
1532	ENSG00000204351	SKIC2	-6.61082	2.19224e-36	0.0102316	-97.7359
991	ENSG00000163479	SSR2	-6.60911	4.18018e-36	0.0102438	-97.6204
370	ENSG00000111341	MGP	-6.60837	4.10234e-28	0.010249	-97.5705
94	ENSG00000068308	OTUD5	-6.60785	2.5553e-36	0.0102527	-97.5351
638	ENSG00000134970	TMED7	-6.60276	2.77545e-41	0.010289	-97.1914
1347	ENSG00000185105	MYADML2	-6.59985	2.81552e-23	0.0103098	-96.9955
455	ENSG00000119673	ACOT2	-6.59234	2.87463e-31	0.0103636	-96.492
1053	ENSG00000166169	POLL	-6.59075	7.2846e-36	0.0103749	-96.3861
1622	ENSG00000214046	SMIM7	-6.58516	1.16943e-35	0.0104152	-96.0134
1278	ENSG00000180747	SMG1P3	-6.58296	1.25198e-33	0.0104311	-95.8671
1748	ENSG00000241468	ATP5MF	-6.58097	4.53364e-35	0.0104455	-95.7349
527	ENSG00000126804	ZBTB1	-6.57637	1.1051e-35	0.0104789	-95.4302
1108	ENSG00000168298	H1-4	-6.57592	1.20348e-33	0.0104822	-95.4001
1595	ENSG00000213024	NUP62	-6.5738	1.02789e-35	0.0104976	-95.2603
176	ENSG00000085978	ATG16L1	-6.55729	2.24476e-36	0.0106184	-94.1763
1425	ENSG00000196458	ZNF605	-6.55613	3.34566e-35	0.0106269	-94.1004
88	ENSG00000065911	MTHFD2	-6.55451	1.20716e-29	0.0106389	-93.9949
1319	ENSG00000183091	NEB	-6.55362	1.23675e-55	0.0106455	-93.9367
1229	ENSG00000176597	B3GNT5	-6.55048	3.77906e-29	0.0106686	-93.7327
604	ENSG00000132530	XAF1	-6.54604	6.70904e-34	0.0107016	-93.4444
63	ENSG00000039319	ZFYVE16	-6.54533	5.06495e-63	0.0107068	-93.3989
327	ENSG00000107738	VSIR	-6.52496	1.07885e-32	0.010859	-92.0894
1312	ENSG00000182919	C11orf54	-6.52416	2.49025e-34	0.010865	-92.0383
1286	ENSG00000181061	HIGD1A	-6.52303	1.63141e-31	0.0108736	-91.966
712	ENSG00000139209	SLC38A4	-6.52171	6.69759e-26	0.0108835	-91.8822
182	ENSG00000087269	NOP14	-6.51924	1.88865e-35	0.0109022	-91.7246
1880	ENSG00000273749	CYFIP1	-6.51373	2.99528e-51	0.0109439	-91.3754
576	ENSG00000130770	ATP5IF1	-6.51171	3.34566e-35	0.0109592	-91.2474
1336	ENSG00000184465	WDR27	-6.50958	3.5596e-31	0.0109754	-91.1128
329	ENSG00000107938	EDRF1	-6.50315	2.27455e-34	0.0110245	-90.7073
1150	ENSG00000170412	GPRC5C	-6.50138	4.18649e-33	0.011038	-90.5961
1592	ENSG00000212443	SNORA53	-6.49865	6.34467e-27	0.0110589	-90.4251
643	ENSG00000135317	SNX14	-6.49276	9.0222e-36	0.0111041	-90.0567
1213	ENSG00000175105	ZNF654	-6.49181	1.21804e-35	0.0111114	-89.9976
786	ENSG00000145337	PYURF	-6.49098	1.0659e-33	0.0111178	-89.9456
1560	ENSG00000204590	GNL1	-6.48824	1.37897e-35	0.0111389	-89.7752
1674	ENSG00000225190	PLEKHM1	-6.48641	2.19808e-34	0.0111531	-89.6611
175	ENSG00000085872	CHERP	-6.4864	1.32452e-34	0.0111532	-89.6605
559	ENSG00000129173	E2F8	-6.48511	3.59778e-26	0.0111632	-89.5803
54	ENSG00000034510	TMSB10	-6.4836	1.33633e-32	0.0111749	-89.4864
158	ENSG00000081665	ZNF506	-6.47698	8.4905e-35	0.0112262	-89.077
1432	ENSG00000196712	NF1	-6.4755	5.16448e-99	0.0112378	-88.9855
1882	ENSG00000274211	SOCS7	-6.47538	5.26846e-40	0.0112387	-88.978
1449	ENSG00000197128	ZNF772	-6.47485	3.39251e-32	0.0112429	-88.9452
636	ENSG00000134897	BIVM	-6.47191	5.46345e-35	0.0112658	-88.7646
101	ENSG00000068912	ERLEC1	-6.47138	2.02732e-34	0.0112699	-88.732
1027	ENSG00000164879	CA3	-6.47136	3.72433e-38	0.01127	-88.7309
332	ENSG00000108262	GIT1	-6.46999	5.51188e-35	0.0112807	-88.6466
443	ENSG00000118058	KMT2A	-6.46932	8.24703e-59	0.011286	-88.6054
1160	ENSG00000170881	RNF139	-6.46689	2.33767e-35	0.011305	-88.4564
1538	ENSG00000204388	HSPA1B	-6.4659	4.70856e-32	0.0113128	-88.3957
1083	ENSG00000167283	ATP5MG	-6.46537	1.29514e-34	0.011317	-88.363
1120	ENSG00000168936	TMEM129	-6.46333	3.44436e-34	0.011333	-88.238
123	ENSG00000073712	FERMT2	-6.46099	1.05894e-62	0.0113514	-88.0949
333	ENSG00000108312	UBTF	-6.4603	1.08988e-55	0.0113568	-88.053
372	ENSG00000111684	LPCAT3	-6.45799	9.63702e-30	0.011375	-87.9122
1465	ENSG00000197976	AKAP17A	-6.44921	7.06606e-34	0.0114445	-87.3784
1320	ENSG00000183309	ZNF623	-6.44772	2.33536e-37	0.0114563	-87.2885
1590	ENSG00000212232	SNORD17	-6.44754	2.44462e-26	0.0114577	-87.2777
805	ENSG00000147099	HDAC8	-6.44647	8.14467e-34	0.0114662	-87.2128
43	ENSG00000019995	ZRANB1	-6.44467	8.55689e-44	0.0114805	-87.1043
1459	ENSG00000197714	ZNF460	-6.44299	2.26235e-33	0.0114939	-87.003
319	ENSG00000106823	ECM2	-6.43964	4.25299e-29	0.0115206	-86.8008
1758	ENSG00000242193	CRYZL2P	-6.43639	6.17841e-30	0.0115465	-86.606
857	ENSG00000153071	DAB2	-6.42768	2.20949e-37	0.0116165	-86.0842
1710	ENSG00000235194	PPP1R3E	-6.42759	1.99059e-33	0.0116172	-86.0793
1061	ENSG00000166333	ILK	-6.42544	2.30209e-57	0.0116345	-85.9511
1690	ENSG00000229180	RABGEF1P1	-6.42495	2.96792e-33	0.0116385	-85.9217
1391	ENSG00000186868	MAPT	-6.42331	1.16217e-48	0.0116517	-85.8242
1001	ENSG00000163864	NMNAT3	-6.42259	4.12895e-33	0.0116576	-85.781
1632	ENSG00000214655	ZSWIM8	-6.42013	3.82977e-63	0.0116775	-85.6351
384	ENSG00000112651	MRPL2	-6.41949	3.35001e-35	0.0116827	-85.5969
272	ENSG00000103342	GSPT1	-6.41602	3.46632e-34	0.0117108	-85.3913
1062	ENSG00000166340	TPP1	-6.41273	1.55667e-34	0.0117375	-85.1967
571	ENSG00000130592	LSP1	-6.41131	1.08297e-32	0.011749	-85.1134
744	ENSG00000141580	WDR45B	-6.41081	5.66824e-37	0.0117532	-85.0835
1107	ENSG00000168286	THAP11	-6.4107	2.0566e-31	0.0117541	-85.0769
1359	ENSG00000185485	SDHAP1	-6.40667	1.26519e-32	0.0117869	-84.8399
594	ENSG00000132274	TRIM22	-6.40633	2.74973e-30	0.0117897	-84.8199
1069	ENSG00000166741	NNMT	-6.40538	3.79794e-14	0.0117975	-84.7639
358	ENSG00000110172	CHORDC1	-6.40478	1.23241e-37	0.0118024	-84.7285
758	ENSG00000142798	HSPG2	-6.39943	2.63998e-83	0.0118462	-84.415
1171	ENSG00000171488	LRRC8C	-6.39755	1.97442e-32	0.0118617	-84.3051
601	ENSG00000132485	ZRANB2	-6.39547	1.64742e-52	0.0118788	-84.1838
779	ENSG00000144668	ITGA9	-6.39379	1.36856e-23	0.0118926	-84.0857
1865	ENSG00000269343	ZNF587B	-6.39238	2.157e-32	0.0119042	-84.0037
948	ENSG00000161021	MAML1	-6.3901	2.89788e-31	0.0119231	-83.871
1912	ENSG00000278768	BACE1-AS	-6.38884	9.64123e-34	0.0119335	-83.7976
1441	ENSG00000196998	WDR45	-6.38725	6.00626e-34	0.0119467	-83.7054
632	ENSG00000134748	PRPF38A	-6.38017	2.21494e-32	0.0120054	-83.2958
200	ENSG00000092148	HECTD1	-6.37926	4.51031e-78	0.012013	-83.2431
940	ENSG00000160695	VPS11	-6.37597	5.37713e-36	0.0120404	-83.0536
1022	ENSG00000164631	ZNF12	-6.37378	1.50872e-33	0.0120588	-82.9273
626	ENSG00000134077	THUMPD3	-6.3697	5.24116e-34	0.0120929	-82.6935
1254	ENSG00000178719	GRINA	-6.36321	1.26735e-33	0.0121474	-82.3224
759	ENSG00000142961	MOB3C	-6.36281	2.93272e-29	0.0121508	-82.2993
1645	ENSG00000215251	FASTKD5	-6.35751	9.53271e-33	0.0121955	-81.9974
1609	ENSG00000213593	TMX2	-6.35711	6.46785e-33	0.0121989	-81.9746
396	ENSG00000113810	SMC4	-6.35423	2.31518e-33	0.0122233	-81.8112
888	ENSG00000156253	RWDD2B	-6.35331	1.09571e-36	0.012231	-81.7592
351	ENSG00000109920	FNBP4	-6.35149	9.34681e-42	0.0122465	-81.6559
669	ENSG00000136699	SMPD4	-6.34644	1.5475e-38	0.0122894	-81.3707
174	ENSG00000085733	CTTN	-6.34151	2.24176e-74	0.0123314	-81.0935
324	ENSG00000107372	ZFAND5	-6.33946	3.53727e-46	0.012349	-80.9783
1868	ENSG00000269929	MIRLET7A1HG	-6.33757	1.09362e-33	0.0123652	-80.8721
500	ENSG00000124422	USP22	-6.33693	6.70376e-84	0.0123707	-80.8363
947	ENSG00000161013	MGAT4B	-6.33462	8.85614e-34	0.0123906	-80.7067
1573	ENSG00000204977	TRIM13	-6.32826	8.37175e-34	0.0124453	-80.3519
934	ENSG00000160285	LSS	-6.32274	4.85293e-44	0.012493	-80.045
46	ENSG00000023228	NDUFS1	-6.32061	3.26259e-123	0.0125115	-79.9267
1447	ENSG00000197102	DYNC1H1	-6.31588	2.84704e-47	0.0125525	-79.6653
1089	ENSG00000167548	KMT2D	-6.31191	3.99578e-181	0.0125871	-79.4464
627	ENSG00000134202	GSTM3	-6.31064	1.19853e-27	0.0125982	-79.3764
510	ENSG00000125124	BBS2	-6.30802	1.91681e-46	0.0126211	-79.2323
766	ENSG00000143801	PSEN2	-6.30783	6.75622e-32	0.0126227	-79.2222
419	ENSG00000115902	SLC1A4	-6.30515	3.36229e-20	0.0126462	-79.0749
420	ENSG00000115935	WIPF1	-6.30469	8.79302e-32	0.0126502	-79.05
116	ENSG00000072415	PALS1	-6.30427	2.09007e-56	0.0126539	-79.027
939	ENSG00000160691	SHC1	-6.30394	5.1618e-43	0.0126569	-79.0086
831	ENSG00000149357	LAMTOR1	-6.30213	2.8039e-30	0.0126728	-78.9094
1528	ENSG00000204308	RNF5	-6.30204	7.00542e-33	0.0126735	-78.9045
1487	ENSG00000198736	MSRB1	-6.29886	1.82257e-31	0.0127015	-78.7308
1519	ENSG00000204231	RXRB	-6.29752	1.77867e-46	0.0127132	-78.6581
1275	ENSG00000180530	NRIP1	-6.29633	1.84194e-39	0.0127238	-78.5931
232	ENSG00000100644	HIF1A	-6.29555	1.54122e-34	0.0127306	-78.5506
1570	ENSG00000204713	TRIM27	-6.2901	3.05612e-31	0.0127788	-78.2543
59	ENSG00000037474	NSUN2	-6.28915	1.37497e-52	0.0127872	-78.2031
678	ENSG00000137337	MDC1	-6.28663	2.51229e-36	0.0128096	-78.0663
170	ENSG00000085449	WDFY1	-6.28613	1.2523e-32	0.012814	-78.0394
206	ENSG00000095906	NUBP2	-6.28392	4.10267e-33	0.0128337	-77.9201
20	ENSG00000006015	REX1BD	-6.27641	2.65949e-31	0.0129007	-77.5152
558	ENSG00000129071	MBD4	-6.27546	2.4801e-33	0.0129091	-77.4646
970	ENSG00000162600	OMA1	-6.27494	1.03125e-31	0.0129139	-77.4362
447	ENSG00000118523	CCN2	-6.27428	1.17783e-15	0.0129198	-77.4008
84	ENSG00000063244	U2AF2	-6.27171	8.56077e-45	0.0129428	-77.2632
502	ENSG00000124571	XPO5	-6.263	5.88502e-34	0.0130212	-76.798
1689	ENSG00000229152	ANKRD10-IT1	-6.26275	4.58839e-29	0.0130234	-76.7848
1301	ENSG00000182372	CLN8	-6.2623	6.67935e-33	0.0130275	-76.7608
157	ENSG00000081386	ZNF510	-6.25949	7.5157e-33	0.0130529	-76.6114
887	ENSG00000156218	ADAMTSL3	-6.25014	1.06959e-34	0.0131377	-76.1165
711	ENSG00000139197	PEX5	-6.24801	1.52822e-56	0.0131571	-76.0045
568	ENSG00000130312	MRPL34	-6.24737	3.46243e-24	0.013163	-75.9708
613	ENSG00000133114	GPALPP1	-6.24717	6.8012e-32	0.0131648	-75.9601
1176	ENSG00000171865	RNASEH1	-6.24678	1.82214e-32	0.0131684	-75.9397
456	ENSG00000119699	TGFB3	-6.24534	2.17651e-29	0.0131815	-75.8639
1240	ENSG00000177302	TOP3A	-6.24209	9.79891e-33	0.0132112	-75.6932
1375	ENSG00000186166	CENATAC	-6.23912	1.47301e-36	0.0132385	-75.5372
1298	ENSG00000182287	AP1S2	-6.23886	4.56135e-31	0.0132409	-75.5238
209	ENSG00000099810	MTAP	-6.23816	7.83123e-33	0.0132473	-75.4872
1182	ENSG00000172757	CFL1	-6.23603	1.62268e-43	0.0132668	-75.3759
1323	ENSG00000183571	PGPEP1L	-6.23427	4.67928e-24	0.0132831	-75.2839
1504	ENSG00000203668	CHML	-6.23413	2.25479e-30	0.0132843	-75.2767
1014	ENSG00000164309	CMYA5	-6.23294	7.81556e-75	0.0132953	-75.2144
1552	ENSG00000204525	HLA-C	-6.22981	4.02794e-24	0.0133242	-75.0517
3	ENSG00000001167	NFYA	-6.22349	1.21956e-29	0.0133826	-74.7237
853	ENSG00000152684	PELO	-6.22277	1.96336e-30	0.0133894	-74.6861
630	ENSG00000134287	ARF3	-6.22167	1.53946e-31	0.0133996	-74.6292
243	ENSG00000101158	NELFCD	-6.22119	1.55704e-19	0.013404	-74.6045
1225	ENSG00000176444	CLK2	-6.21658	8.8928e-33	0.0134469	-74.3665
524	ENSG00000126749	EMG1	-6.21301	1.19283e-32	0.0134802	-74.1829
566	ENSG00000129566	TEP1	-6.21098	9.65287e-35	0.0134992	-74.0785
348	ENSG00000109686	SH3D19	-6.20938	4.97154e-50	0.0135142	-73.996
286	ENSG00000104643	MTMR9	-6.20832	1.3516e-42	0.0135242	-73.9418
1928	ENSG00000285410	GABPB1-IT1	-6.20712	5.51346e-31	0.0135354	-73.8804
1582	ENSG00000206149	HERC2P9	-6.20593	2.36671e-27	0.0135465	-73.8196
1036	ENSG00000165240	ATP7A	-6.2036	2.41161e-32	0.0135684	-73.7005
765	ENSG00000143702	CEP170	-6.2032	2.17561e-61	0.0135722	-73.6801
1030	ENSG00000165060	FXN	-6.20313	2.57577e-30	0.0135729	-73.6763
1565	ENSG00000204623	POLR1HASP	-6.20164	3.67233e-31	0.0135869	-73.6001
1654	ENSG00000220205	VAMP2	-6.1987	2.69081e-34	0.0136146	-73.4505
1043	ENSG00000165512	ZNF22	-6.19862	3.33265e-31	0.0136154	-73.4462
382	ENSG00000112473	SLC39A7	-6.19799	1.86407e-31	0.0136213	-73.4143
972	ENSG00000162702	ZNF281	-6.19644	2.26458e-32	0.013636	-73.3355
334	ENSG00000108381	ASPA	-6.19509	4.2879e-25	0.0136487	-73.267
896	ENSG00000156990	RPUSD3	-6.19388	2.97721e-32	0.0136602	-73.2055
995	ENSG00000163703	CRELD1	-6.19354	1.82617e-31	0.0136634	-73.1884
1344	ENSG00000184983	NDUFA6	-6.19222	2.80308e-49	0.013676	-73.1211
671	ENSG00000136869	TLR4	-6.19203	1.12768e-30	0.0136777	-73.1117
556	ENSG00000129003	VPS13C	-6.19191	1.14067e-146	0.0136788	-73.1058
486	ENSG00000123096	SSPN	-6.18806	1.92353e-50	0.0137154	-72.9108
975	ENSG00000162804	SNED1	-6.18788	5.75978e-29	0.0137171	-72.9018
426	ENSG00000116521	SCAMP3	-6.18371	4.40689e-32	0.0137569	-72.691
1146	ENSG00000170291	ELP5	-6.18026	4.96396e-31	0.0137897	-72.5178
1681	ENSG00000226419	SLC16A1-AS1	-6.17667	4.03547e-34	0.0138241	-72.3373
1768	ENSG00000243970	PPIEL	-6.16828	2.16485e-27	0.0139048	-71.9179
619	ENSG00000133624	ZNF767P	-6.16548	1.27535e-31	0.0139318	-71.7783
915	ENSG00000158796	DEDD	-6.16437	1.83041e-36	0.0139424	-71.7235
222	ENSG00000100395	L3MBTL2	-6.16032	1.17133e-31	0.0139817	-71.522
525	ENSG00000126768	TIMM17B	-6.16025	3.25591e-31	0.0139824	-71.5186
1371	ENSG00000185973	TMLHE	-6.15764	1.50536e-31	0.0140076	-71.3896
729	ENSG00000140694	PARN	-6.15716	2.60865e-33	0.0140123	-71.3658
1168	ENSG00000171368	TPPP	-6.15606	8.47918e-35	0.014023	-71.3112
811	ENSG00000147576	ADHFE1	-6.15347	6.92358e-30	0.0140483	-71.1832
1010	ENSG00000164284	GRPEL2	-6.15235	5.51969e-31	0.0140591	-71.1282
700	ENSG00000138629	UBL7	-6.14959	1.86407e-31	0.014086	-70.9924
1095	ENSG00000167705	RILP	-6.14907	2.42761e-29	0.0140911	-70.9666
347	ENSG00000109654	TRIM2	-6.14329	3.88174e-31	0.0141477	-70.6829
1776	ENSG00000244687	UBE2V1	-6.13952	8.64173e-30	0.0141847	-70.4983
391	ENSG00000113296	THBS4	-6.13896	7.74065e-16	0.0141902	-70.4712
1579	ENSG00000205758	CRYZL1	-6.13859	1.77698e-31	0.0141938	-70.4531
679	ENSG00000137449	CPEB2	-6.13642	1.00336e-28	0.0142152	-70.3473
163	ENSG00000083799	CYLD	-6.13487	9.5285e-24	0.0142305	-70.2716
1134	ENSG00000169740	ZNF32	-6.13352	5.38563e-27	0.0142438	-70.2058
1613	ENSG00000213639	PPP1CB	-6.13269	1.7928e-35	0.014252	-70.1654
1486	ENSG00000198721	ECI2	-6.13041	5.93028e-55	0.0142746	-70.0545
97	ENSG00000068400	GRIPAP1	-6.12941	4.74977e-31	0.0142844	-70.0062
738	ENSG00000141385	AFG3L2	-6.12925	6.66767e-89	0.014286	-69.9984
1641	ENSG00000215158	GUSBP18	-6.12869	3.41806e-25	0.0142916	-69.9711
814	ENSG00000147687	TATDN1	-6.12814	4.25467e-31	0.014297	-69.9448
210	ENSG00000099956	SMARCB1	-6.12519	2.6044e-34	0.0143263	-69.8019
1208	ENSG00000174886	NDUFA11	-6.12496	1.63524e-31	0.0143285	-69.7908
1637	ENSG00000215012	RTL10	-6.11936	7.47676e-31	0.0143843	-69.5201
740	ENSG00000141504	SAT2	-6.11802	5.80557e-31	0.0143976	-69.4558
95	ENSG00000068323	TFE3	-6.11792	1.37534e-31	0.0143987	-69.4508
494	ENSG00000123689	G0S2	-6.11764	1.98737e-16	0.0144015	-69.4373
684	ENSG00000137726	FXYD6	-6.11739	1.12089e-28	0.0144039	-69.4255
749	ENSG00000142089	IFITM3	-6.11203	1.19106e-29	0.0144576	-69.1679
1330	ENSG00000184007	PTP4A2	-6.11003	9.95035e-46	0.0144776	-69.0721
1574	ENSG00000205268	PDE7A	-6.1067	8.28147e-28	0.0145111	-68.9129
458	ENSG00000119729	RHOQ	-6.10354	2.25337e-46	0.0145429	-68.7622
301	ENSG00000105518	TMEM205	-6.10102	1.90174e-30	0.0145683	-68.6422
858	ENSG00000153094	BCL2L11	-6.10049	5.32162e-30	0.0145737	-68.6166
240	ENSG00000100938	GMPR2	-6.09328	2.24817e-31	0.0146467	-68.2746
337	ENSG00000108439	PNPO	-6.09196	3.9059e-28	0.0146601	-68.2124
1327	ENSG00000183718	TRIM52	-6.09153	2.08093e-30	0.0146645	-68.1918
554	ENSG00000128731	HERC2	-6.08862	6.13519e-113	0.014694	-68.0548
1155	ENSG00000170540	ARL6IP1	-6.08586	4.21856e-30	0.0147222	-67.9246
592	ENSG00000132024	CC2D1A	-6.08458	8.65992e-31	0.0147352	-67.8645
1614	ENSG00000213676	ATF6B	-6.07577	2.74117e-30	0.0148255	-67.4513
439	ENSG00000117620	SLC35A3	-6.07329	9.45693e-31	0.014851	-67.3355
1535	ENSG00000204371	EHMT2	-6.06826	4.15685e-30	0.0149029	-67.101
932	ENSG00000159921	GNE	-6.06395	2.64141e-30	0.0149475	-66.9006
912	ENSG00000158406	H4C8	-6.06062	4.42593e-27	0.0149821	-66.7465
380	ENSG00000112237	CCNC	-6.05966	3.47105e-30	0.014992	-66.702
1569	ENSG00000204681	GABBR1	-6.05674	1.11849e-27	0.0150224	-66.5674
1759	ENSG00000242294	STAG3L5P	-6.053	2.66037e-30	0.0150614	-66.395
1260	ENSG00000179051	RCC2	-6.05284	4.46569e-30	0.015063	-66.3876
1052	ENSG00000166136	NDUFB8	-6.05204	2.6186e-30	0.0150714	-66.3509
1698	ENSG00000231500	RPS18	-6.05163	1.41315e-86	0.0150757	-66.3321
549	ENSG00000128524	ATP6V1F	-6.04878	2.80687e-29	0.0151055	-66.2009
1497	ENSG00000198932	GPRASP1	-6.04721	2.95804e-27	0.015122	-66.1289
706	ENSG00000139168	ZCRB1	-6.04713	2.24812e-29	0.0151228	-66.1252
1470	ENSG00000198131	ZNF544	-6.04582	8.06211e-26	0.0151366	-66.0652
373	ENSG00000111716	LDHB	-6.03986	1.33828e-26	0.0151992	-65.7931
234	ENSG00000100764	PSMC1	-6.03673	7.55982e-51	0.0152322	-65.6502
873	ENSG00000154822	PLCL2	-6.03537	4.78485e-63	0.0152466	-65.5885
574	ENSG00000130684	ZNF337	-6.03501	6.77062e-31	0.0152504	-65.5719
125	ENSG00000074660	SCARF1	-6.02925	5.23294e-28	0.0153114	-65.3109
1462	ENSG00000197782	ZNF780A	-6.02542	1.08906e-30	0.0153521	-65.1377
392	ENSG00000113504	SLC12A7	-6.02222	1.87056e-28	0.0153862	-64.9931
1364	ENSG00000185608	MRPL40	-6.02176	2.6186e-30	0.0153911	-64.9725
291	ENSG00000104866	PPP1R37	-6.02055	3.08046e-30	0.015404	-64.9182
869	ENSG00000154359	LONRF1	-6.01496	3.56921e-29	0.0154638	-64.6671
1903	ENSG00000277791	PSMB3	-6.01362	1.45416e-38	0.0154782	-64.607
377	ENSG00000111875	ASF1A	-6.01283	1.61495e-30	0.0154866	-64.5718
845	ENSG00000151967	SCHIP1	-6.00924	1.06338e-24	0.0155252	-64.4113
562	ENSG00000129473	BCL2L2	-6.00176	2.08278e-34	0.0156059	-64.0783
1110	ENSG00000168394	TAP1	-6.00053	2.50884e-29	0.0156193	-64.0234
1664	ENSG00000223865	HLA-DPB1	-6.00005	7.73754e-27	0.0156244	-64.0024
1686	ENSG00000228223	HCG11	-5.99948	7.49355e-30	0.0156306	-63.977
695	ENSG00000138380	CARF	-5.99876	1.22114e-29	0.0156385	-63.9448
950	ENSG00000161057	PSMC2	-5.99295	1.36917e-20	0.0157015	-63.6881
247	ENSG00000101546	RBFA	-5.98891	1.05113e-27	0.0157456	-63.5099
1740	ENSG00000240184	PCDHGC3	-5.98753	8.95098e-30	0.0157606	-63.4493
615	ENSG00000133393	CEP20	-5.98302	6.99775e-37	0.01581	-63.2511
967	ENSG00000162430	SELENON	-5.98264	1.75512e-26	0.0158141	-63.2346
1293	ENSG00000181991	MRPS11	-5.98229	6.76532e-30	0.015818	-63.2192
1615	ENSG00000213699	SLC35F6	-5.98224	5.359e-29	0.0158186	-63.2169
1891	ENSG00000276045	ORAI1	-5.98002	1.57612e-25	0.0158429	-63.1196
31	ENSG00000011114	BTBD7	-5.97957	3.38397e-63	0.0158478	-63.1002
1230	ENSG00000176700	SCAND2P	-5.97817	3.29507e-30	0.0158632	-63.039
376	ENSG00000111816	FRK	-5.97402	2.28148e-18	0.0159089	-62.8579
1057	ENSG00000166228	PCBD1	-5.9681	2.02789e-28	0.0159743	-62.6005
49	ENSG00000026950	BTN3A1	-5.96433	4.37411e-27	0.0160162	-62.4368
321	ENSG00000107201	RIGI	-5.96141	2.05686e-28	0.0160486	-62.3108
1407	ENSG00000188785	ZNF548	-5.95603	2.81034e-28	0.0161085	-62.0789
1766	ENSG00000243927	MRPS6	-5.95296	9.82827e-31	0.0161429	-61.9467
220	ENSG00000100242	SUN2	-5.95009	4.20492e-31	0.016175	-61.8237
514	ENSG00000125846	ZNF133	-5.94743	2.49974e-29	0.0162049	-61.7098
1457	ENSG00000197579	TOPORS	-5.94388	1.08036e-29	0.0162447	-61.5584
1352	ENSG00000185271	KLHL33	-5.94366	8.74272e-68	0.0162472	-61.549
1841	ENSG00000260916	CCPG1	-5.94183	2.00218e-29	0.0162679	-61.4707
190	ENSG00000089818	NECAP1	-5.94181	9.12431e-29	0.0162681	-61.4701
624	ENSG00000134049	IER3IP1	-5.9418	1.55153e-29	0.0162682	-61.4696
818	ENSG00000148290	SURF1	-5.93888	1.1263e-27	0.0163012	-61.3453
1826	ENSG00000256053	COA8	-5.9339	5.74112e-28	0.0163576	-61.1337
647	ENSG00000135441	BLOC1S1	-5.93376	3.02265e-26	0.0163591	-61.1281
194	ENSG00000091009	RBM27	-5.93093	6.33175e-29	0.0163913	-61.0079
1678	ENSG00000225663	MCRIP1	-5.92526	1.28858e-27	0.0164558	-60.7688
26	ENSG00000009413	REV3L	-5.92188	7.07413e-59	0.0164944	-60.6268
945	ENSG00000160917	CPSF4	-5.92164	4.60294e-29	0.0164971	-60.6167
316	ENSG00000106636	YKT6	-5.92135	1.93641e-35	0.0165005	-60.6042
1314	ENSG00000182952	HMGN4	-5.91984	2.30609e-29	0.0165177	-60.5409
476	ENSG00000121957	GPSM2	-5.91975	2.98115e-24	0.0165188	-60.5372
1224	ENSG00000176422	SPRYD4	-5.91664	7.54062e-28	0.0165544	-60.407
317	ENSG00000106809	OGN	-5.91657	3.76111e-20	0.0165553	-60.4037
32	ENSG00000011523	CEP68	-5.91426	7.96707e-19	0.0165817	-60.3074
1860	ENSG00000267060	PTGES3L	-5.91207	6.71995e-28	0.016607	-60.2157
944	ENSG00000160908	ZNF394	-5.91132	2.57169e-27	0.0166156	-60.1844
1210	ENSG00000174917	MICOS13	-5.91095	5.19776e-29	0.0166198	-60.1691
629	ENSG00000134262	AP4B1	-5.91088	2.84506e-28	0.0166206	-60.1662
764	ENSG00000143624	INTS3	-5.90156	1.5479e-46	0.0167283	-59.7789
192	ENSG00000090857	PDPR	-5.89948	2.86182e-29	0.0167525	-59.6927
1239	ENSG00000177082	WDR73	-5.8978	3.29177e-30	0.016772	-59.6231
304	ENSG00000105671	DDX49	-5.89726	9.87848e-29	0.0167783	-59.6009
734	ENSG00000140990	NDUFB10	-5.89557	5.87293e-34	0.0167979	-59.5312
383	ENSG00000112584	FAM120B	-5.89298	1.60334e-43	0.0168281	-59.4243
1365	ENSG00000185684	EP400P1	-5.89293	8.49376e-28	0.0168287	-59.4223
1468	ENSG00000198042	MAK16	-5.89102	2.44913e-29	0.0168511	-59.3434
261	ENSG00000102901	CENPT	-5.89056	1.38949e-31	0.0168564	-59.3248
386	ENSG00000112763	BTN2A1	-5.88906	2.92748e-29	0.0168739	-59.263
865	ENSG00000154114	TBCEL	-5.88872	3.79167e-28	0.0168779	-59.2491
809	ENSG00000147419	CCDC25	-5.88807	7.7782e-35	0.0168855	-59.2224
1328	ENSG00000183751	TBL3	-5.88793	2.31222e-32	0.0168872	-59.2166
64	ENSG00000041982	TNC	-5.88377	9.52697e-12	0.0169359	-59.0462
1924	ENSG00000283709	FAM238C	-5.88334	4.56459e-07	0.016941	-59.0285
1305	ENSG00000182636	NDN	-5.88075	1.14014e-27	0.0169714	-58.9226
1321	ENSG00000183458	PKD1P3	-5.87907	2.45866e-28	0.0169911	-58.8542
521	ENSG00000126062	TMEM115	-5.8789	3.00105e-29	0.0169931	-58.8473
1702	ENSG00000232119	MCTS1	-5.87867	8.24785e-31	0.0169959	-58.8378
1189	ENSG00000173273	TNKS	-5.87849	1.90793e-40	0.016998	-58.8304
149	ENSG00000080200	CRYBG3	-5.87788	6.86725e-56	0.0170052	-58.8055
1188	ENSG00000173221	GLRX	-5.87732	6.40587e-22	0.0170118	-58.7826
1636	ENSG00000214765	SEPTIN7P2	-5.87723	2.31302e-27	0.0170129	-58.7791
1736	ENSG00000239883	PARGP1	-5.87111	2.23945e-28	0.0170852	-58.5303
1025	ENSG00000164823	OSGIN2	-5.86613	5.06046e-30	0.0171443	-58.3285
110	ENSG00000070831	CDC42	-5.86315	4.03767e-68	0.0171797	-58.2081
203	ENSG00000092531	SNAP23	-5.86192	1.10535e-46	0.0171944	-58.1584
1046	ENSG00000165714	BORCS5	-5.86063	2.54637e-32	0.0172098	-58.1064
407	ENSG00000115211	EIF2B4	-5.85982	3.30838e-33	0.0172194	-58.074
1345	ENSG00000185000	DGAT1	-5.85751	2.4101e-32	0.017247	-57.9812
1706	ENSG00000234127	TRIM26	-5.85533	5.28021e-29	0.0172731	-57.8934
184	ENSG00000088038	CNOT3	-5.85527	7.69389e-29	0.0172738	-57.8912
535	ENSG00000127463	EMC1	-5.85444	1.38222e-22	0.0172837	-57.8579
98	ENSG00000068796	KIF2A	-5.84653	1.01935e-25	0.0173788	-57.5414
837	ENSG00000149792	MRPL49	-5.84549	2.53332e-28	0.0173913	-57.5001
257	ENSG00000102710	SUPT20H	-5.84538	4.28334e-45	0.0173927	-57.4954
1190	ENSG00000173281	PPP1R3B	-5.84434	6.00242e-60	0.0174051	-57.4543
1180	ENSG00000172113	NME6	-5.84164	9.46119e-29	0.0174378	-57.3468
511	ENSG00000125347	IRF1	-5.8413	2.81252e-26	0.0174418	-57.3334
1325	ENSG00000183666	GUSBP1	-5.84021	1.17633e-26	0.0174551	-57.2898
515	ENSG00000125871	MGME1	-5.84013	6.3157e-27	0.017456	-57.2869
212	ENSG00000100014	SPECC1L	-5.83554	4.4539e-31	0.0175117	-57.1048
1517	ENSG00000204227	RING1	-5.83442	9.52839e-28	0.0175253	-57.0603
1628	ENSG00000214367	HAUS3	-5.83259	6.87144e-29	0.0175476	-56.988
427	ENSG00000116574	RHOU	-5.82535	6.85735e-26	0.0176358	-56.7027
1905	ENSG00000278053	DDX52	-5.82386	2.08028e-35	0.017654	-56.6445
1362	ENSG00000185515	BRCC3	-5.82314	3.09455e-28	0.0176629	-56.6159
62	ENSG00000038358	EDC4	-5.81971	4.39632e-40	0.0177048	-56.4818
942	ENSG00000160783	PMF1	-5.81954	2.99153e-28	0.0177069	-56.4751
920	ENSG00000159086	PAXBP1	-5.81902	1.5952e-40	0.0177134	-56.4545
454	ENSG00000119638	NEK9	-5.8172	1.66112e-38	0.0177357	-56.3833
198	ENSG00000092020	PPP2R3C	-5.8151	6.8043e-29	0.0177615	-56.3015
492	ENSG00000123444	KBTBD4	-5.81415	3.76611e-28	0.0177732	-56.2646
89	ENSG00000066135	KDM4A	-5.81248	1.5186e-27	0.0177938	-56.1994
1496	ENSG00000198925	ATG9A	-5.81051	2.21781e-17	0.0178182	-56.1225
1925	ENSG00000283787	PRR33	-5.81024	1.42747e-23	0.0178215	-56.1121
70	ENSG00000050130	JKAMP	-5.80977	7.04293e-29	0.0178272	-56.094
866	ENSG00000154133	ROBO4	-5.80958	9.08458e-15	0.0178296	-56.0865
368	ENSG00000111331	OAS3	-5.80887	6.90872e-23	0.0178384	-56.0588
1159	ENSG00000170876	TMEM43	-5.80224	1.19459e-39	0.0179206	-55.8018
1316	ENSG00000182973	CNOT10	-5.80126	1.01653e-27	0.0179327	-55.764
1102	ENSG00000167962	ZNF598	-5.80108	3.88971e-28	0.017935	-55.7571
646	ENSG00000135439	AGAP2	-5.79933	7.69389e-29	0.0179567	-55.6894
1919	ENSG00000281183	NPTN-IT1	-5.79872	6.90124e-27	0.0179644	-55.6658
1661	ENSG00000223705	NSUN5P1	-5.79863	1.72821e-27	0.0179655	-55.6623
165	ENSG00000083896	YTHDC1	-5.79782	4.14015e-54	0.0179756	-55.631
992	ENSG00000163602	RYBP	-5.79774	2.23361e-27	0.0179766	-55.628
309	ENSG00000105887	MTPN	-5.79605	5.67993e-72	0.0179977	-55.5628
767	ENSG00000143811	PYCR2	-5.79367	1.90424e-28	0.0180273	-55.4713
1881	ENSG00000273841	TAF9	-5.79289	3.25407e-28	0.0180371	-55.4412
618	ENSG00000133460	SLC2A11	-5.7917	1.11003e-27	0.018052	-55.3955
1746	ENSG00000241258	CRCP	-5.7908	2.57708e-28	0.0180632	-55.3612
341	ENSG00000108666	C17orf75	-5.79069	6.68158e-28	0.0180646	-55.3568
1050	ENSG00000166025	AMOTL1	-5.79045	2.30198e-72	0.0180677	-55.3475
1351	ENSG00000185163	DDX51	-5.79028	9.17418e-27	0.0180698	-55.341
1829	ENSG00000256537	SMIM10L1	-5.78878	4.62363e-33	0.0180886	-55.2835
804	ENSG00000146859	TMEM140	-5.78738	7.23316e-21	0.0181061	-55.2299
318	ENSG00000106819	ASPN	-5.78044	5.91671e-18	0.0181934	-54.965
1207	ENSG00000174807	CD248	-5.77763	1.83677e-22	0.0182289	-54.8578
901	ENSG00000157224	CLDN12	-5.77701	7.23202e-34	0.0182367	-54.8344
1494	ENSG00000198881	ASB12	-5.77375	3.19874e-25	0.018278	-54.7107
1708	ENSG00000234899	SOX9-AS1	-5.77346	1.55126e-20	0.0182816	-54.6997
719	ENSG00000140043	PTGR2	-5.7695	2.33499e-26	0.0183319	-54.5496
254	ENSG00000102103	PQBP1	-5.76741	5.01844e-28	0.0183584	-54.4709
1169	ENSG00000171451	DSEL	-5.76476	1.78328e-23	0.0183922	-54.3708
595	ENSG00000132286	TIMM10B	-5.75969	3.39214e-28	0.0184569	-54.1802
1849	ENSG00000263740	RN7SL4P	-5.75925	1.06262e-27	0.0184626	-54.1636
1032	ENSG00000165121		-5.75842	2.39598e-27	0.0184732	-54.1324
1385	ENSG00000186470	BTN3A2	-5.75602	1.4438e-24	0.018504	-54.0424
208	ENSG00000099326	MZF1	-5.75414	3.7255e-27	0.0185282	-53.9719
1850	ENSG00000264538	SUZ12P1	-5.7497	1.93549e-25	0.0185852	-53.8062
1627	ENSG00000214331	PDPR2P	-5.74968	8.94601e-27	0.0185855	-53.8053
366	ENSG00000111144	LTA4H	-5.74746	7.71748e-47	0.0186141	-53.7228
297	ENSG00000105323	HNRNPUL1	-5.74431	9.53435e-108	0.0186548	-53.6056
145	ENSG00000078967	UBE2D4	-5.74333	9.44561e-37	0.0186674	-53.5693
1749	ENSG00000241553	ARPC4	-5.74298	5.7366e-28	0.018672	-53.5563
1914	ENSG00000278845	MRPL45	-5.74226	1.6738e-35	0.0186814	-53.5293
246	ENSG00000101367	MAPRE1	-5.74144	2.37083e-46	0.0186919	-53.4991
307	ENSG00000105821	DNAJC2	-5.73774	1.05595e-27	0.0187399	-53.3619
1616	ENSG00000213719	CLIC1	-5.7335	1.2987e-25	0.0187951	-53.2054
248	ENSG00000101596	SMCHD1	-5.73255	6.0807e-51	0.0188075	-53.1704
80	ENSG00000058729	RIOK2	-5.73202	4.85645e-28	0.0188144	-53.1509
1058	ENSG00000166265	CYYR1	-5.73003	4.27012e-27	0.0188404	-53.0775
278	ENSG00000103550	KNOP1	-5.72959	2.59606e-27	0.0188462	-53.0612
151	ENSG00000080603	SRCAP	-5.72729	1.90957e-27	0.0188762	-52.9769
239	ENSG00000100902	PSMA6	-5.72694	4.24242e-28	0.0188807	-52.9641
1317	ENSG00000182983	ZNF662	-5.7235	5.55565e-24	0.0189258	-52.8379
917	ENSG00000158828	PINK1	-5.71606	2.63001e-17	0.0190237	-52.566
1104	ENSG00000168152	THAP9	-5.71567	3.35104e-29	0.0190288	-52.5519
760	ENSG00000143222	UFC1	-5.71524	1.13307e-28	0.0190346	-52.536
533	ENSG00000127241	MASP1	-5.71286	7.86109e-16	0.0190659	-52.4496
547	ENSG00000128052	KDR	-5.7126	1.77785e-24	0.0190694	-52.4401
923	ENSG00000159200	RCAN1	-5.71076	3.16292e-25	0.0190936	-52.3735
797	ENSG00000146374	RSPO3	-5.71018	3.47725e-15	0.0191014	-52.3523
1132	ENSG00000169609	C15orf40	-5.70884	9.64815e-25	0.0191191	-52.3037
620	ENSG00000133800	LYVE1	-5.70655	1.43939e-18	0.0191494	-52.2209
1276	ENSG00000180573	H2AC6	-5.70215	1.35417e-24	0.019208	-52.0616
1741	ENSG00000240225	ZNF542P	-5.70207	6.06026e-27	0.019209	-52.0589
1361	ENSG00000185513	L3MBTL1	-5.70125	6.54543e-26	0.0192199	-52.0293
188	ENSG00000089159	PXN	-5.70113	1.31003e-64	0.0192216	-52.0249
946	ENSG00000161010	MRNIP	-5.69284	9.94432e-25	0.0193323	-51.7269
1583	ENSG00000206337	HCP5	-5.69257	9.55055e-26	0.0193359	-51.7172
503	ENSG00000124608	AARS2	-5.68754	2.00168e-25	0.0194035	-51.5372
214	ENSG00000100038	TOP3B	-5.68528	7.81382e-27	0.0194338	-51.4566
565	ENSG00000129559	NEDD8	-5.68128	3.57322e-34	0.0194879	-51.3138
880	ENSG00000155545	MIER3	-5.68023	2.85652e-32	0.019502	-51.2767
270	ENSG00000103264	FBXO31	-5.67429	9.31076e-56	0.0195825	-51.066
1448	ENSG00000197119	SLC25A29	-5.67166	1.55816e-29	0.0196182	-50.9731
147	ENSG00000079435	LIPE	-5.66709	3.8982e-20	0.0196804	-50.8119
331	ENSG00000107960	STN1	-5.66389	6.06337e-26	0.0197242	-50.699
416	ENSG00000115705	TPO	-5.66293	4.74696e-22	0.0197373	-50.6656
561	ENSG00000129467	ADCY4	-5.6627	6.49628e-39	0.0197405	-50.6573
471	ENSG00000121068	TBX2	-5.66172	1.80879e-25	0.0197539	-50.623
539	ENSG00000127774	EMC6	-5.65973	8.11563e-26	0.0197811	-50.5533
451	ENSG00000119383	PTPA	-5.6587	4.08354e-52	0.0197953	-50.517
300	ENSG00000105393	BABAM1	-5.65121	1.11899e-26	0.0198983	-50.2557
895	ENSG00000156968	MPV17L	-5.65072	2.83679e-20	0.0199051	-50.2383
1458	ENSG00000197608	ZNF841	-5.64555	9.45537e-25	0.0199765	-50.0588
1585	ENSG00000206422	LRRC30	-5.64466	1.36078e-26	0.0199888	-50.0279
1471	ENSG00000198146	ZNF770	-5.64206	4.81109e-68	0.0200249	-49.9378
1406	ENSG00000188542	DUSP28	-5.64201	2.32836e-24	0.0200256	-49.9362
1778	ENSG00000245958	SEPTIN7P14	-5.63736	8.33237e-26	0.0200903	-49.7754
1652	ENSG00000218739	CEBPZOS	-5.63715	6.1716e-58	0.0200932	-49.768
266	ENSG00000103121	CMC2	-5.63511	2.33647e-25	0.0201217	-49.6977
1346	ENSG00000185019	UBOX5	-5.63244	5.58211e-26	0.0201589	-49.606
1857	ENSG00000266074	BAHCC1	-5.62993	1.86277e-30	0.020194	-49.5197
360	ENSG00000110344	UBE4A	-5.62985	7.45831e-38	0.0201951	-49.5171
1859	ENSG00000266964	FXYD1	-5.62985	1.11021e-25	0.0201951	-49.5169
466	ENSG00000120696	KBTBD7	-5.62932	8.50967e-27	0.0202025	-49.4988
1842	ENSG00000261326	LINC01355	-5.62135	3.92575e-23	0.0203145	-49.226
1039	ENSG00000165338	HECTD2	-5.62063	5.69453e-25	0.0203246	-49.2015
412	ENSG00000115419	GLS	-5.61376	5.58949e-57	0.0204216	-48.9679
1216	ENSG00000175634	RPS6KB2	-5.61216	3.0896e-35	0.0204442	-48.9136
798	ENSG00000146414	SHPRH	-5.60753	3.80935e-49	0.02051	-48.7567
1175	ENSG00000171862	PTEN	-5.60393	5.26282e-92	0.0205612	-48.6353
836	ENSG00000149600	COMMD7	-5.60352	5.20424e-26	0.020567	-48.6216
607	ENSG00000132768	DPH2	-5.59933	2.58074e-24	0.0206269	-48.4804
1474	ENSG00000198300	PEG3	-5.59724	8.02527e-22	0.0206568	-48.4102
271	ENSG00000103319	EEF2K	-5.59581	3.36665e-28	0.0206773	-48.3622
22	ENSG00000006831	ADIPOR2	-5.59499	1.39142e-60	0.0206891	-48.3347
1277	ENSG00000180667	YOD1	-5.59255	1.27576e-25	0.0207241	-48.253
661	ENSG00000136161	RCBTB2	-5.59242	2.12052e-26	0.020726	-48.2486
820	ENSG00000148297	MED22	-5.59195	6.54453e-30	0.0207326	-48.2331
720	ENSG00000140105	WARS1	-5.59091	3.02881e-47	0.0207476	-48.1984
484	ENSG00000122786	CALD1	-5.59035	1.65556e-20	0.0207556	-48.1797
340	ENSG00000108578	BLMH	-5.58878	4.51887e-35	0.0207782	-48.1273
1561	ENSG00000204592	HLA-E	-5.58627	2.74681e-49	0.0208145	-48.0434
1233	ENSG00000176953	NFATC2IP	-5.58498	1.29762e-46	0.0208331	-48.0006
35	ENSG00000013375	PGM3	-5.57957	8.52844e-29	0.0209113	-47.8209
623	ENSG00000134030	CTIF	-5.57922	5.17067e-41	0.0209164	-47.8095
1798	ENSG00000251474	RPL32P3	-5.57795	1.0602e-25	0.0209349	-47.7671
477	ENSG00000122140	MRPS2	-5.57776	1.02565e-27	0.0209376	-47.7611
379	ENSG00000112200	ZNF451	-5.57651	1.36345e-61	0.0209558	-47.7195
1318	ENSG00000183087	GAS6	-5.57463	7.2322e-38	0.020983	-47.6576
874	ENSG00000154874	CCDC144BP	-5.5746	4.93539e-18	0.0209835	-47.6564
774	ENSG00000144048	DUSP11	-5.57192	2.46544e-25	0.0210225	-47.568
1195	ENSG00000173480	ZNF417	-5.5702	3.65985e-25	0.0210476	-47.5114
545	ENSG00000127995	CASD1	-5.56794	9.39714e-43	0.0210806	-47.4369
445	ENSG00000118407	FILIP1	-5.56724	6.00898e-47	0.0210909	-47.4138
1028	ENSG00000164934	DCAF13	-5.56633	5.32109e-26	0.0211042	-47.384
927	ENSG00000159363	ATP13A2	-5.56206	2.52242e-26	0.0211666	-47.2441
850	ENSG00000152518	ZFP36L2	-5.55949	8.97363e-41	0.0212045	-47.1599
1464	ENSG00000197951	ZNF71	-5.55936	1.16792e-25	0.0212063	-47.1558
843	ENSG00000151806	GUF1	-5.55864	9.17531e-22	0.021217	-47.1321
1500	ENSG00000200795	RNU4-1	-5.55852	9.22345e-15	0.0212188	-47.1281
827	ENSG00000149136	SSRP1	-5.55607	5.49401e-50	0.0212548	-47.0482
493	ENSG00000123570	RAB9B	-5.55458	3.95126e-22	0.0212768	-46.9996
1639	ENSG00000215068	ANXA2R-AS1	-5.55397	1.39638e-24	0.0212857	-46.98
694	ENSG00000138379	MSTN	-5.55291	6.60709e-20	0.0213013	-46.9455
159	ENSG00000081692	JMJD4	-5.55073	7.76353e-25	0.0213335	-46.8746
1098	ENSG00000167785	ZNF558	-5.54898	2.58245e-26	0.0213595	-46.8176
898	ENSG00000157045	NTAN1	-5.54744	9.60552e-25	0.0213823	-46.7676
1607	ENSG00000213516	RBMXL1	-5.54631	5.26834e-26	0.021399	-46.7311
1410	ENSG00000189223	PAX8-AS1	-5.54488	3.50068e-15	0.0214203	-46.6847
1013	ENSG00000164308	ERAP2	-5.54435	1.31277e-21	0.0214281	-46.6676
1158	ENSG00000170855	TRIAP1	-5.54432	2.27952e-25	0.0214286	-46.6667
365	ENSG00000110906	KCTD10	-5.53673	2.2252e-36	0.0215417	-46.4217
1034	ENSG00000165168	CYBB	-5.53583	1.6746e-21	0.021555	-46.393
1791	ENSG00000249915	PDCD6	-5.53422	3.10473e-25	0.0215791	-46.3411
414	ENSG00000115541	HSPE1	-5.53267	2.22669e-24	0.0216024	-46.2912
778	ENSG00000144597	EAF1	-5.53226	2.99399e-25	0.0216085	-46.278
1416	ENSG00000196204	RNF216P1	-5.52521	5.80792e-26	0.0217144	-46.0524
1282	ENSG00000180917	CMTR2	-5.52501	1.54341e-30	0.0217174	-46.0461
1340	ENSG00000184584	STING1	-5.52348	1.79692e-25	0.0217404	-45.9974
1402	ENSG00000188283	ZNF383	-5.51887	8.9919e-38	0.02181	-45.8506
1266	ENSG00000179909	ZNF154	-5.51394	5.49248e-23	0.0218846	-45.6942
821	ENSG00000148300	REXO4	-5.51156	6.1852e-28	0.0219207	-45.619
1602	ENSG00000213380	COG8	-5.51099	1.29933e-31	0.0219294	-45.6009
1392	ENSG00000187187	ZNF546	-5.50966	4.46352e-25	0.0219497	-45.5588
1867	ENSG00000269858	EGLN2	-5.50489	1.16886e-24	0.0220223	-45.4086
1430	ENSG00000196655	TRAPPC4	-5.50391	1.27991e-25	0.0220374	-45.3775
1804	ENSG00000253305	PCDHGB6	-5.4987	5.25595e-22	0.022117	-45.2141
399	ENSG00000114019	AMOTL2	-5.49814	1.89817e-33	0.0221256	-45.1964
548	ENSG00000128274	A4GALT	-5.497	4.03379e-24	0.0221431	-45.1608
1443	ENSG00000197020	ZNF100	-5.49696	3.58383e-23	0.0221437	-45.1596
1816	ENSG00000254122	PCDHGB7	-5.49263	1.00296e-22	0.0222103	-45.0242
326	ENSG00000107521	HPS1	-5.49033	1.19847e-25	0.0222457	-44.9525
150	ENSG00000080561	MID2	-5.48979	9.72947e-27	0.022254	-44.9357
1218	ENSG00000175928	LRRN1	-5.48849	7.70696e-16	0.0222741	-44.8951
1711	ENSG00000235205	TATDN2P3	-5.48778	4.84154e-17	0.022285	-44.8732
832	ENSG00000149428	HYOU1	-5.47887	1.53821e-31	0.0224231	-44.5968
1003	ENSG00000164008	C1orf50	-5.4788	2.29549e-25	0.0224242	-44.5946
1589	ENSG00000211450	SELENOH	-5.47788	4.30959e-24	0.0224386	-44.5661
505	ENSG00000124641	MED20	-5.47727	3.73504e-25	0.022448	-44.5474
1289	ENSG00000181523	SGSH	-5.46943	4.04335e-26	0.0225703	-44.306
1883	ENSG00000274750	H3C6	-5.46763	5.2628e-24	0.0225985	-44.2508
1413	ENSG00000189367	KIAA0408	-5.46567	6.54981e-23	0.0226292	-44.1906
339	ENSG00000108465	CDK5RAP3	-5.4641	4.10343e-24	0.0226539	-44.1426
532	ENSG00000127081	ZNF484	-5.46383	7.95964e-25	0.0226581	-44.1343
1093	ENSG00000167625	ZNF526	-5.463	2.12095e-25	0.0226711	-44.109
1136	ENSG00000169926	KLF13	-5.46241	3.83907e-33	0.0226803	-44.0911
381	ENSG00000112406	HECA	-5.45961	4.98257e-19	0.0227245	-44.0053
375	ENSG00000111801	BTN3A3	-5.45783	1.39074e-22	0.0227525	-43.9513
218	ENSG00000100150	DEPDC5	-5.45771	1.00297e-24	0.0227544	-43.9476
444	ENSG00000118181	RPS25	-5.45686	8.87516e-85	0.0227678	-43.9216
528	ENSG00000126814	TRMT5	-5.45323	3.06252e-23	0.0228252	-43.8112
1566	ENSG00000204642	HLA-F	-5.44647	1.7432e-26	0.0229324	-43.6064
1722	ENSG00000237298	TTN-AS1	-5.44326	2.16507e-26	0.0229835	-43.5094
1660	ENSG00000223547	ZNF844	-5.44185	8.01742e-19	0.0230059	-43.4671
1172	ENSG00000171522	PTGER4	-5.44148	2.36212e-23	0.0230118	-43.456
1765	ENSG00000243335	KCTD7	-5.43947	1.61763e-23	0.0230439	-43.3954
596	ENSG00000132326	PER2	-5.43729	1.08645e-18	0.0230788	-43.3299
433	ENSG00000117020	AKT3	-5.43491	9.7041e-34	0.0231168	-43.2585
1268	ENSG00000179958	DCTPP1	-5.43217	1.00749e-24	0.0231609	-43.1762
584	ENSG00000131634	TMEM204	-5.43215	8.08415e-24	0.0231612	-43.1757
1440	ENSG00000196967	ZNF585A	-5.42963	1.53164e-24	0.0232017	-43.1003
269	ENSG00000103245	CIAO3	-5.42941	9.6749e-32	0.0232051	-43.0939
436	ENSG00000117318	ID3	-5.42591	7.22842e-23	0.0232615	-42.9894
1682	ENSG00000226891	LINC01359	-5.4258	2.14291e-22	0.0232632	-42.9863
986	ENSG00000163382	NAXE	-5.42577	2.41624e-27	0.0232638	-42.9852
777	ENSG00000144591	GMPPA	-5.42433	6.79365e-25	0.023287	-42.9423
104	ENSG00000070182	SPTB	-5.42426	7.83869e-126	0.0232881	-42.9404
1505	ENSG00000203791	EEF1AKMT2	-5.4242	2.41027e-24	0.0232892	-42.9384
649	ENSG00000135482	ZC3H10	-5.41885	1.49007e-24	0.0233757	-42.7794
1251	ENSG00000178295	GEN1	-5.41634	1.92223e-22	0.0234164	-42.7052
96	ENSG00000068394	GPKOW	-5.41565	3.29042e-28	0.0234276	-42.6848
1620	ENSG00000213930	GALT	-5.4126	1.51154e-25	0.0234772	-42.5945
260	ENSG00000102805	CLN5	-5.41116	4.88839e-24	0.0235006	-42.5521
1065	ENSG00000166411	IDH3A	-5.41101	4.6888e-48	0.0235029	-42.5479
153	ENSG00000080947	CROCCP3	-5.41073	1.13925e-23	0.0235076	-42.5395
1811	ENSG00000253846	PCDHGA10	-5.40816	5.19064e-22	0.0235495	-42.4637
983	ENSG00000163155	LYSMD1	-5.40598	6.4118e-25	0.0235851	-42.3996
1049	ENSG00000165943	MOAP1	-5.40556	2.8716e-35	0.023592	-42.3872
298	ENSG00000105364	MRPL4	-5.40382	2.25078e-31	0.0236205	-42.3361
52	ENSG00000033050	ABCF2	-5.40266	1.97345e-24	0.0236394	-42.3022
1149	ENSG00000170364	SETMAR	-5.40119	6.28487e-23	0.0236635	-42.2591
169	ENSG00000085415	SEH1L	-5.40116	1.08655e-33	0.0236641	-42.2581
522	ENSG00000126602	TRAP1	-5.40028	1.81627e-17	0.0236785	-42.2325
280	ENSG00000104067	TJP1	-5.40014	2.10399e-70	0.0236808	-42.2283
1296	ENSG00000182177	ASB18	-5.39963	7.81029e-19	0.0236892	-42.2133
640	ENSG00000134986	NREP	-5.39917	3.7339e-42	0.0236967	-42.2
1923	ENSG00000283050	GTF2IP12	-5.39878	1.44745e-20	0.0237031	-42.1886
1148	ENSG00000170348	TMED10	-5.39409	1.25465e-33	0.0237802	-42.0517
977	ENSG00000162971	TYW5	-5.39359	1.65612e-24	0.0237886	-42.0369
221	ENSG00000100393	EP300	-5.39135	4.94219e-129	0.0238256	-41.9717
1536	ENSG00000204386	NEU1	-5.38908	1.35417e-24	0.0238631	-41.9058
132	ENSG00000076053	RBM7	-5.38907	3.5931e-24	0.0238633	-41.9054
1019	ENSG00000164465	DCBLD1	-5.38905	2.98517e-24	0.0238635	-41.905
1442	ENSG00000197006	METTL9	-5.38507	2.27339e-49	0.0239294	-41.7896
362	ENSG00000110756	HPS5	-5.38243	1.09844e-31	0.0239732	-41.7132
1247	ENSG00000177731	FLII	-5.38198	1.79598e-35	0.0239808	-41.7001
1889	ENSG00000275832	ARHGAP23	-5.38135	1.00264e-39	0.0239913	-41.6818
1445	ENSG00000197062	ZSCAN26	-5.38126	2.06182e-23	0.0239927	-41.6793
1294	ENSG00000182093	GET1	-5.37981	5.09644e-26	0.0240168	-41.6375
591	ENSG00000132017	DCAF15	-5.37932	3.36575e-24	0.024025	-41.6233
1020	ENSG00000164597	COG5	-5.37903	7.43747e-47	0.0240298	-41.615
1888	ENSG00000275342	PRAG1	-5.37729	6.95146e-26	0.0240588	-41.5648
871	ENSG00000154736	ADAMTS5	-5.37601	3.75713e-12	0.0240801	-41.528
1825	ENSG00000256043	CTSO	-5.37601	2.16496e-23	0.0240803	-41.5278
1086	ENSG00000167447	SMG8	-5.37269	1.53086e-24	0.0241357	-41.4324
1630	ENSG00000214530	STARD10	-5.36871	6.69814e-18	0.0242024	-41.3182
1794	ENSG00000251022	THAP9-AS1	-5.36673	4.25499e-23	0.0242355	-41.2618
1241	ENSG00000177370	TIMM22	-5.36462	7.7744e-28	0.024271	-41.2015
1374	ENSG00000186010	NDUFA13	-5.36419	1.83436e-30	0.0242782	-41.1891
131	ENSG00000075975	MKRN2	-5.36294	1.43722e-26	0.0242992	-41.1535
1545	ENSG00000204438	GPANK1	-5.36203	2.12748e-24	0.0243146	-41.1276
1439	ENSG00000196954	CASP4	-5.35919	1.12074e-19	0.0243626	-41.0465
497	ENSG00000124224	PPP4R1L	-5.35916	4.76227e-22	0.024363	-41.0458
311	ENSG00000106133	NSUN5P2	-5.35788	3.73282e-23	0.0243847	-41.0093
609	ENSG00000132825	PPP1R3D	-5.34977	6.6356e-22	0.0245222	-40.7794
67	ENSG00000047597	XK	-5.34704	3.751e-23	0.0245685	-40.7024
1080	ENSG00000167182	SP2	-5.34505	3.90384e-25	0.0246025	-40.6462
955	ENSG00000161642	ZNF385A	-5.3449	1.2915e-17	0.0246051	-40.642
474	ENSG00000121716	PILRB	-5.34274	1.96301e-21	0.024642	-40.5811
1899	ENSG00000277072	STAG3L2	-5.3422	1.06944e-22	0.0246512	-40.566
1564	ENSG00000204619	PPP1R11	-5.34195	2.30846e-27	0.0246554	-40.5591
1009	ENSG00000164252	AGGF1	-5.33928	1.55391e-23	0.0247011	-40.484
780	ENSG00000144712	CAND2	-5.33764	1.81726e-42	0.0247293	-40.4379
1684	ENSG00000227057	WDR46	-5.33444	1.9971e-25	0.024784	-40.3485
1401	ENSG00000188215	DCUN1D3	-5.33319	5.64162e-23	0.0248056	-40.3134
1878	ENSG00000272734	ADIRF-AS1	-5.33165	1.54437e-18	0.024832	-40.2706
1767	ENSG00000243943	ZNF512	-5.33146	2.95759e-22	0.0248353	-40.2653
1378	ENSG00000186272	ZNF17	-5.33129	2.33745e-23	0.0248383	-40.2603
1269	ENSG00000180155	LYNX1	-5.33113	2.00584e-21	0.0248411	-40.2558
352	ENSG00000110011	DNAJC4	-5.33049	2.4821e-23	0.0248521	-40.2381
485	ENSG00000122861	PLAU	-5.32976	6.50307e-22	0.0248646	-40.2178
1701	ENSG00000231925	TAPBP	-5.32836	1.39774e-19	0.0248887	-40.1789
1404	ENSG00000188321	ZNF559	-5.32647	2.0586e-18	0.0249214	-40.1262
1680	ENSG00000226074	PRSS44P	-5.32456	1.07838e-17	0.0249545	-40.073
542	ENSG00000127954	STEAP4	-5.32092	4.45191e-15	0.0250175	-39.9721
656	ENSG00000135845	PIGC	-5.32044	3.15589e-24	0.0250259	-39.9587
40	ENSG00000017427	IGF1	-5.31126	4.60476e-24	0.0251855	-39.7054
582	ENSG00000131503	ANKHD1	-5.31081	5.89662e-22	0.0251934	-39.6929
1151	ENSG00000170448	NFXL1	-5.30959	3.3969e-24	0.0252146	-39.6595
1444	ENSG00000197061	H4C3	-5.30912	1.64186e-20	0.025223	-39.6463
1833	ENSG00000257122	RRN3P3	-5.3088	1.53649e-22	0.0252285	-39.6377
1809	ENSG00000253731	PCDHGA6	-5.30583	2.84313e-21	0.0252806	-39.5561
1926	ENSG00000284024	MSANTD7	-5.3022	6.32265e-23	0.0253442	-39.4568
513	ENSG00000125740	FOSB	-5.302	4.16877e-08	0.0253478	-39.4512
1745	ENSG00000240849	PEDS1	-5.30052	1.66438e-23	0.0253737	-39.4109
434	ENSG00000117115	PADI2	-5.29896	3.54152e-142	0.0254012	-39.3683
281	ENSG00000104154	SLC30A4	-5.2984	1.49758e-23	0.025411	-39.3531
1332	ENSG00000184182	UBE2F	-5.29671	1.3524e-22	0.0254409	-39.3068
735	ENSG00000141252	VPS53	-5.29355	1.50139e-22	0.0254966	-39.2209
1546	ENSG00000204439	C6orf47	-5.29315	1.36104e-23	0.0255037	-39.21
1167	ENSG00000171223	JUNB	-5.29307	3.05371e-16	0.0255051	-39.2079
1451	ENSG00000197226	TBC1D9B	-5.29266	1.71149e-42	0.0255123	-39.1967
1463	ENSG00000197943	PLCG2	-5.29262	2.25314e-21	0.025513	-39.1957
314	ENSG00000106588	PSMA2	-5.29191	1.25057e-23	0.0255257	-39.1762
1513	ENSG00000204152	TIMM23B	-5.28927	1.73877e-23	0.0255723	-39.1047
1677	ENSG00000225648	SBDSP1	-5.28654	1.28431e-22	0.0256208	-39.0308
588	ENSG00000131899	LLGL1	-5.27952	1.65166e-34	0.0257457	-38.8414
926	ENSG00000159314	ARHGAP27	-5.27584	1.27379e-23	0.0258115	-38.7424
882	ENSG00000155868	MED7	-5.27403	3.32186e-23	0.025844	-38.6937
792	ENSG00000145945	FAM50B	-5.27072	5.63798e-23	0.0259032	-38.6052
1041	ENSG00000165424	ZCCHC24	-5.26896	4.83444e-27	0.0259349	-38.5581
1644	ENSG00000215218	UBE2QL1	-5.26724	1.24898e-18	0.0259659	-38.512
859	ENSG00000153391	INO80C	-5.26679	4.74254e-23	0.025974	-38.5
118	ENSG00000072864	NDE1	-5.26638	2.32549e-23	0.0259814	-38.489
114	ENSG00000072071	ADGRL1	-5.26531	1.61401e-19	0.0260006	-38.4606
698	ENSG00000138443	ABI2	-5.26509	1.11314e-39	0.0260045	-38.4549
1520	ENSG00000204248	COL11A2	-5.26477	8.14067e-11	0.0260103	-38.4463
1648	ENSG00000215883	CYB5RL	-5.26234	1.03984e-22	0.0260543	-38.3814
1234	ENSG00000176974	SHMT1	-5.26187	1.98703e-29	0.0260626	-38.3691
164	ENSG00000083814	ZNF671	-5.26182	1.07159e-22	0.0260636	-38.3677
1060	ENSG00000166275	BORCS7	-5.26158	1.01193e-22	0.0260679	-38.3613
1381	ENSG00000186340	THBS2	-5.25925	2.37527e-13	0.02611	-38.2994
1048	ENSG00000165929	TC2N	-5.25813	5.90489e-17	0.0261304	-38.2696
482	ENSG00000122696	SLC25A51	-5.25793	7.38054e-23	0.026134	-38.2643
1775	ENSG00000244627	TPTEP2	-5.24919	8.15189e-21	0.0262928	-38.0332
979	ENSG00000163026	WDCP	-5.24564	3.35379e-23	0.0263576	-37.9398
854	ENSG00000152894	PTPRK	-5.24254	1.25932e-37	0.0264143	-37.8582
109	ENSG00000070808	CAMK2A	-5.24182	1.45948e-44	0.0264275	-37.8394
1550	ENSG00000204519	ZNF551	-5.24076	5.21364e-21	0.0264468	-37.8117
1226	ENSG00000176454	LPCAT4	-5.23882	8.50264e-22	0.0264824	-37.761
1906	ENSG00000278129	ZNF8	-5.23629	6.91815e-22	0.026529	-37.6946
263	ENSG00000103061	SLC7A6OS	-5.23584	1.40741e-31	0.0265372	-37.683
41	ENSG00000018610	STEEP1	-5.23373	2.40422e-23	0.0265761	-37.6278
1533	ENSG00000204356	NELFE	-5.23153	1.18098e-24	0.0266167	-37.5704
863	ENSG00000153933	DGKE	-5.228	3.83243e-21	0.0266817	-37.4789
1466	ENSG00000198000	NOL8	-5.22136	5.76119e-37	0.0268048	-37.3068
1040	ENSG00000165389	SPTSSA	-5.2204	6.79899e-20	0.0268228	-37.2817
616	ENSG00000133398	MED10	-5.21975	1.70961e-22	0.0268347	-37.2651
1123	ENSG00000169093	ASMTL	-5.21691	9.47706e-19	0.0268878	-37.1916
1059	ENSG00000166266	CUL5	-5.21619	1.07885e-32	0.0269011	-37.1732
1396	ENSG00000187866	PABIR1	-5.21447	2.9068e-23	0.0269332	-37.1289
1141	ENSG00000169992	NLGN2	-5.21015	1.00037e-21	0.027014	-37.0179
1283	ENSG00000180979	LRRC57	-5.20789	5.70364e-22	0.0270564	-36.9598
1808	ENSG00000253710	ALG11	-5.2077	1.6458e-27	0.0270599	-36.955
716	ENSG00000139679	LPAR6	-5.20717	3.38282e-20	0.0270698	-36.9415
45	ENSG00000022277	RTF2	-5.20705	1.89638e-46	0.0270721	-36.9384
715	ENSG00000139637	MYG1	-5.20661	6.9689e-23	0.0270804	-36.927
1885	ENSG00000275066	SYNRG	-5.20292	2.37406e-43	0.0271497	-36.8329
822	ENSG00000148444	COMMD3	-5.19922	5.42773e-23	0.0272194	-36.7385
807	ENSG00000147324	MFHAS1	-5.19706	2.37602e-20	0.0272602	-36.6835
1879	ENSG00000273611	ZNHIT3	-5.19586	3.05014e-25	0.027283	-36.6529
1212	ENSG00000174953	DHX36	-5.19473	9.4348e-50	0.0273043	-36.6243
575	ENSG00000130699	TAF4	-5.18901	1.2084e-19	0.0274128	-36.4793
349	ENSG00000109790	KLHL5	-5.18771	8.13541e-35	0.0274374	-36.4466
338	ENSG00000108448	TRIM16L	-5.18715	1.23924e-19	0.027448	-36.4325
1436	ENSG00000196912	ANKRD36B	-5.18589	2.50912e-21	0.0274722	-36.4005
918	ENSG00000158850	B4GALT3	-5.17955	1.96928e-22	0.027593	-36.2411
689	ENSG00000137842	TMEM62	-5.17827	7.53524e-23	0.0276175	-36.2089
957	ENSG00000161912	ADCY10P1	-5.17735	3.41941e-20	0.0276352	-36.1858
891	ENSG00000156265	MAP3K7CL	-5.17479	7.33705e-13	0.0276843	-36.1215
697	ENSG00000138435	CHRNA1	-5.17124	8.3296e-17	0.0277524	-36.0329
81	ENSG00000062598	ELMO2	-5.17033	7.94521e-41	0.02777	-36.0101
910	ENSG00000158301	GPRASP2	-5.17002	1.00457e-21	0.0277759	-36.0024
335	ENSG00000108387	SEPTIN4	-5.16737	3.0983e-20	0.027827	-35.9363
563	ENSG00000129484	PARP2	-5.16574	2.93477e-29	0.0278584	-35.8958
1819	ENSG00000254860	TMEM9B-AS1	-5.16417	2.23282e-19	0.0278888	-35.8567
195	ENSG00000091317	CMTM6	-5.16361	3.41446e-22	0.0278997	-35.8427
1157	ENSG00000170734	POLH	-5.1633	6.91148e-24	0.0279057	-35.8349
795	ENSG00000146112	PPP1R18	-5.16233	3.13127e-25	0.0279243	-35.811
1512	ENSG00000204070	SYS1	-5.16072	8.4043e-25	0.0279556	-35.771
285	ENSG00000104529	EEF1D	-5.15863	7.62708e-50	0.0279962	-35.7192
1223	ENSG00000176393	RNPEP	-5.15585	1.26739e-27	0.0280501	-35.6506
1721	ENSG00000237296	SMG1P1	-5.15499	1.58206e-20	0.0280668	-35.6293
398	ENSG00000113971	NPHP3	-5.15421	7.19544e-21	0.028082	-35.61
1119	ENSG00000168918	INPP5D	-5.15345	5.25204e-22	0.0280969	-35.5911
819	ENSG00000148296	SURF6	-5.15257	5.5603e-32	0.0281139	-35.5696
1390	ENSG00000186814	ZSCAN30	-5.15208	7.08896e-40	0.0281235	-35.5574
1129	ENSG00000169359	SLC33A1	-5.15204	5.72178e-22	0.0281242	-35.5566
1291	ENSG00000181856	SLC2A4	-5.15027	3.30518e-50	0.0281588	-35.5129
833	ENSG00000149485	FADS1	-5.14159	9.6594e-16	0.0283287	-35.2999
963	ENSG00000162073	PAQR4	-5.13785	1.12651e-16	0.0284022	-35.2085
1714	ENSG00000235505	CASP4LP	-5.13759	7.31544e-13	0.0284073	-35.2022
794	ENSG00000146109	ABT1	-5.1365	2.84777e-24	0.0284288	-35.1756
12	ENSG00000004139	SARM1	-5.1322	1.58378e-23	0.0285137	-35.0708
155	ENSG00000081189	MEF2C	-5.12922	1.38805e-47	0.0285727	-34.9985
459	ENSG00000119865	CNRIP1	-5.12781	2.89314e-18	0.0286007	-34.9642
1753	ENSG00000242028	HYPK	-5.12633	4.31143e-22	0.0286299	-34.9285
1655	ENSG00000220785	MTMR9LP	-5.12445	3.27517e-20	0.0286674	-34.8828
1237	ENSG00000177042	TMEM80	-5.12337	7.11821e-21	0.0286888	-34.8569
4	ENSG00000001631	KRIT1	-5.12229	1.48656e-22	0.0287103	-34.8307
1087	ENSG00000167461	RAB8A	-5.12226	1.26649e-21	0.0287109	-34.83
1875	ENSG00000272636	DOC2B	-5.12184	8.28854e-17	0.0287192	-34.8199
1357	ENSG00000185437	SH3BGR	-5.11949	4.70069e-20	0.0287659	-34.7633
1683	ENSG00000226950	DANCR	-5.11897	3.12156e-19	0.0287764	-34.7508
1220	ENSG00000175970	UNC119B	-5.11793	3.24437e-25	0.0287971	-34.7258
551	ENSG00000128626	MRPS12	-5.11748	2.38051e-21	0.0288061	-34.7149
961	ENSG00000161999	JMJD8	-5.11539	1.15651e-24	0.028848	-34.6645
1024	ENSG00000164754	RAD21	-5.11319	2.69727e-21	0.0288919	-34.6118
1372	ENSG00000185986	SDHAP3	-5.11228	9.5034e-21	0.0289102	-34.5898
162	ENSG00000083097	DOP1A	-5.11018	1.0036e-47	0.0289523	-34.5396
397	ENSG00000113851	CRBN	-5.10822	3.21994e-63	0.0289915	-34.4928
633	ENSG00000134758	RNF138	-5.10761	3.42466e-21	0.0290039	-34.4782
1876	ENSG00000272645	GTF2IP20	-5.1059	1.15036e-19	0.0290382	-34.4373
824	ENSG00000148671	ADIRF	-5.10492	1.3906e-16	0.029058	-34.4139
1187	ENSG00000173210	ABLIM3	-5.09838	7.33313e-36	0.02919	-34.2583
1366	ENSG00000185716	MOSMO	-5.09731	8.30704e-29	0.0292117	-34.2329
1856	ENSG00000266019	MIR3609	-5.09696	6.90114e-18	0.0292188	-34.2245
943	ENSG00000160818	GPATCH4	-5.09649	5.91064e-21	0.0292283	-34.2134
1769	ENSG00000244005	NFS1	-5.09507	1.33629e-31	0.0292571	-34.1798
400	ENSG00000114030	KPNA1	-5.09393	2.64e-41	0.0292802	-34.1527
1299	ENSG00000182307	C8orf33	-5.09241	1.45612e-32	0.0293111	-34.1167
16	ENSG00000004961	HCCS	-5.09222	1.12608e-31	0.029315	-34.1122
1326	ENSG00000183688	RFLNB	-5.09166	3.46763e-23	0.0293264	-34.099
1122	ENSG00000169084	DHRSX	-5.08971	1.30871e-20	0.0293659	-34.0531
215	ENSG00000100058	CRYBB2P1	-5.08849	1.17597e-17	0.0293909	-34.0241
171	ENSG00000085491	SLC25A24	-5.08818	7.89817e-32	0.0293972	-34.0169
1126	ENSG00000169136	ATF5	-5.08623	1.18568e-19	0.0294369	-33.971
106	ENSG00000070601	FRMPD1	-5.08623	8.0359e-16	0.0294369	-33.971
1493	ENSG00000198876	DCAF12	-5.08386	2.3915e-37	0.0294852	-33.9153
1567	ENSG00000204650	LINC02210	-5.08234	7.02782e-19	0.0295165	-33.8794
1514	ENSG00000204177	BMS1P1	-5.08231	3.79273e-20	0.029517	-33.8787
1360	ENSG00000185495	SEPTIN7P13	-5.07837	5.12531e-21	0.0295978	-33.7863
1723	ENSG00000237440	ZNF737	-5.0747	4.18754e-21	0.029673	-33.7006
994	ENSG00000163702	IL17RC	-5.07298	5.99658e-20	0.0297086	-33.6603
1544	ENSG00000204435	CSNK2B	-5.07266	1.68503e-21	0.0297151	-33.653
8	ENSG00000003056	M6PR	-5.06783	2.70948e-42	0.0298147	-33.5404
590	ENSG00000132005	RFX1	-5.06765	1.32091e-19	0.0298184	-33.5363
1572	ENSG00000204852	TCTN1	-5.06713	2.2824e-21	0.0298292	-33.5242
295	ENSG00000105136	ZNF419	-5.06686	1.7063e-20	0.0298347	-33.518
237	ENSG00000100852	ARHGAP5	-5.06664	1.12303e-134	0.0298393	-33.5128
876	ENSG00000155016	CYP2U1	-5.06642	1.92974e-21	0.0298438	-33.5078
277	ENSG00000103495	MAZ	-5.06623	3.75146e-48	0.0298479	-33.5032
356	ENSG00000110104	CCDC86	-5.06386	2.69821e-21	0.0298969	-33.4483
1103	ENSG00000167985	SDHAF2	-5.06223	1.08533e-21	0.0299307	-33.4106
1186	ENSG00000172992	DCAKD	-5.06109	4.78229e-20	0.0299544	-33.384
1904	ENSG00000277972	CISD3	-5.06025	5.70759e-20	0.0299719	-33.3646
73	ENSG00000054654	SYNE2	-5.05935	1.13387e-25	0.0299904	-33.344
1480	ENSG00000198556	ZNF789	-5.05865	4.33221e-20	0.0300051	-33.3276
1752	ENSG00000241839	PLEKHO2	-5.0585	2.56399e-19	0.0300082	-33.3242
1386	ENSG00000186567	CEACAM19	-5.05747	4.67926e-19	0.0300297	-33.3004
28	ENSG00000010404	IDS	-5.05596	1.88374e-21	0.030061	-33.2657
343	ENSG00000108784	NAGLU	-5.05331	5.06585e-21	0.0301163	-33.2046
885	ENSG00000156050	FAM161B	-5.05304	5.72401e-21	0.030122	-33.1983
1594	ENSG00000212694	LINC01089	-5.05287	8.18932e-21	0.0301256	-33.1943
1832	ENSG00000257103	LSM14A	-5.05282	3.31445e-103	0.0301266	-33.1932
717	ENSG00000139719	VPS33A	-5.05128	9.39152e-22	0.0301588	-33.1579
1161	ENSG00000170889	RPS9	-5.05082	1.11681e-44	0.0301684	-33.1473
1329	ENSG00000183801	OLFML1	-5.04844	8.10519e-20	0.0302182	-33.0926
2	ENSG00000001036	FUCA2	-5.04818	1.98962e-21	0.0302237	-33.0866
745	ENSG00000141858	SAMD1	-5.04697	6.93701e-20	0.030249	-33.0589
999	ENSG00000163788	SNRK	-5.04644	1.69382e-49	0.0302601	-33.0468
177	ENSG00000086189	DIMT1	-5.04631	2.00225e-21	0.0302628	-33.0439
115	ENSG00000072201	LNX1	-5.04623	3.37114e-21	0.0302645	-33.042
1002	ENSG00000163867	ZMYM6	-5.04365	3.4208e-21	0.0303187	-32.983
1248	ENSG00000177873	ZNF619	-5.04269	1.60803e-21	0.0303388	-32.9611
810	ENSG00000147533	GOLGA7	-5.04035	3.90156e-33	0.030388	-32.9077
1915	ENSG00000280789	PAGR1	-5.03828	6.14622e-21	0.0304317	-32.8604
296	ENSG00000105220	GPI	-5.03817	6.00261e-43	0.030434	-32.8579
1270	ENSG00000180228	PRKRA	-5.03576	4.9156e-23	0.030485	-32.803
24	ENSG00000007545	CRAMP1	-5.03483	9.71494e-27	0.0305046	-32.7819
785	ENSG00000145216	FIP1L1	-5.03172	3.81985e-24	0.0305704	-32.7114
1653	ENSG00000219545	UMAD1	-5.03116	3.66325e-21	0.0305823	-32.6986
941	ENSG00000160767	ENTREP3	-5.02744	1.18316e-18	0.0306612	-32.6145
250	ENSG00000101695	RNF125	-5.02607	1.83953e-17	0.0306904	-32.5835
1281	ENSG00000180900	SCRIB	-5.02524	6.79945e-51	0.030708	-32.5648
1403	ENSG00000188312	CENPP	-5.02107	1.26709e-22	0.0307969	-32.4708
1265	ENSG00000179889	PDXDC1	-5.01941	1.56472e-83	0.0308324	-32.4334
1812	ENSG00000253873	PCDHGA11	-5.01864	1.32363e-18	0.0308488	-32.4161
1501	ENSG00000200959	SNORA74A	-5.01821	2.51062e-18	0.0308581	-32.4064
1085	ENSG00000167393	PPP2R3B	-5.01644	4.62529e-15	0.0308959	-32.3667
1617	ENSG00000213722	DDAH2	-5.00975	1.13545e-18	0.0310395	-32.217
205	ENSG00000095574	IKZF5	-5.00903	1.39919e-35	0.0310551	-32.2009
306	ENSG00000105722	ERF	-5.00845	6.66642e-18	0.0310676	-32.1879
904	ENSG00000157349	DDX19B	-5.00775	3.48941e-21	0.0310825	-32.1725
1631	ENSG00000214548	MEG3	-5.00291	3.52906e-34	0.0311871	-32.0645
141	ENSG00000078618	NRDC	-5.00104	6.10586e-106	0.0312275	-32.023
1082	ENSG00000167220	HDHD2	-4.99969	6.5848e-25	0.0312568	-31.993
1012	ENSG00000164307	ERAP1	-4.99705	1.0615e-13	0.0313139	-31.9347
1074	ENSG00000166889	PATL1	-4.99542	4.5758e-72	0.0313494	-31.8986
1571	ENSG00000204843	DCTN1	-4.99381	2.27677e-34	0.0313843	-31.8631
1339	ENSG00000184545	DUSP8	-4.99218	1.67966e-16	0.0314199	-31.827
1138	ENSG00000169964	TMEM42	-4.99169	1.09726e-19	0.0314305	-31.8162
751	ENSG00000142207	URB1	-4.99049	3.36259e-47	0.0314566	-31.7898
323	ENSG00000107371	EXOSC3	-4.98987	5.70474e-21	0.0314701	-31.7762
69	ENSG00000049246	PER3	-4.98781	2.01295e-23	0.0315152	-31.7307
461	ENSG00000119917	IFIT3	-4.98724	4.52903e-20	0.0315275	-31.7183
1817	ENSG00000254685	FPGT	-4.98539	5.17983e-21	0.0315681	-31.6775
435	ENSG00000117242	PINK1-AS	-4.98434	9.09622e-19	0.031591	-31.6546
1707	ENSG00000234745	HLA-B	-4.98154	1.01538e-32	0.0316525	-31.5931
1854	ENSG00000265727	RN7SL648P	-4.98137	1.62665e-20	0.0316561	-31.5895
1409	ENSG00000189136	UBE2Q2P1	-4.98109	7.82491e-20	0.0316622	-31.5834
472	ENSG00000121361	KCNJ8	-4.97965	2.15471e-20	0.0316939	-31.5518
1006	ENSG00000164161	HHIP	-4.97881	1.23784e-12	0.0317125	-31.5333
847	ENSG00000152193	OBI1	-4.9751	7.0009e-23	0.031794	-31.4525
1785	ENSG00000248275	TRIM52-AS1	-4.97195	4.95975e-18	0.0318636	-31.3838
1228	ENSG00000176595	KBTBD11	-4.97143	7.80482e-20	0.0318749	-31.3726
1433	ENSG00000196757	ZNF700	-4.97089	5.4118e-21	0.031887	-31.3607
1848	ENSG00000262814	MRPL12	-4.96946	1.14947e-18	0.0319186	-31.3297
855	ENSG00000152904	GGPS1	-4.96929	4.16647e-19	0.0319224	-31.326
152	ENSG00000080819	CPOX	-4.96874	6.22842e-20	0.0319344	-31.3142
597	ENSG00000132394	EEFSEC	-4.96715	5.75729e-23	0.0319697	-31.2797
1511	ENSG00000203993	ARRDC1-AS1	-4.96656	6.25148e-21	0.0319827	-31.2669
1725	ENSG00000237765	FAM200B	-4.96474	3.21354e-22	0.0320232	-31.2274
1555	ENSG00000204564	C6orf136	-4.96464	2.52837e-21	0.0320254	-31.2253
534	ENSG00000127334	DYRK2	-4.96332	4.43643e-31	0.0320547	-31.1967
193	ENSG00000090905	TNRC6A	-4.96169	5.36084e-49	0.032091	-31.1614
815	ENSG00000147813	NAPRT	-4.96051	3.68375e-16	0.0321173	-31.1359
984	ENSG00000163166	IWS1	-4.96012	8.27207e-15	0.0321259	-31.1275
469	ENSG00000120948	TARDBP	-4.9588	8.33439e-74	0.0321552	-31.0991
378	ENSG00000112031	MTRF1L	-4.95658	7.33622e-25	0.0322049	-31.0512
906	ENSG00000157500	APPL1	-4.95563	2.53211e-59	0.0322261	-31.0307
1460	ENSG00000197757	HOXC6	-4.9529	3.32081e-20	0.032287	-30.9722
144	ENSG00000078902	TOLLIP	-4.94919	2.81687e-42	0.0323703	-30.8926
956	ENSG00000161664	ASB16	-4.94601	4.42405e-36	0.0324416	-30.8246
644	ENSG00000135392	DNAJC14	-4.94591	3.34337e-21	0.0324439	-30.8225
1309	ENSG00000182841	RRP7BP	-4.94576	9.91268e-19	0.0324472	-30.8193
1405	ENSG00000188428	BLOC1S5	-4.94451	1.29529e-20	0.0324753	-30.7926
83	ENSG00000063169	BICRA	-4.94445	7.70558e-18	0.0324766	-30.7914
1910	ENSG00000278540	ACACA	-4.94143	2.07992e-46	0.0325448	-30.7269
1249	ENSG00000178033	CALHM5	-4.9404	1.74337e-17	0.032568	-30.705
770	ENSG00000144026	ZNF514	-4.93958	3.40746e-25	0.0325866	-30.6875
1128	ENSG00000169231	THBS3	-4.93836	9.8028e-24	0.0326141	-30.6616
555	ENSG00000128891	CCDC32	-4.93807	5.17903e-22	0.0326208	-30.6553
1742	ENSG00000240288	GHRLOS	-4.93783	6.98901e-20	0.0326261	-30.6503
1315	ENSG00000182957	SPATA13	-4.93686	2.57472e-20	0.0326481	-30.6296
1828	ENSG00000256223	ZNF10	-4.93636	1.56739e-20	0.0326593	-30.6191
403	ENSG00000114779	ABHD14B	-4.935	1.31795e-20	0.0326902	-30.5902
993	ENSG00000163608	NEPRO	-4.93432	1.64066e-53	0.0327057	-30.5757
1824	ENSG00000255471	PRSS23-AS1	-4.93331	1.8195e-19	0.0327285	-30.5545
252	ENSG00000102030	NAA10	-4.93124	3.27414e-28	0.0327756	-30.5105
916	ENSG00000158805	ZNF276	-4.93102	7.25292e-23	0.0327804	-30.506
1446	ENSG00000197070	ARRDC1	-4.92607	2.11278e-20	0.0328931	-30.4015
429	ENSG00000116729	WLS	-4.92545	1.92289e-29	0.0329072	-30.3885
1893	ENSG00000276234	TADA2A	-4.92458	3.06651e-26	0.0329271	-30.3701
1334	ENSG00000184260	H2AC20	-4.92438	3.57684e-29	0.0329317	-30.3659
868	ENSG00000154328	NEIL2	-4.91884	1.12796e-22	0.0330583	-30.2496
1227	ENSG00000176476	SGF29	-4.91757	3.99917e-19	0.0330875	-30.2229
1421	ENSG00000196275	GTF2IRD2	-4.91488	7.17602e-19	0.0331493	-30.1666
1379	ENSG00000186300	ZNF555	-4.91283	4.39377e-18	0.0331964	-30.1237
800	ENSG00000146535	GNA12	-4.90828	3.11198e-42	0.0333013	-30.0289
509	ENSG00000125107	CNOT1	-4.90776	1.53441e-46	0.0333134	-30.018
567	ENSG00000130023	ERMARD	-4.90649	6.60753e-28	0.0333426	-29.9916
1787	ENSG00000248483	POU5F2	-4.90374	1.02233e-19	0.0334061	-29.9346
1624	ENSG00000214174	AMZ2P1	-4.90322	1.61755e-19	0.0334183	-29.9238
1370	ENSG00000185885	IFITM1	-4.90259	3.21317e-19	0.0334329	-29.9107
937	ENSG00000160439	RDH13	-4.90244	4.21089e-24	0.0334363	-29.9076
985	ENSG00000163171	CDC42EP3	-4.90213	6.55245e-25	0.0334435	-29.9012
1913	ENSG00000278771	RN7SL3	-4.90096	5.00877e-25	0.0334706	-29.8769
1279	ENSG00000180806	HOXC9	-4.89514	3.78918e-20	0.0336059	-29.7566
1818	ENSG00000254838	GVINP1	-4.89309	2.44602e-18	0.0336537	-29.7144
1802	ENSG00000253159	PCDHGA12	-4.89126	4.34069e-18	0.0336963	-29.6768
25	ENSG00000008710	PKD1	-4.89065	8.30449e-61	0.0337107	-29.6642
739	ENSG00000141452	RMC1	-4.89062	4.85611e-20	0.0337114	-29.6636
1475	ENSG00000198464	ZNF480	-4.89053	3.28786e-26	0.0337135	-29.6617
1106	ENSG00000168282	MGAT2	-4.88893	8.98453e-20	0.0337509	-29.6288
1256	ENSG00000178922	HYI	-4.88892	8.26607e-20	0.0337511	-29.6287
538	ENSG00000127554	GFER	-4.88847	2.50744e-20	0.0337617	-29.6194
924	ENSG00000159228	CBR1	-4.88742	8.87359e-16	0.0337862	-29.5979
1382	ENSG00000186416	NKRF	-4.88514	2.97754e-20	0.0338397	-29.5511
449	ENSG00000118804	STBD1	-4.88401	4.36263e-17	0.0338662	-29.528
1502	ENSG00000201998	SNORA23	-4.8839	3.23282e-16	0.0338688	-29.5257
1522	ENSG00000204257	HLA-DMA	-4.8822	1.32802e-17	0.0339088	-29.4909
1524	ENSG00000204267	TAP2	-4.8778	5.28647e-18	0.0340123	-29.4011
259	ENSG00000102802	MEDAG	-4.87754	3.03881e-18	0.0340185	-29.3958
1596	ENSG00000213066	CEP43	-4.87603	7.62122e-19	0.0340541	-29.365
1789	ENSG00000249249	TICAM2-AS1	-4.87226	2.02864e-19	0.0341431	-29.2885
202	ENSG00000092529	CAPN3	-4.87191	2.71823e-34	0.0341515	-29.2813
207	ENSG00000096746	HNRNPH3	-4.87088	3.77245e-41	0.0341758	-29.2605
92	ENSG00000067248	DHX29	-4.87021	5.76699e-16	0.0341916	-29.2469
1709	ENSG00000234912	SNHG20	-4.86981	3.7412e-19	0.0342012	-29.2388
894	ENSG00000156697	UTP14A	-4.86762	4.68498e-20	0.0342531	-29.1944
552	ENSG00000128694	OSGEPL1	-4.86637	3.88515e-21	0.0342827	-29.1692
408	ENSG00000115306	SPTBN1	-4.86632	9.04644e-80	0.0342839	-29.1682
1088	ENSG00000167543	TP53I13	-4.86616	1.9955e-19	0.0342879	-29.1648
1215	ENSG00000175193	PARL	-4.86271	5.59623e-20	0.0343698	-29.0953
468	ENSG00000120832	MTERF2	-4.86252	9.26352e-25	0.0343745	-29.0913
1929	ENSG00000285437	POLR2J3	-4.86227	2.7066e-18	0.0343803	-29.0864
1901	ENSG00000277258	PCGF2	-4.86018	1.19224e-18	0.0344303	-29.0442
839	ENSG00000151065	DCP1B	-4.85499	1.2108e-19	0.0345544	-28.9399
1853	ENSG00000265681	RPL17	-4.85444	1.63914e-19	0.0345674	-28.929
860	ENSG00000153395	LPCAT1	-4.85283	3.85128e-20	0.0346062	-28.8966
648	ENSG00000135473	PAN2	-4.85115	2.9055e-18	0.0346463	-28.8631
1586	ENSG00000206503	HLA-A	-4.84924	2.25646e-29	0.0346924	-28.8247
737	ENSG00000141367	CLTC	-4.84077	1.66342e-165	0.0348966	-28.6561
1348	ENSG00000185115	NSMCE3	-4.83922	4.2824e-19	0.0349342	-28.6253
1873	ENSG00000272573	MUSTN1	-4.83854	2.05577e-15	0.0349506	-28.6118
1353	ENSG00000185361	TNFAIP8L1	-4.83731	2.46495e-18	0.0349804	-28.5874
1246	ENSG00000177683	THAP5	-4.83616	2.39466e-35	0.0350083	-28.5646
508	ENSG00000124786	SLC35B3	-4.83561	1.5495e-19	0.0350215	-28.5539
1452	ENSG00000197283	SYNGAP1	-4.83506	9.15273e-18	0.0350349	-28.5429
1072	ENSG00000166822	TMEM170A	-4.83279	2.93967e-19	0.03509	-28.4981
410	ENSG00000115361	ACADL	-4.8282	2.01807e-17	0.0352019	-28.4075
664	ENSG00000136319	TTC5	-4.82646	2.01584e-27	0.0352444	-28.3733
1000	ENSG00000163807	KIAA1143	-4.82451	2.32988e-43	0.035292	-28.335
852	ENSG00000152620	NADK2	-4.82282	2.8834e-47	0.0353336	-28.3017
1771	ENSG00000244045	TMEM199	-4.82228	6.19181e-20	0.0353468	-28.2911
120	ENSG00000073111	MCM2	-4.81859	1.78285e-20	0.0354373	-28.2188
134	ENSG00000076513	ANKRD13A	-4.81842	4.95644e-30	0.0354413	-28.2156
1922	ENSG00000282826	FRG1CP	-4.81025	2.57672e-17	0.0356426	-28.0563
949	ENSG00000161048	NAPEPLD	-4.80936	1.7358e-25	0.0356646	-28.039
107	ENSG00000070759	TESK2	-4.80867	4.21936e-17	0.0356817	-28.0256
699	ENSG00000138448	ITGAV	-4.80824	1.20363e-12	0.0356924	-28.0171
79	ENSG00000058600	POLR3E	-4.80637	5.69519e-30	0.0357387	-27.9809
1354	ENSG00000185379	RAD51D	-4.80621	6.14578e-19	0.0357425	-27.9779
78	ENSG00000058453	CROCC	-4.80602	2.80327e-30	0.0357474	-27.974
421	ENSG00000115946	PNO1	-4.80358	1.63332e-19	0.0358078	-27.9268
531	ENSG00000127080	IPPK	-4.8033	1.66478e-22	0.0358148	-27.9214
1070	ENSG00000166780	BMERB1	-4.80329	2.60389e-18	0.0358151	-27.9212
1754	ENSG00000242068	RNF13P1	-4.80306	2.31147e-12	0.0358208	-27.9168
388	ENSG00000113083	LOX	-4.80239	1.00755e-12	0.0358373	-27.9039
310	ENSG00000106080	FKBP14	-4.8018	5.08177e-19	0.0358521	-27.8924
1805	ENSG00000253352	TUG1	-4.79844	4.92362e-57	0.0359358	-27.8274
1927	ENSG00000284770	TBCE	-4.79582	8.44105e-19	0.0360011	-27.777
812	ENSG00000147586	MRPS28	-4.79478	3.23775e-19	0.0360269	-27.757
364	ENSG00000110801	PSMD9	-4.79289	2.02864e-19	0.0360741	-27.7207
1603	ENSG00000213390	ARHGAP19	-4.7925	2.93729e-18	0.036084	-27.7131
878	ENSG00000155324	GRAMD2B	-4.79045	2.20551e-13	0.0361353	-27.6738
48	ENSG00000025800	KPNA6	-4.78818	6.30123e-34	0.036192	-27.6304
1335	ENSG00000184313	MROH7	-4.78673	3.46841e-13	0.0362286	-27.6025
693	ENSG00000138286	FAM149B1	-4.78523	2.72926e-31	0.0362663	-27.5738
1716	ENSG00000236104	ZBTB22	-4.78377	7.98579e-19	0.036303	-27.5459
612	ENSG00000133056	PIK3C2B	-4.78337	2.13798e-35	0.036313	-27.5384
1670	ENSG00000224822	THRB-IT1	-4.78232	3.46536e-18	0.0363395	-27.5183
1599	ENSG00000213088	ACKR1	-4.78056	5.46321e-15	0.0363838	-27.4848
830	ENSG00000149313	AASDHPPT	-4.77819	7.09368e-50	0.0364435	-27.4397
1810	ENSG00000253767	PCDHGA8	-4.77809	3.90485e-17	0.036446	-27.4378
1657	ENSG00000221988	PPT2	-4.77507	1.5737e-19	0.0365224	-27.3804
1726	ENSG00000237854	LINC00674	-4.77296	2.08557e-19	0.0365761	-27.3403
1116	ENSG00000168807	SNTB2	-4.77232	2.8069e-25	0.0365921	-27.3283
1303	ENSG00000182551	ADI1	-4.77128	3.80596e-13	0.0366186	-27.3085
160	ENSG00000082196	C1QTNF3	-4.77116	4.97814e-17	0.0366217	-27.3062
1105	ENSG00000168237	GLYCTK	-4.77028	7.94129e-18	0.0366439	-27.2896
962	ENSG00000162032	SPSB3	-4.77001	1.98976e-28	0.0366508	-27.2846
1164	ENSG00000171056	SOX7	-4.76987	1.00945e-18	0.0366543	-27.2819
645	ENSG00000135437	RDH5	-4.76812	6.59509e-15	0.0366988	-27.2488
1845	ENSG00000261934	PCDHGA9	-4.76724	7.09788e-17	0.0367213	-27.2322
1649	ENSG00000215908	CROCCP2	-4.76309	1.14903e-21	0.036827	-27.154
196	ENSG00000091436	MAP3K20	-4.76184	1.5524e-41	0.0368589	-27.1305
1793	ENSG00000250479	CHCHD10	-4.75983	8.27745e-35	0.0369104	-27.0927
1604	ENSG00000213462	ERV3-1	-4.75934	7.6209e-17	0.0369229	-27.0834
1489	ENSG00000198783	ZNF830	-4.75637	3.38871e-19	0.036999	-27.0277
1700	ENSG00000231887	PRH1	-4.75381	2.83417e-18	0.0370648	-26.9798
133	ENSG00000076351	SLC46A1	-4.75359	3.56076e-18	0.0370705	-26.9756
707	ENSG00000139178	C1RL	-4.75323	2.89967e-18	0.0370795	-26.9691
772	ENSG00000144034	TPRKB	-4.75106	6.60266e-19	0.0371354	-26.9285
1735	ENSG00000239789	MRPS17	-4.74293	2.53249e-18	0.0373452	-26.7772
1408	ENSG00000189050	RNFT1	-4.74155	7.94308e-19	0.037381	-26.7515
363	ENSG00000110768	GTF2H1	-4.74114	3.94352e-41	0.0373916	-26.744
1772	ENSG00000244227	LRRC77P	-4.73991	1.11442e-15	0.0374234	-26.7212
1031	ENSG00000165072	MAMDC2	-4.73969	2.58261e-15	0.0374291	-26.7171
686	ENSG00000137801	THBS1	-4.7392	3.2676e-06	0.037442	-26.708
840	ENSG00000151067	CACNA1C	-4.73611	8.43845e-15	0.0375223	-26.6508
816	ENSG00000148143	ZNF462	-4.73568	6.10995e-50	0.0375335	-26.6428
1290	ENSG00000181638	ZFP41	-4.73242	6.48392e-19	0.0376183	-26.5828
51	ENSG00000030110	BAK1	-4.73227	2.39275e-16	0.0376222	-26.58
1184	ENSG00000172878	METAP1D	-4.73116	2.2608e-22	0.0376512	-26.5596
696	ENSG00000138386	NAB1	-4.72971	1.76406e-27	0.0376889	-26.533
536	ENSG00000127481	UBR4	-4.72645	1.01962e-209	0.0377743	-26.473
862	ENSG00000153721	CNKSR3	-4.72319	6.57766e-18	0.0378598	-26.4132
1259	ENSG00000179041	RRS1	-4.72269	7.52494e-18	0.0378728	-26.4042
1629	ENSG00000214517	PPME1	-4.72148	9.90342e-29	0.0379048	-26.3819
692	ENSG00000138078	PREPL	-4.71686	2.35821e-23	0.0380264	-26.2976
1350	ENSG00000185127	C6orf120	-4.71472	1.24654e-30	0.0380828	-26.2586
1183	ENSG00000172831	CES2	-4.71204	8.3984e-28	0.0381535	-26.2099
5	ENSG00000002549	LAP3	-4.71044	9.40832e-43	0.038196	-26.1808
168	ENSG00000085231	AK6	-4.70982	2.05512e-18	0.0382123	-26.1696
68	ENSG00000048162	NOP16	-4.70676	3.01562e-18	0.0382933	-26.1142
72	ENSG00000054282	SDCCAG8	-4.70355	1.2608e-34	0.0383788	-26.056
464	ENSG00000120093	HOXB3	-4.70289	5.10876e-17	0.0383964	-26.0441
516	ENSG00000125885	MCM8	-4.70278	6.72801e-19	0.0383992	-26.0422
637	ENSG00000134899	ERCC5	-4.7025	1.05531e-18	0.0384068	-26.0371
1900	ENSG00000277157	H4C4	-4.70214	9.31668e-16	0.0384162	-26.0307
264	ENSG00000103064	SLC7A6	-4.70198	6.38324e-18	0.0384206	-26.0277
733	ENSG00000140987	ZSCAN32	-4.70127	9.59388e-19	0.0384393	-26.015
1920	ENSG00000281398	SNHG4	-4.70107	1.90569e-17	0.0384447	-26.0114
245	ENSG00000101353	MROH8	-4.70029	1.05783e-17	0.0384656	-25.9973
747	ENSG00000141965	FEM1A	-4.70005	9.33908e-52	0.0384718	-25.9931
279	ENSG00000103642	LACTB	-4.69999	3.74462e-26	0.0384735	-25.9919
65	ENSG00000044446	PHKA2	-4.69795	7.85355e-29	0.038528	-25.9552
227	ENSG00000100575	TIMM9	-4.69761	4.06811e-23	0.0385369	-25.9491
1757	ENSG00000242125	SNHG3	-4.6923	1.41872e-16	0.038679	-25.8538
1026	ENSG00000164849	GPR146	-4.68747	2.90785e-18	0.0388088	-25.7674
1509	ENSG00000203930	LINC00632	-4.68698	2.73198e-15	0.038822	-25.7586
935	ENSG00000160323	ADAMTS13	-4.68635	3.21308e-18	0.038839	-25.7473
1280	ENSG00000180818	HOXC10	-4.68447	5.39022e-24	0.0388898	-25.7137
1704	ENSG00000232859	LYRM9	-4.68209	1.088e-17	0.0389538	-25.6714
36	ENSG00000013563	DNASE1L1	-4.68069	4.85031e-25	0.0389917	-25.6465
768	ENSG00000143870	PDIA6	-4.68058	5.551e-18	0.0389947	-25.6445
233	ENSG00000100714	MTHFD1	-4.67721	3.26866e-29	0.0390858	-25.5848
122	ENSG00000073584	SMARCE1	-4.67652	2.7838e-27	0.0391045	-25.5725
33	ENSG00000012963	UBR7	-4.67455	2.92846e-31	0.039158	-25.5376
1077	ENSG00000166979	EVA1C	-4.67411	3.03215e-15	0.0391699	-25.5298
1807	ENSG00000253537	PCDHGA7	-4.67142	6.74483e-17	0.0392431	-25.4822
390	ENSG00000113161	HMGCR	-4.67109	3.26874e-23	0.0392519	-25.4765
346	ENSG00000109220	CHIC2	-4.66914	3.70514e-18	0.039305	-25.442
1898	ENSG00000276966	H4C5	-4.66703	9.74966e-16	0.0393627	-25.4048
655	ENSG00000135775	COG2	-4.66514	1.5436e-46	0.0394143	-25.3715
753	ENSG00000142252	GEMIN7	-4.66134	3.62955e-18	0.0395181	-25.3049
1916	ENSG00000280798	LINC00294	-4.65972	3.28086e-17	0.0395626	-25.2764
680	ENSG00000137497	NUMA1	-4.65856	7.77317e-38	0.0395943	-25.2562
1479	ENSG00000198546	ZNF511	-4.6565	1.8173e-16	0.039651	-25.2201
919	ENSG00000159079	CFAP298	-4.65386	1.25085e-18	0.0397237	-25.1739
1703	ENSG00000232486	DEPDC1P2	-4.65238	2.46704e-16	0.0397643	-25.1482
761	ENSG00000143315	PIGM	-4.65237	9.05218e-18	0.0397648	-25.1479
718	ENSG00000139998	RAB15	-4.65236	3.63487e-11	0.0397648	-25.1479
959	ENSG00000161960	EIF4A1	-4.64918	6.30077e-16	0.0398526	-25.0924
1051	ENSG00000166046	TCP11L2	-4.64794	3.77935e-21	0.0398868	-25.0709
1665	ENSG00000224032	EPB41L4A-AS1	-4.64771	9.5452e-17	0.0398932	-25.0669
470	ENSG00000121039	RDH10	-4.64585	1.94317e-17	0.0399447	-25.0346
725	ENSG00000140403	DNAJA4	-4.64099	8.4989e-24	0.0400797	-24.9503
1331	ENSG00000184009	ACTG1	-4.64046	8.97891e-60	0.0400942	-24.9413
290	ENSG00000104825	NFKBIB	-4.63973	9.55292e-17	0.0401145	-24.9286
1896	ENSG00000276547	PCDHGB5	-4.63926	1.98737e-16	0.0401277	-24.9205
900	ENSG00000157191	NECAP2	-4.63521	1.56557e-17	0.0402404	-24.8506
1127	ENSG00000169230	PRELID1	-4.63468	3.13587e-18	0.0402552	-24.8415
1646	ENSG00000215256	DHRS4-AS1	-4.63452	3.68453e-22	0.0402597	-24.8388
1194	ENSG00000173456	RNF26	-4.63256	8.9444e-18	0.0403145	-24.805
883	ENSG00000155957	TMBIM4	-4.63052	1.59499e-23	0.0403715	-24.7699
303	ENSG00000105618	PRPF31	-4.62925	3.56767e-35	0.040407	-24.7482
1484	ENSG00000198719	DLL1	-4.62896	2.02878e-13	0.0404151	-24.7433
1779	ENSG00000246067	RAB30-DT	-4.62832	2.19254e-30	0.0404331	-24.7322
1687	ENSG00000228486	C2orf92	-4.62797	3.52465e-17	0.0404429	-24.7262
490	ENSG00000123411	IKZF4	-4.62775	3.17057e-26	0.0404491	-24.7224
137	ENSG00000077348	EXOSC5	-4.62496	3.27833e-16	0.0405275	-24.6746
305	ENSG00000105707	HPN	-4.62427	6.53667e-13	0.0405466	-24.663
886	ENSG00000156136	DCK	-4.62319	2.21761e-19	0.0405772	-24.6444
124	ENSG00000073969	NSF	-4.62119	5.54062e-23	0.0406335	-24.6102
369	ENSG00000111335	OAS2	-4.6211	2.43376e-15	0.0406359	-24.6088
1342	ENSG00000184857	TMEM186	-4.6206	2.75939e-18	0.0406501	-24.6002
1830	ENSG00000256683	ZNF350	-4.61838	7.30271e-19	0.0407126	-24.5624
1839	ENSG00000259431	THTPA	-4.61499	9.69931e-18	0.0408085	-24.5047
705	ENSG00000139133	ALG10	-4.61308	2.81273e-18	0.0408623	-24.4724
44	ENSG00000020181	ADGRA2	-4.60725	3.31172e-27	0.041028	-24.3736
395	ENSG00000113648	MACROH2A1	-4.60493	1.54749e-55	0.0410938	-24.3346
848	ENSG00000152284	TCF7L1	-4.60294	1.92647e-18	0.0411508	-24.3009
721	ENSG00000140157	NIPA2	-4.60233	5.35646e-31	0.041168	-24.2907
1363	ENSG00000185596	WASH3P	-4.59754	3.64597e-16	0.0413051	-24.2101
1079	ENSG00000167112	TRUB2	-4.59565	7.55416e-30	0.0413591	-24.1785
499	ENSG00000124333	VAMP7	-4.59551	6.37078e-33	0.0413632	-24.1761
393	ENSG00000113522	RAD50	-4.5955	1.10653e-17	0.0413634	-24.176
540	ENSG00000127914	AKAP9	-4.59383	2.4902e-36	0.0414113	-24.148
1820	ENSG00000254901	BORCS8	-4.59176	1.57656e-18	0.0414708	-24.1134
1264	ENSG00000179886	TIGD5	-4.59149	4.20596e-20	0.0414785	-24.1088
856	ENSG00000152942	RAD17	-4.59144	1.56245e-10	0.04148	-24.108
1786	ENSG00000248449	PCDHGB8P	-4.5886	2.35716e-15	0.0415618	-24.0606
1211	ENSG00000174943	KCTD13	-4.58759	9.5428e-20	0.0415909	-24.0437
605	ENSG00000132603	NIP7	-4.58607	2.71311e-17	0.0416346	-24.0185
71	ENSG00000050820	BCAR1	-4.58599	7.36496e-53	0.0416369	-24.0172
325	ENSG00000107443	CCNJ	-4.58595	1.31176e-17	0.041638	-24.0165
1518	ENSG00000204228	HSD17B8	-4.58523	3.54177e-16	0.0416588	-24.0045
1469	ENSG00000198081	ZBTB14	-4.58236	1.89075e-22	0.041742	-23.9567
1100	ENSG00000167840	ZNF232	-4.58202	2.55945e-14	0.0417518	-23.9511
600	ENSG00000132470	ITGB4	-4.58095	9.02527e-17	0.0417827	-23.9334
1398	ENSG00000188002	PDCD6P1	-4.58035	9.75642e-18	0.0418	-23.9234
1238	ENSG00000177045	SIX5	-4.57895	1.13821e-16	0.0418406	-23.9002
18	ENSG00000005810	MYCBP2	-4.57803	2.18609e-44	0.0418674	-23.885
1008	ENSG00000164169	PRMT9	-4.57779	9.56844e-22	0.0418743	-23.881
572	ENSG00000130595	TNNT3	-4.57756	9.70868e-76	0.041881	-23.8772
56	ENSG00000034971	MYOC	-4.57752	1.58249e-09	0.0418821	-23.8765
933	ENSG00000160062	ZBTB8A	-4.57545	1.43433e-17	0.0419424	-23.8422
892	ENSG00000156313	RPGR	-4.57531	3.45405e-16	0.0419463	-23.84
617	ENSG00000133422	MORC2	-4.57468	2.14845e-64	0.0419646	-23.8296
783	ENSG00000144749	LRIG1	-4.57395	4.22354e-41	0.041986	-23.8175
1231	ENSG00000176783	RUFY1	-4.57284	6.09482e-47	0.0420183	-23.7992
1399	ENSG00000188167	TMPPE	-4.57187	2.68931e-17	0.0420466	-23.7831
1073	ENSG00000166860	ZBTB39	-4.56979	4.01848e-26	0.0421072	-23.7489
754	ENSG00000142396	ERVK3-1	-4.56957	7.61233e-16	0.0421135	-23.7453
1673	ENSG00000225138	SLC9A3-AS1	-4.56841	8.01056e-14	0.0421474	-23.7262
229	ENSG00000100605	ITPK1	-4.56727	2.21662e-26	0.0421808	-23.7075
1400	ENSG00000188171	ZNF626	-4.56568	2.83409e-17	0.0422274	-23.6813
1666	ENSG00000224430	MKRN5P	-4.5652	9.28663e-17	0.0422413	-23.6735
1261	ENSG00000179119	SPTY2D1	-4.56493	1.36417e-26	0.0422493	-23.669
1835	ENSG00000257365	FNTB	-4.56452	1.75992e-17	0.0422614	-23.6623
1271	ENSG00000180229	HERC2P3	-4.56073	9.7244e-10	0.0423723	-23.6003
76	ENSG00000056972	TRAF3IP2	-4.56051	8.96861e-16	0.042379	-23.5966
825	ENSG00000149016	TUT1	-4.56004	1.44637e-17	0.0423928	-23.5889
1152	ENSG00000170464	DNAJC18	-4.55863	1.56677e-25	0.0424341	-23.566
1232	ENSG00000176945	MUC20	-4.55628	3.18367e-14	0.0425032	-23.5276
223	ENSG00000100410	PHF5A	-4.55377	5.24989e-18	0.0425774	-23.4866
1380	ENSG00000186312	CA5BP1	-4.55272	8.34693e-18	0.0426084	-23.4695
763	ENSG00000143614	GATAD2B	-4.55255	4.61727e-71	0.0426133	-23.4668
1539	ENSG00000204389	HSPA1A	-4.55076	1.31547e-19	0.0426662	-23.4378
1679	ENSG00000225828	FAM229A	-4.55007	9.7199e-17	0.0426866	-23.4266
1121	ENSG00000168938	PPIC	-4.54948	1.86569e-26	0.0427042	-23.4169
776	ENSG00000144199	FAHD2B	-4.54942	4.94152e-18	0.042706	-23.4159
1549	ENSG00000204498	NFKBIL1	-4.54807	1.89525e-17	0.0427458	-23.3941
1185	ENSG00000172977	KAT5	-4.5478	8.65965e-33	0.0427539	-23.3897
217	ENSG00000100104	SRRD	-4.54682	1.46865e-14	0.0427829	-23.3738
1540	ENSG00000204392	LSM2	-4.54518	4.99723e-18	0.0428316	-23.3472
1045	ENSG00000165617	DACT1	-4.54381	5.172e-14	0.0428722	-23.3251
489	ENSG00000123374	CDK2	-4.5425	4.243e-16	0.0429111	-23.304
1377	ENSG00000186205	MTARC1	-4.54134	1.00144e-14	0.0429458	-23.2852
1855	ENSG00000265817	FSBP	-4.54099	5.75735e-17	0.0429561	-23.2796
1214	ENSG00000175106	TVP23C	-4.53989	5.78833e-16	0.0429889	-23.2618
430	ENSG00000116747	RO60	-4.53563	7.87363e-46	0.0431161	-23.1932
1431	ENSG00000196678	ERI2	-4.53396	4.24231e-21	0.0431662	-23.1663
1523	ENSG00000204264	PSMB8	-4.52899	9.82802e-17	0.0433149	-23.0868
752	ENSG00000142208	AKT1	-4.52888	3.53735e-37	0.0433182	-23.085
1738	ENSG00000240024	SNHG33	-4.52799	2.92811e-14	0.043345	-23.0707
1242	ENSG00000177406	NINJ2-AS1	-4.5279	4.00147e-14	0.0433477	-23.0693
1575	ENSG00000205352	PRR13	-4.52629	1.22705e-17	0.0433962	-23.0435
969	ENSG00000162520	SYNC	-4.52305	2.82509e-23	0.0434936	-22.9919
1750	ENSG00000241685	ARPC1A	-4.5226	3.08231e-17	0.0435073	-22.9846
1235	ENSG00000176986	SEC24C	-4.52179	5.00764e-82	0.0435317	-22.9717
787	ENSG00000145354	CISD2	-4.52091	1.65612e-18	0.0435584	-22.9577
998	ENSG00000163762	TM4SF18	-4.51979	3.58013e-13	0.0435921	-22.9399
1827	ENSG00000256188	TAS2R30	-4.51814	4.85147e-16	0.0436419	-22.9137
1792	ENSG00000250305	TRMT9B	-4.51701	3.24116e-16	0.0436762	-22.8958
1930	ENSG00000286156	BMS1P23	-4.51515	9.38225e-16	0.0437325	-22.8663
197	ENSG00000091879	ANGPT2	-4.50889	1.28833e-13	0.0439228	-22.7672
529	ENSG00000126821	SGPP1	-4.5085	2.63268e-17	0.0439345	-22.7612
921	ENSG00000159128	IFNGR2	-4.50729	4.87542e-13	0.0439714	-22.7421
1308	ENSG00000182810	DDX28	-4.49549	5.03991e-17	0.0443327	-22.5567
902	ENSG00000157259	GATAD1	-4.4924	1.30432e-34	0.0444277	-22.5085
1551	ENSG00000204520	MICA	-4.49163	2.25329e-16	0.0444513	-22.4965
47	ENSG00000023516	AKAP11	-4.49007	3.70331e-42	0.0444995	-22.4721
1744	ENSG00000240682	ISY1	-4.48818	1.53636e-17	0.0445578	-22.4428
1782	ENSG00000247626	MARS2	-4.48698	4.84154e-17	0.0445949	-22.4241
838	ENSG00000150907	FOXO1	-4.48655	9.77162e-21	0.044608	-22.4175
241	ENSG00000100994	PYGB	-4.48561	2.73287e-13	0.0446372	-22.4029
1784	ENSG00000248124	RRN3P1	-4.48518	1.6194e-15	0.0446506	-22.3961
1562	ENSG00000204599	TRIM39	-4.48475	1.12716e-17	0.0446637	-22.3896
736	ENSG00000141279	NPEPPS	-4.48269	2.53303e-46	0.0447277	-22.3575
10	ENSG00000003756	RBM5	-4.48226	6.06211e-20	0.0447409	-22.3509
146	ENSG00000079337	RAPGEF3	-4.48017	1.46778e-16	0.0448059	-22.3185
1806	ENSG00000253485	PCDHGA5	-4.47708	2.74263e-15	0.0449018	-22.2708
931	ENSG00000159899	NPR2	-4.47705	9.82783e-29	0.0449027	-22.2704
997	ENSG00000163755	HPS3	-4.47551	1.07509e-19	0.0449508	-22.2466
958	ENSG00000161956	SENP3	-4.47196	1.90216e-18	0.0450614	-22.1919
187	ENSG00000088876	ZNF343	-4.46837	3.08686e-22	0.0451738	-22.1367
688	ENSG00000137822	TUBGCP4	-4.4673	5.41337e-43	0.0452073	-22.1203
1173	ENSG00000171720	HDAC3	-4.46576	5.75711e-34	0.0452557	-22.0967
610	ENSG00000132846	ZBED3	-4.46455	5.68385e-17	0.0452937	-22.0781
75	ENSG00000055813	CCDC85A	-4.46368	6.97346e-16	0.045321	-22.0648
183	ENSG00000087303	NID2	-4.46303	1.53001e-18	0.0453413	-22.055
1597	ENSG00000213073	CHP1P2	-4.46218	3.78342e-15	0.0453679	-22.042
1719	ENSG00000236901	MIR600HG	-4.46077	2.07337e-15	0.0454123	-22.0205
1902	ENSG00000277778	PGM5P2	-4.45996	6.34921e-09	0.045438	-22.008
1756	ENSG00000242094	FOXP1-IT1	-4.4593	1.08591e-11	0.0454586	-21.9981
1302	ENSG00000182378	PLCXD1	-4.45826	2.98284e-12	0.0454916	-21.9821
1642	ENSG00000215190	LINC00680	-4.45556	3.74756e-16	0.0455767	-21.9411
899	ENSG00000157150	TIMP4	-4.45505	4.36221e-12	0.0455927	-21.9333
320	ENSG00000107185	RGP1	-4.45472	4.04892e-52	0.0456033	-21.9282
704	ENSG00000138780	GSTCD	-4.45154	1.39261e-16	0.045704	-21.8799
930	ENSG00000159692	CTBP1	-4.44855	2.32605e-18	0.0457988	-21.8346
267	ENSG00000103174	NAGPA	-4.448	1.05764e-16	0.0458161	-21.8264
1481	ENSG00000198561	CTNND1	-4.44401	1.89075e-22	0.0459429	-21.7661
1762	ENSG00000242612	DECR2	-4.44304	5.65747e-17	0.0459741	-21.7514
741	ENSG00000141543	EIF4A3	-4.443	3.39101e-31	0.0459753	-21.7508
462	ENSG00000119922	IFIT2	-4.44223	3.60438e-15	0.0459997	-21.7393
199	ENSG00000092036	HAUS4	-4.43998	3.32163e-16	0.0460715	-21.7054
1192	ENSG00000173372	C1QA	-4.43969	2.72461e-13	0.0460809	-21.701
622	ENSG00000134007	ADAM20	-4.43931	1.79236e-16	0.046093	-21.6953
275	ENSG00000103429	BFAR	-4.43833	5.84551e-50	0.0461243	-21.6806
251	ENSG00000101955	SRPX	-4.43816	4.20288e-13	0.0461298	-21.6779
936	ENSG00000160336	ZNF761	-4.43726	1.57832e-15	0.0461586	-21.6644
710	ENSG00000139190	VAMP1	-4.43194	8.16534e-16	0.0463292	-21.5847
1911	ENSG00000278705	H4C2	-4.42906	1.60601e-13	0.0464215	-21.5417
755	ENSG00000142528	ZNF473	-4.42837	1.13629e-18	0.0464439	-21.5313
355	ENSG00000110063	DCPS	-4.42817	2.35002e-31	0.0464503	-21.5284
1191	ENSG00000173349	SFT2D3	-4.42765	1.38157e-16	0.046467	-21.5207
1394	ENSG00000187513	GJA4	-4.42685	1.90977e-15	0.0464929	-21.5087
1369	ENSG00000185875	THNSL1	-4.42601	4.91058e-15	0.04652	-21.4961
1921	ENSG00000282164	PEG13	-4.42309	1.65457e-16	0.0466142	-21.4527
913	ENSG00000158411	MITD1	-4.4209	8.65086e-16	0.0466848	-21.4202
1196	ENSG00000173621	LRFN4	-4.42013	7.11953e-14	0.0467098	-21.4088
1837	ENSG00000257727	CNPY2	-4.41674	1.25339e-16	0.0468196	-21.3586
1472	ENSG00000198182	ZNF607	-4.41475	5.51348e-16	0.0468844	-21.3291
1685	ENSG00000227953	LINC01341	-4.40981	1.83642e-15	0.0470451	-21.2562
1580	ENSG00000205763	RP9P	-4.40955	1.86078e-16	0.0470535	-21.2524
1137	ENSG00000169955	ZNF747	-4.40907	6.39965e-17	0.0470693	-21.2453
126	ENSG00000075089	ACTR6	-4.40856	1.61731e-21	0.0470859	-21.2378
1696	ENSG00000230630	DNM3OS	-4.40759	1.66036e-13	0.0471176	-21.2235
1456	ENSG00000197557	IFT70A	-4.40733	9.91168e-16	0.0471261	-21.2197
99	ENSG00000068885	IFT80	-4.40518	4.10019e-16	0.0471964	-21.1881
1035	ENSG00000165169	DYNLT3	-4.40514	1.32424e-15	0.0471978	-21.1874
1600	ENSG00000213203	GIMAP1	-4.40369	6.12886e-16	0.0472451	-21.1662
634	ENSG00000134802	SLC43A3	-4.4034	1.27928e-12	0.0472548	-21.1619
42	ENSG00000019144	PHLDB1	-4.40303	6.9321e-40	0.0472669	-21.1565
1598	ENSG00000213079	SCAF8	-4.40277	6.91227e-52	0.0472754	-21.1526
1358	ENSG00000185475	TMEM179B	-4.40187	2.08691e-16	0.0473046	-21.1396
651	ENSG00000135631	RAB11FIP5	-4.40108	2.15435e-13	0.0473307	-21.1279
1663	ENSG00000223784	LINP1	-4.40006	1.8032e-10	0.0473641	-21.113
1692	ENSG00000229444	ST3GAL3-AS1	-4.39851	1.52418e-12	0.0474151	-21.0903
1244	ENSG00000177463	NR2C2	-4.39704	5.09437e-70	0.0474635	-21.0688
1691	ENSG00000229419	RALGAPA1P1	-4.39648	2.19783e-13	0.0474817	-21.0607
1166	ENSG00000171155	C1GALT1C1	-4.39471	1.30939e-16	0.0475401	-21.0349
1507	ENSG00000203872	C6orf163	-4.39036	4.60754e-16	0.0476838	-20.9715
1651	ENSG00000218510	LINC00339	-4.38916	9.64133e-14	0.0477234	-20.9541
635	ENSG00000134852	CLOCK	-4.38741	9.47041e-32	0.0477813	-20.9287
61	ENSG00000037965	HOXC8	-4.38478	9.09649e-16	0.0478686	-20.8905
191	ENSG00000090520	DNAJB11	-4.38318	1.35851e-18	0.0479217	-20.8674
1322	ENSG00000183495	EP400	-4.38238	2.73233e-36	0.0479481	-20.8559
1004	ENSG00000164068	RNF123	-4.38154	3.59043e-24	0.047976	-20.8437
1543	ENSG00000204427	ABHD16A	-4.37942	6.55138e-14	0.0480468	-20.813
523	ENSG00000126603	GLIS2	-4.37902	1.0608e-14	0.0480601	-20.8073
1763	ENSG00000243175	RPSAP36	-4.37785	3.47618e-13	0.0480991	-20.7904
1140	ENSG00000169981	ZNF35	-4.37736	1.36007e-16	0.0481153	-20.7834
1895	ENSG00000276545	PCDHGB9P	-4.37473	9.29729e-15	0.0482031	-20.7455
1852	ENSG00000265241	RBM8A	-4.3743	1.31993e-24	0.0482173	-20.7394
1734	ENSG00000239779	WBP1	-4.37353	3.12621e-17	0.0482434	-20.7282
255	ENSG00000102265	TIMP1	-4.37311	1.9618e-14	0.0482573	-20.7223
1506	ENSG00000203804	ADAMTSL4-AS1	-4.37159	1.79603e-14	0.0483081	-20.7004
487	ENSG00000123146	ADGRE5	-4.37001	1.30189e-25	0.0483612	-20.6777
287	ENSG00000104728	ARHGEF10	-4.36848	1.43385e-14	0.0484124	-20.6558
172	ENSG00000085644	ZNF213	-4.36778	2.74796e-15	0.048436	-20.6458
1383	ENSG00000186446	ZNF501	-4.36363	2.6389e-16	0.0485754	-20.5865
389	ENSG00000113119	TMCO6	-4.36138	5.99206e-14	0.0486514	-20.5544
1846	ENSG00000262209	PCDHGB3	-4.36061	1.63882e-14	0.0486772	-20.5435
519	ENSG00000125962	ARMCX5	-4.35888	1.43727e-15	0.0487354	-20.5189
1747	ENSG00000241288	LINC02614	-4.35769	8.2403e-15	0.0487758	-20.502
1113	ENSG00000168496	FEN1	-4.35616	2.50271e-15	0.0488277	-20.4802
440	ENSG00000117640	MTFR1L	-4.35581	4.3789e-22	0.0488394	-20.4753
1287	ENSG00000181135	ZNF707	-4.35336	5.01345e-16	0.0489225	-20.4405
909	ENSG00000158092	NCK1	-4.34687	8.29132e-35	0.0491429	-20.3488
1274	ENSG00000180479	ZNF571	-4.34092	6.39644e-16	0.049346	-20.2651
1667	ENSG00000224470	ATXN1L	-4.34091	1.26976e-22	0.0493465	-20.2649
1728	ENSG00000238083	LRRC37A2	-4.34042	6.99061e-12	0.0493632	-20.258
1764	ENSG00000243244	STON1	-4.33113	1.07108e-15	0.0496822	-20.1279
425	ENSG00000116455	WDR77	-4.33085	1.66303e-28	0.0496916	-20.1241
1715	ENSG00000236017	ASMTL-AS1	-4.32605	1.01554e-14	0.0498572	-20.0573
58	ENSG00000036448	MYOM2	-4.32572	8.53518e-16	0.0498689	-20.0526
577	ENSG00000130772	MED18	-4.32389	5.53066e-16	0.0499322	-20.0272
1618	ENSG00000213753	CENPBD2P	-4.32023	1.40725e-19	0.050059	-19.9764
140	ENSG00000078319	PMS2P1	-4.31907	1.40976e-15	0.0500992	-19.9604
1376	ENSG00000186174	BCL9L	-4.31832	1.6794e-43	0.0501251	-19.9501
875	ENSG00000154889	MPPE1	-4.31376	2.88139e-31	0.050284	-19.8871
1037	ENSG00000165275	TRMT10B	-4.31357	2.08492e-15	0.0502905	-19.8845
1588	ENSG00000207445	SNORD15B	-4.31355	4.00888e-12	0.0502912	-19.8842
1333	ENSG00000184227	ACOT1	-4.3131	4.08697e-14	0.0503069	-19.878
501	ENSG00000124444	ZNF576	-4.31241	2.86393e-15	0.050331	-19.8685
851	ENSG00000152580	IGSF10	-4.31095	4.74731e-14	0.0503818	-19.8484
504	ENSG00000124614	RPS10	-4.31014	7.28675e-16	0.0504103	-19.8372
1485	ENSG00000198720	ANKRD13B	-4.30806	1.39139e-15	0.050483	-19.8086
1587	ENSG00000206560	ANKRD28	-4.30702	3.47869e-45	0.0505194	-19.7944
1498	ENSG00000199017	MIR1-1	-4.30596	2.31012e-10	0.0505564	-19.7799
1537	ENSG00000204387	SNHG32	-4.30522	7.38473e-15	0.0505824	-19.7697
1203	ENSG00000174353	STAG3L3	-4.30441	1.72726e-15	0.0506109	-19.7586
154	ENSG00000081177	EXD2	-4.30219	2.15282e-11	0.0506886	-19.7283
1578	ENSG00000205746	PKD1P4	-4.30198	3.72704e-14	0.0506962	-19.7253
29	ENSG00000010818	HIVEP2	-4.30145	9.31151e-45	0.0507147	-19.7182
965	ENSG00000162341	TPCN2	-4.30059	8.44935e-23	0.0507451	-19.7063
1324	ENSG00000183597	TANGO2	-4.29975	1.50666e-20	0.0507746	-19.6949
981	ENSG00000163093	BBS5	-4.29975	1.1485e-15	0.0507746	-19.6949
413	ENSG00000115514	TXNDC9	-4.29931	7.39985e-22	0.05079	-19.6889
448	ENSG00000118707	TGIF2	-4.29896	5.71782e-12	0.0508025	-19.6841
587	ENSG00000131845	ZNF304	-4.29873	1.62838e-27	0.0508103	-19.681
441	ENSG00000117707	PROX1	-4.29863	1.91961e-22	0.0508139	-19.6797
1777	ENSG00000245848	CEBPA	-4.29814	3.61361e-12	0.0508313	-19.6729
952	ENSG00000161381	PLXDC1	-4.29717	1.88124e-12	0.0508656	-19.6597
478	ENSG00000122386	ZNF205	-4.29712	4.05287e-13	0.0508672	-19.659
1145	ENSG00000170222	ADPRM	-4.29364	4.12324e-15	0.0509899	-19.6117
746	ENSG00000141873	SLC39A3	-4.28892	1.05388e-15	0.0511573	-19.5476
189	ENSG00000089486	CDIP1	-4.28774	1.80837e-24	0.0511991	-19.5316
1115	ENSG00000168621	GDNF	-4.27993	8.02479e-07	0.0514769	-19.4262
1783	ENSG00000247809	NR2F2-AS1	-4.27477	7.87257e-16	0.0516614	-19.3568
1530	ENSG00000204316	MRPL38	-4.27237	2.74488e-15	0.0517472	-19.3247
130	ENSG00000075856	SART3	-4.2715	1.88612e-17	0.0517787	-19.3129
276	ENSG00000103489	XYLT1	-4.27106	7.85972e-17	0.0517944	-19.3071
1840	ENSG00000260139	CSPG4P13	-4.26958	4.72292e-13	0.0518476	-19.2873
560	ENSG00000129245	FXR2	-4.26759	8.9661e-18	0.0519191	-19.2607
1814	ENSG00000253953	PCDHGB4	-4.26633	4.02792e-14	0.0519644	-19.2439
569	ENSG00000130332	LSM7	-4.26452	2.28138e-15	0.0520297	-19.2198
654	ENSG00000135763	URB2	-4.26433	9.76815e-26	0.0520366	-19.2173
1300	ENSG00000182325	FBXL6	-4.26346	4.39535e-15	0.0520679	-19.2057
265	ENSG00000103111	MON1B	-4.26265	3.342e-31	0.0520973	-19.1949
293	ENSG00000105072	C19orf44	-4.26156	5.93734e-15	0.0521367	-19.1804
966	ENSG00000162390	ACOT11	-4.26098	1.80132e-20	0.0521576	-19.1727
1847	ENSG00000262576	PCDHGA4	-4.26026	3.44416e-14	0.0521838	-19.163
235	ENSG00000100814	CCNB1IP1	-4.2587	1.44907e-27	0.05224	-19.1424
801	ENSG00000146556	WASH2P	-4.25675	2.36105e-15	0.0523107	-19.1166
342	ENSG00000108774	RAB5C	-4.2551	2.51754e-15	0.0523704	-19.0947
911	ENSG00000158373	H2BC5	-4.25487	6.15356e-13	0.052379	-19.0916
1861	ENSG00000267361	SEC24AP1	-4.25345	6.68017e-12	0.0524305	-19.0729
982	ENSG00000163138	PACRGL	-4.25335	5.82312e-25	0.052434	-19.0716
796	ENSG00000146247	PHIP	-4.25242	1.2339e-33	0.0524679	-19.0593
1909	ENSG00000278535	DHRS11	-4.2521	2.32722e-19	0.0524797	-19.055
85	ENSG00000063978	RNF4	-4.25107	5.05884e-42	0.0525169	-19.0415
1153	ENSG00000170468	RIOX1	-4.24823	5.31305e-15	0.0526204	-19.004
1368	ENSG00000185864	NPIPB4	-4.24683	6.3222e-18	0.0526715	-18.9856
108	ENSG00000070778	PTPN21	-4.24558	3.76776e-24	0.0527174	-18.9691
1429	ENSG00000196653	ZNF502	-4.24425	8.65419e-17	0.052766	-18.9516
1285	ENSG00000181038	METTL23	-4.24265	2.3431e-17	0.0528246	-18.9306
964	ENSG00000162227	TAF6L	-4.24216	7.01517e-07	0.0528425	-18.9242
1252	ENSG00000178449	COX14	-4.2411	9.85147e-18	0.0528812	-18.9103
1005	ENSG00000164077	MON1A	-4.24032	7.9608e-15	0.0529099	-18.9
262	ENSG00000103035	PSMD7	-4.23841	9.08817e-23	0.0529801	-18.875
987	ENSG00000163395	IGFN1	-4.23768	1.09806e-05	0.0530068	-18.8655
1015	ENSG00000164327	RICTOR	-4.23667	8.90336e-29	0.053044	-18.8523
1813	ENSG00000253910	PCDHGB2	-4.23485	6.76249e-14	0.053111	-18.8285
312	ENSG00000106290	TAF6	-4.23401	3.26586e-34	0.0531419	-18.8175
1118	ENSG00000168906	MAT2A	-4.23174	3.38168e-44	0.0532253	-18.7881
66	ENSG00000047346	ATOSA	-4.22312	3.46743e-12	0.0535443	-18.6761
1886	ENSG00000275120	ZSCAN2-AS1	-4.22303	1.72914e-13	0.0535476	-18.675
1097	ENSG00000167721	TSR1	-4.22275	1.41311e-16	0.0535581	-18.6713
402	ENSG00000114200	BCHE	-4.22254	2.27076e-13	0.053566	-18.6686
1267	ENSG00000179950	PUF60	-4.22226	2.9252e-64	0.0535763	-18.665
201	ENSG00000092330	TINF2	-4.21918	7.83267e-35	0.053691	-18.6251
674	ENSG00000136999	CCN3	-4.21867	3.86496e-07	0.0537098	-18.6186
639	ENSG00000134982	APC	-4.21702	1.96833e-27	0.0537714	-18.5972
1858	ENSG00000266962	HSD17B1-AS1	-4.21327	1.90637e-13	0.0539112	-18.549
409	ENSG00000115355	CCDC88A	-4.21289	6.98397e-55	0.0539254	-18.5441
1143	ENSG00000170144	HNRNPA3	-4.21147	1.8875e-19	0.0539785	-18.5259
1795	ENSG00000251247	ZNF345	-4.20986	2.22135e-15	0.054039	-18.5052
1531	ENSG00000204348	DXO	-4.20975	1.79424e-15	0.0540431	-18.5038
621	ENSG00000133935	ERG28	-4.209	5.73121e-15	0.054071	-18.4942
1633	ENSG00000214676	RPL9P16	-4.20743	2.73793e-13	0.0541299	-18.4741
53	ENSG00000033867	SLC4A7	-4.20715	6.59785e-20	0.0541404	-18.4705
1877	ENSG00000272690	LINC02018	-4.20506	4.32591e-13	0.0542189	-18.4437
1718	ENSG00000236871	LINC00106	-4.20428	1.97843e-14	0.0542484	-18.4337
1780	ENSG00000246596	SIMC1P1	-4.20415	2.25648e-13	0.0542532	-18.4321
1606	ENSG00000213465	ARL2	-4.20413	2.58421e-21	0.0542539	-18.4318
1178	ENSG00000171960	PPIH	-4.20296	1.91909e-14	0.0542978	-18.417
1162	ENSG00000170892	TSEN34	-4.20256	4.18079e-16	0.0543128	-18.4119
1510	ENSG00000203965	EFCAB7	-4.20198	5.01507e-12	0.0543347	-18.4044
1843	ENSG00000261556	SMG1P7	-4.2002	5.20532e-13	0.0544019	-18.3817
687	ENSG00000137814	HAUS2	-4.20002	1.7429e-24	0.0544085	-18.3795
808	ENSG00000147400	CETN2	-4.20002	6.34531e-14	0.0544086	-18.3795
498	ENSG00000124279	FASTKD3	-4.19966	3.8414e-15	0.0544221	-18.3749
543	ENSG00000127957	PMS2P3	-4.19921	1.0542e-14	0.0544391	-18.3692
1693	ENSG00000229492	TERF2IPP1	-4.19815	2.83199e-13	0.0544794	-18.3556
273	ENSG00000103343	ZNF174	-4.19775	7.86681e-15	0.0544944	-18.3505
473	ENSG00000121413	ZSCAN18	-4.19087	5.55712e-10	0.054755	-18.2632
743	ENSG00000141576	RNF157	-4.18895	6.47364e-25	0.0548279	-18.2389
652	ENSG00000135679	MDM2	-4.18852	1.41588e-17	0.054844	-18.2335
1419	ENSG00000196267	ZNF836	-4.18605	2.43777e-14	0.0549381	-18.2023
1640	ENSG00000215105	TTC3P1	-4.18532	4.46069e-15	0.0549658	-18.1931
1797	ENSG00000251369	ZNF550	-4.18434	2.77176e-15	0.0550031	-18.1808
117	ENSG00000072840	EVC	-4.18416	3.34973e-14	0.0550101	-18.1785
864	ENSG00000154096	THY1	-4.18377	3.64902e-08	0.0550251	-18.1735
166	ENSG00000084092	NOA1	-4.18369	6.47555e-18	0.0550282	-18.1725
23	ENSG00000007255	TRAPPC6A	-4.18061	1.28431e-13	0.0551457	-18.1338
834	ENSG00000149503	INCENP	-4.17851	2.8824e-17	0.0552259	-18.1075
603	ENSG00000132522	GPS2	-4.1773	8.2403e-15	0.0552723	-18.0922
662	ENSG00000136167	LCP1	-4.17657	1.67607e-19	0.0553004	-18.0831
903	ENSG00000157326	DHRS4	-4.17399	4.91481e-13	0.0553991	-18.0508
1688	ENSG00000228782	MRPL45P2	-4.17305	2.66858e-13	0.0554355	-18.039
1130	ENSG00000169432	SCN9A	-4.17213	5.4897e-13	0.0554707	-18.0275
1739	ENSG00000240065	PSMB9	-4.16922	5.70161e-14	0.0555826	-17.9912
294	ENSG00000105085	MED26	-4.16828	6.37157e-15	0.0556191	-17.9795
1761	ENSG00000242574	HLA-DMB	-4.16723	1.22371e-13	0.0556595	-17.9664
728	ENSG00000140688	RUSF1	-4.1664	1.23179e-12	0.0556916	-17.956
224	ENSG00000100445	SDR39U1	-4.16524	3.41129e-17	0.0557364	-17.9416
148	ENSG00000079974	RABL2B	-4.16481	5.92399e-14	0.055753	-17.9363
1163	ENSG00000170906	NDUFA3	-4.16278	3.71039e-25	0.0558314	-17.9111
731	ENSG00000140829	DHX38	-4.1622	1.41548e-15	0.0558537	-17.9039
249	ENSG00000101624	CEP76	-4.1592	2.41535e-14	0.05597	-17.8667
1435	ENSG00000196867	ZFP28	-4.15847	1.75351e-17	0.0559983	-17.8577
1257	ENSG00000178935	ZNF552	-4.15788	3.60951e-14	0.0560214	-17.8503
1834	ENSG00000257315	ZBED6	-4.15769	6.27709e-15	0.0560286	-17.848
7	ENSG00000002834	LASP1	-4.1574	6.28717e-17	0.0560401	-17.8444
908	ENSG00000157873	TNFRSF14	-4.15455	5.88792e-22	0.0561506	-17.8092
775	ENSG00000144182	LIPT1	-4.15373	2.67316e-14	0.0561829	-17.799
1011	ENSG00000164294	GPX8	-4.15338	1.25748e-12	0.0561962	-17.7948
387	ENSG00000112972	HMGCS1	-4.15013	3.83953e-36	0.0563229	-17.7548
350	ENSG00000109919	MTCH2	-4.14863	2.94144e-15	0.0563818	-17.7362
1047	ENSG00000165782	PIP4P1	-4.14767	6.46235e-29	0.056419	-17.7245
1063	ENSG00000166348	USP54	-4.14722	6.4174e-19	0.0564367	-17.719
385	ENSG00000112739	PRP4K	-4.14713	2.37527e-13	0.0564404	-17.7178
1773	ENSG00000244274	DBNDD2	-4.14541	1.39589e-12	0.0565078	-17.6967
313	ENSG00000106538	RARRES2	-4.14393	8.30382e-11	0.0565658	-17.6785
1790	ENSG00000249850	KRT18P31	-4.14386	1.45368e-13	0.0565683	-17.6778
1179	ENSG00000172059	KLF11	-4.14181	1.20457e-13	0.0566487	-17.6527
1133	ENSG00000169612	RAMAC	-4.14116	8.5048e-15	0.0566742	-17.6447
1217	ENSG00000175768	TOMM5	-4.1409	2.65491e-14	0.0566845	-17.6415
354	ENSG00000110060	PUS3	-4.13999	6.38942e-15	0.0567204	-17.6303
322	ENSG00000107338	SHB	-4.13767	1.96982e-13	0.0568114	-17.6021
806	ENSG00000147118	ZNF182	-4.13546	4.94466e-15	0.0568988	-17.5751
1021	ENSG00000164603	BMT2	-4.1343	1.79425e-19	0.0569443	-17.561
723	ENSG00000140285	FGF7	-4.12939	1.13936e-11	0.0571385	-17.5013
593	ENSG00000132155	RAF1	-4.12788	7.94285e-56	0.0571985	-17.483
709	ENSG00000139182	CLSTN3	-4.12755	1.08348e-15	0.0572115	-17.479
1815	ENSG00000253982	CLN8-AS1	-4.12656	8.91148e-14	0.057251	-17.4669
415	ENSG00000115657	ABCB6	-4.12575	1.13004e-13	0.0572831	-17.4572
1542	ENSG00000204396	VWA7	-4.12532	1.1497e-12	0.0573	-17.452
231	ENSG00000100628	ASB2	-4.12523	1.45844e-26	0.0573037	-17.4509
1427	ENSG00000196502	SULT1A1	-4.12518	3.05468e-13	0.0573055	-17.4503
1135	ENSG00000169925	BRD3	-4.12264	5.15749e-26	0.0574066	-17.4196
1414	ENSG00000196110	ZNF699	-4.11946	1.38305e-16	0.0575333	-17.3812
727	ENSG00000140543	DET1	-4.11814	9.8053e-14	0.057586	-17.3653
598	ENSG00000132405	TBC1D14	-4.11466	2.74126e-62	0.0577248	-17.3236
1243	ENSG00000177427	MIEF2	-4.1128	1.03178e-17	0.0577993	-17.3013
417	ENSG00000115839	RAB3GAP1	-4.11011	1.7213e-40	0.0579075	-17.2689
1081	ENSG00000167193	CRK	-4.10969	9.6648e-13	0.0579244	-17.2639
1658	ENSG00000222041	CYTOR	-4.10707	2.68058e-12	0.0580294	-17.2327
884	ENSG00000156017	CARNMT1	-4.10674	1.94903e-26	0.0580429	-17.2286
1931	ENSG00000286214	COPG2IT1	-4.10428	8.59131e-13	0.0581418	-17.1993
690	ENSG00000138002	IFT172	-4.1029	1.74052e-39	0.0581976	-17.1828
905	ENSG00000157379	DHRS1	-4.10254	5.40062e-13	0.058212	-17.1786
1111	ENSG00000168477	TNXB	-4.10087	8.61115e-24	0.0582796	-17.1587
641	ENSG00000135249	RINT1	-4.10029	2.02587e-20	0.058303	-17.1518
1125	ENSG00000169131	ZNF354A	-4.10002	1.55753e-14	0.0583137	-17.1486
1424	ENSG00000196371	FUT4	-4.09817	2.1533e-13	0.0583887	-17.1266
1584	ENSG00000206344	HCG27	-4.09281	3.47775e-13	0.0586058	-17.0631
1417	ENSG00000196214	ZNF766	-4.09194	1.8453e-22	0.0586411	-17.0529
1193	ENSG00000173451	THAP2	-4.08914	1.67007e-12	0.0587552	-17.0198
302	ENSG00000105609	LILRB5	-4.08897	3.55777e-11	0.058762	-17.0178
897	ENSG00000157014	TATDN2	-4.08889	5.22014e-17	0.0587652	-17.0169
1461	ENSG00000197774	EME2	-4.08835	1.51568e-21	0.0587872	-17.0105
1917	ENSG00000281005	LINC00921	-4.08818	2.86182e-12	0.0587944	-17.0084
1717	ENSG00000236144	TMEM147-AS1	-4.08419	8.5048e-15	0.0589572	-16.9615
1415	ENSG00000196159	FAT4	-4.08334	9.5277e-32	0.0589918	-16.9515
1608	ENSG00000213551	DNAJC9	-4.08221	4.09744e-16	0.0590383	-16.9382
702	ENSG00000138735	PDE5A	-4.08206	2.1412e-26	0.0590441	-16.9365
481	ENSG00000122592	HOXA7	-4.08155	1.65703e-13	0.059065	-16.9305
1720	ENSG00000237037	NDUFA6-DT	-4.08117	5.05951e-14	0.0590807	-16.926
660	ENSG00000136100	VPS36	-4.08093	3.94419e-44	0.0590903	-16.9232
726	ENSG00000140455	USP3	-4.08088	3.76928e-28	0.0590924	-16.9226
1619	ENSG00000213859	KCTD11	-4.0807	1.12698e-13	0.0591001	-16.9204
1662	ENSG00000223773	CD99P1	-4.08011	5.54125e-13	0.0591242	-16.9135
978	ENSG00000162999	DUSP19	-4.07939	2.2354e-11	0.0591537	-16.9051
1016	ENSG00000164398	ACSL6	-4.07902	5.3948e-11	0.0591689	-16.9008
928	ENSG00000159640	ACE	-4.07656	1.87001e-09	0.0592698	-16.872
258	ENSG00000102796	DHRS12	-4.07536	1.60481e-13	0.059319	-16.858
1872	ENSG00000272374	SCUBE3-AS1	-4.07464	4.46978e-13	0.0593487	-16.8496
1591	ENSG00000212402	SNORA74B	-4.07419	1.5089e-12	0.0593671	-16.8444
1593	ENSG00000212464	SNORA12	-4.06529	7.18957e-13	0.0597344	-16.7408
216	ENSG00000100068	LRP5L	-4.06514	5.56453e-13	0.0597407	-16.739
762	ENSG00000143578	CREB3L4	-4.06475	6.97989e-14	0.0597568	-16.7345
1864	ENSG00000269001	ZNF818P	-4.06362	3.95521e-12	0.0598038	-16.7213
57	ENSG00000036257	CUL3	-4.06255	1.30524e-93	0.0598481	-16.709
1450	ENSG00000197162	ZNF785	-4.06075	1.2175e-17	0.059923	-16.6881
1255	ENSG00000178917	ZNF852	-4.05922	6.21302e-16	0.0599865	-16.6704
1428	ENSG00000196547	MAN2A2	-4.05637	2.91607e-41	0.060105	-16.6375
1434	ENSG00000196792	STRN3	-4.05626	4.10267e-33	0.0601098	-16.6362
757	ENSG00000142684	ZNF593	-4.05523	1.17003e-12	0.0601525	-16.6244
1581	ENSG00000205885	C1RL-AS1	-4.05504	2.15424e-12	0.0601605	-16.6222
1067	ENSG00000166473	PKD1L2	-4.05485	4.214e-10	0.0601685	-16.62
1553	ENSG00000204536	CCHCR1	-4.05417	9.62259e-20	0.0601966	-16.6122
1770	ENSG00000244026	FAM86DP	-4.05299	9.67024e-13	0.060246	-16.5986
253	ENSG00000102100	SLC35A2	-4.05199	2.41301e-14	0.0602879	-16.5871
1712	ENSG00000235257	ITGA9-AS1	-4.04824	4.29237e-12	0.0604447	-16.5441
586	ENSG00000131797	CLUHP3	-4.04632	1.54634e-12	0.0605254	-16.522
1699	ENSG00000231584	FAHD2CP	-4.04588	1.00506e-13	0.0605438	-16.517
1713	ENSG00000235316	DUSP8P5	-4.04267	8.75516e-14	0.0606785	-16.4803
526	ENSG00000126775	ATG14	-4.03888	3.72337e-46	0.0608384	-16.437
701	ENSG00000138641	HERC3	-4.03721	3.12419e-12	0.0609086	-16.418
625	ENSG00000134058	CDK7	-4.03667	4.71698e-18	0.0609315	-16.4119
179	ENSG00000086712	TXLNG	-4.03649	1.47065e-11	0.0609391	-16.4098
870	ENSG00000154553	PDLIM3	-4.03356	1.42626e-43	0.0610629	-16.3765
1142	ENSG00000170113	NIPA1	-4.03324	2.75526e-21	0.0610763	-16.373
1064	ENSG00000166398	GARRE1	-4.0281	4.55887e-25	0.0612944	-16.3147
844	ENSG00000151914	DST	-4.0247	1.54344e-75	0.061439	-16.2763
284	ENSG00000104419	NDRG1	-4.02422	3.49699e-15	0.0614593	-16.2709
968	ENSG00000162461	SLC25A34	-4.02305	9.03331e-09	0.0615094	-16.2577
672	ENSG00000136908	DPM2	-4.0214	5.4875e-14	0.0615798	-16.2391
1477	ENSG00000198496	NBR2	-4.02038	9.01408e-14	0.0616233	-16.2276
1563	ENSG00000204604	ZNF468	-4.0156	1.6747e-13	0.0618277	-16.174
564	ENSG00000129493	HEATR5A	-4.01396	1.4353e-45	0.0618984	-16.1555
682	ENSG00000137558	PI15	-4.01373	2.3414e-06	0.0619082	-16.153
608	ENSG00000132773	TOE1	-4.01224	4.59684e-13	0.0619718	-16.1364
1874	ENSG00000272610	MAGI1-IT1	-4.01117	1.25014e-11	0.0620181	-16.1243
268	ENSG00000103222	ABCC1	-4.01116	3.85571e-22	0.0620184	-16.1242
789	ENSG00000145715	RASA1	-4.00968	1.90339e-28	0.0620821	-16.1077
1733	ENSG00000239697	TNFSF12	-4.00863	5.97566e-13	0.0621271	-16.096
1044	ENSG00000165525	NEMF	-4.00795	6.89956e-79	0.0621564	-16.0884
861	ENSG00000153560	UBP1	-4.00617	6.60815e-68	0.0622332	-16.0686
1821	ENSG00000254996	ANKHD1-EIF4EBP3	-4.00534	3.43978e-13	0.0622693	-16.0593
1671	ENSG00000224895	VPS26BP1	-4.00236	4.7043e-13	0.0623979	-16.0262
139	ENSG00000077454	LRCH4	-4.00044	1.42611e-19	0.0624809	-16.0049

## Sheet: up
	gene	id_gene	log2FoldChange	padj	FC	FC_sig
138	ENSG00000163157	TMOD4	16.6633	1.93151e-99	103790	103790
391	ENSG00000245832	MIR4300HG	13.8169	1.52413e-137	14431.5	14431.5
118	ENSG00000155052	CNTNAP5	13.3589	4.57328e-21	10505.8	10505.8
340	ENSG00000231918	NRXN1-DT	12.0869	2.18751e-39	4350.33	4350.33
361	ENSG00000235899	LINC01564	11.8253	1.09282e-52	3628.77	3628.77
440	ENSG00000283117	MGC4859	11.5582	7.98042e-38	3015.59	3015.59
311	ENSG00000225912	RPL26P36	11.5142	6.70696e-45	2924.9	2924.9
183	ENSG00000173093	CCDC63	11.5078	4.65819e-49	2912.06	2912.06
117	ENSG00000154975	CA10	11.3566	2.67216e-18	2622.35	2622.35
434	ENSG00000268223	ARL14EPL	11.3324	1.91645e-54	2578.71	2578.71
435	ENSG00000270225	MTCO2P22	11.3308	2.88019e-37	2575.77	2575.77
191	ENSG00000175497	DPP10	11.077	1.82072e-40	2160.23	2160.23
339	ENSG00000231689	LINC01090	11.0558	1.10225e-33	2128.71	2128.71
397	ENSG00000248510	LINC02267	10.8445	5.09633e-29	1838.73	1838.73
336	ENSG00000230897	RPS18P12	10.7784	1.08974e-48	1756.37	1756.37
319	ENSG00000227244	LINC00845	10.7172	2.67247e-43	1683.5	1683.5
310	ENSG00000225573	RPL35P5	10.5458	1.77873e-63	1494.91	1494.91
367	ENSG00000237214	RPS9P2	10.4712	1.56202e-153	1419.55	1419.55
417	ENSG00000254772	EEF1G	10.3481	2.94513e-45	1303.47	1303.47
384	ENSG00000243859	RPL5P17	10.3178	3.66976e-28	1276.31	1276.31
370	ENSG00000237668	RPS15AP38	10.1285	7.00614e-68	1119.38	1119.38
321	ENSG00000228262	LINC01320	9.9844	7.99652e-40	1012.99	1012.99
296	ENSG00000220842	RPL21P16	9.85369	5.32274e-179	925.242	925.242
385	ENSG00000243964	RPL23AP65	9.79874	2.1138e-113	890.666	890.666
295	ENSG00000220586	TUBBP9	9.74943	1.86927e-38	860.737	860.737
309	ENSG00000225564	LINC01492	9.63668	2.63748e-28	796.032	796.032
105	ENSG00000150275	PCDH15	9.62838	1.20887e-35	791.465	791.465
228	ENSG00000185053	SGCZ	9.60618	7.91445e-17	779.376	779.376
290	ENSG00000213885	RPL13AP7	9.59301	3.6388e-73	772.294	772.294
247	ENSG00000188107	EYS	9.57125	4.63992e-44	760.734	760.734
359	ENSG00000235297	FAUP1	9.57016	2.21247e-95	760.16	760.16
109	ENSG00000152208	GRID2	9.55463	1.04996e-30	752.02	752.02
235	ENSG00000185834	RPL12P4	9.20967	2.30734e-81	592.089	592.089
294	ENSG00000219507	FTH1P8	9.20864	1.74035e-124	591.668	591.668
377	ENSG00000240567	LINC02067	9.13894	2.21432e-102	563.762	563.762
286	ENSG00000210144	MT-TY	9.05183	3.83132e-57	530.729	530.729
242	ENSG00000187323	DCC	8.95253	3.18617e-30	495.429	495.429
298	ENSG00000223803	RPS20P14	8.93982	1.4129e-121	491.082	491.082
9	ENSG00000066032	CTNNA2	8.91512	3.02672e-37	482.747	482.747
376	ENSG00000240509	RPL34P18	8.8954	2.25133e-54	476.193	476.193
93	ENSG00000145087	STXBP5L	8.86515	8.153e-31	466.31	466.31
75	ENSG00000136149	RPL13AP25	8.84085	1.21465e-114	458.522	458.522
328	ENSG00000229119	RPLP0P9	8.78714	2.01287e-143	441.766	441.766
383	ENSG00000243071	RPL21P98	8.77731	8.01248e-56	438.766	438.766
172	ENSG00000170959	DCDC1	8.75521	1.14569e-26	432.096	432.096
233	ENSG00000185737	NRG3	8.5958	3.7778e-36	386.897	386.897
16	ENSG00000080224	EPHA6	8.55559	9.83801e-34	376.262	376.262
379	ENSG00000241741	RPL7AP30	8.55405	6.12165e-83	375.859	375.859
206	ENSG00000179399	GPC5	8.53705	4.13542e-34	371.457	371.457
148	ENSG00000164796	CSMD3	8.47435	4.88448e-43	355.659	355.659
316	ENSG00000226525	RPS7P10	8.36541	1.68197e-53	329.791	329.791
292	ENSG00000219023	RPS15AP19	8.35951	5.5474e-69	328.445	328.445
81	ENSG00000139304	PTPRQ	8.22496	9.34765e-67	299.198	299.198
120	ENSG00000156395	SORCS3	8.18602	1.79168e-21	291.23	291.23
313	ENSG00000226221	RPL26P19	8.15253	2.27229e-71	284.548	284.548
305	ENSG00000224631	RPS27AP16	8.08599	4.52546e-87	271.722	271.722
87	ENSG00000143412	ANXA9	8.07116	1.75701e-31	268.943	268.943
330	ENSG00000229267	SNHG31	8.06875	1.35005e-40	268.495	268.495
226	ENSG00000184672	RALYL	8.03605	1.16031e-21	262.477	262.477
28	ENSG00000102313	ITIH6	8.02852	2.19996e-57	261.111	261.111
231	ENSG00000185352	HS6ST3	7.92594	7.96953e-25	243.189	243.189
439	ENSG00000281131	SCHLAP1	7.90468	5.1412e-37	239.632	239.632
187	ENSG00000174469	CNTNAP2	7.90197	7.60643e-36	239.183	239.183
364	ENSG00000236552	RPL13AP5	7.88617	8.53808e-139	236.577	236.577
234	ENSG00000185774	KCNIP4	7.79891	1.58779e-31	222.692	222.692
284	ENSG00000210135	MT-TN	7.79662	4.81592e-43	222.34	222.34
218	ENSG00000183662	TAFA1	7.72103	7.44513e-22	210.989	210.989
342	ENSG00000232187	FTH1P7	7.7198	2.29978e-45	210.81	210.81
238	ENSG00000186094	AGBL4	7.70964	1.0423e-42	209.331	209.331
269	ENSG00000198840	MT-ND3	7.64454	9.12665e-79	200.094	200.094
350	ENSG00000233762	RPS15P4	7.62084	7.54868e-97	196.835	196.835
91	ENSG00000144278	GALNT13	7.56979	7.42656e-23	189.991	189.991
438	ENSG00000279307	NDUFAF2P1	7.54127	3.14258e-25	186.272	186.272
83	ENSG00000139915	MDGA2	7.52708	3.39302e-34	184.449	184.449
369	ENSG00000237506	RPSAP15	7.50581	6.0385e-30	181.749	181.749
288	ENSG00000213261	EEF1B2P6	7.47754	1.01101e-106	178.223	178.223
251	ENSG00000188536	HBA2	7.46141	4.0932e-31	176.242	176.242
398	ENSG00000248673	LINC01331	7.45657	5.7367e-10	175.651	175.651
208	ENSG00000181524	RPL24P4	7.44587	4.72827e-51	174.354	174.354
345	ENSG00000232573	RPL3P4	7.41168	1.02164e-80	170.27	170.27
300	ENSG00000224184	MIR3681HG	7.39425	2.37666e-22	168.225	168.225
124	ENSG00000157168	NRG1	7.3542	5.58367e-28	163.62	163.62
169	ENSG00000169862	CTNND2	7.3419	1.97929e-23	162.23	162.23
343	ENSG00000232346	RPS17P16	7.31649	8.28132e-60	159.398	159.398
354	ENSG00000234009	RPL5P34	7.3117	3.26328e-49	158.87	158.87
380	ENSG00000241956	LINC03000	7.3098	3.01456e-14	158.661	158.661
201	ENSG00000178464	RPL10P16	7.25821	8.30435e-78	153.087	153.087
432	ENSG00000267374	MIR924HG	7.21804	6.27154e-28	148.883	148.883
356	ENSG00000234797	RPS3AP6	7.18931	1.52468e-94	145.948	145.948
79	ENSG00000137970	RPL7P9	7.12575	2.27407e-132	139.657	139.657
184	ENSG00000173406	DAB1	7.11517	9.35164e-40	138.637	138.637
186	ENSG00000174332	GLIS1	7.08802	4.47319e-18	136.053	136.053
433	ENSG00000267586	LINC00907	7.06453	1.74663e-29	133.855	133.855
279	ENSG00000205609	EIF3CL	7.04	3.67879e-40	131.598	131.598
200	ENSG00000178429	RPS3AP5	7.03897	6.53296e-28	131.505	131.505
173	ENSG00000171094	ALK	7.02879	5.25576e-33	130.58	130.58
415	ENSG00000254101	LINC02055	7.02412	5.62109e-30	130.158	130.158
232	ENSG00000185666	SYN3	6.99078	4.62929e-35	127.185	127.185
27	ENSG00000102290	PCDH11X	6.98815	1.82882e-17	126.953	126.953
257	ENSG00000196277	GRM7	6.9828	9.60622e-18	126.483	126.483
221	ENSG00000183780	SLC35F3	6.9278	7.4772e-20	121.752	121.752
188	ENSG00000174482	LINGO2	6.92178	2.76914e-25	121.245	121.245
98	ENSG00000147724	FAM135B	6.88982	5.19467e-15	118.589	118.589
322	ENSG00000228412	LNC-LBCS	6.85632	1.10246e-24	115.867	115.867
157	ENSG00000166960	CCDC178	6.80051	1.70356e-17	111.47	111.47
395	ENSG00000248290	TNXA	6.78903	2.34188e-24	110.586	110.586
115	ENSG00000154162	CDH12	6.77545	2.36636e-14	109.55	109.55
423	ENSG00000258932	MIR3171HG	6.75818	1.20399e-25	108.246	108.246
360	ENSG00000235552	RPL6P27	6.73757	2.73192e-86	106.711	106.711
2	ENSG00000007174	DNAH9	6.73103	4.10343e-24	106.228	106.228
216	ENSG00000183166	CALN1	6.6427	5.74159e-26	99.9196	99.9196
151	ENSG00000165973	NELL1	6.56492	1.25842e-18	94.6754	94.6754
387	ENSG00000244128	LINC01322	6.55364	3.26953e-24	93.9381	93.9381
363	ENSG00000236060	HSPB1P1	6.54031	3.59461e-45	93.0745	93.0745
101	ENSG00000149571	KIRREL3	6.52506	9.4655e-25	92.0958	92.0958
162	ENSG00000168843	FSTL5	6.52404	5.77212e-12	92.0305	92.0305
147	ENSG00000164627	KIF6	6.45835	2.01746e-23	87.9342	87.9342
159	ENSG00000167654	ATCAY	6.42852	1.69546e-13	86.1345	86.1345
76	ENSG00000137135	ARHGEF39	6.39629	8.60873e-37	84.2314	84.2314
113	ENSG00000153820	SPHKAP	6.36903	2.37547e-06	82.6552	82.6552
403	ENSG00000249395	CASC9	6.36859	1.20136e-10	82.6296	82.6296
30	ENSG00000102904	TSNAXIP1	6.35385	1.9294e-47	81.79	81.79
176	ENSG00000171435	KSR2	6.30535	3.18028e-17	79.0862	79.0862
10	ENSG00000070019	GUCY2C	6.25285	5.6246e-39	76.2596	76.2596
429	ENSG00000261645	DISC1FP1	6.25231	2.73497e-26	76.2315	76.2315
282	ENSG00000209082	MT-TL1	6.25093	1.1941e-28	76.1583	76.1583
436	ENSG00000273079	GRIN2B	6.21767	2.60235e-15	74.4227	74.4227
90	ENSG00000143552	NUP210L	6.20237	5.45818e-41	73.6378	73.6378
227	ENSG00000185008	ROBO2	6.20099	3.09455e-28	73.5671	73.5671
259	ENSG00000196376	SLC35F1	6.1908	6.28454e-25	73.0493	73.0493
103	ENSG00000149972	CNTN5	6.18018	2.41291e-23	72.5135	72.5135
141	ENSG00000163618	CADPS	6.15253	5.81648e-24	71.1369	71.1369
57	ENSG00000127530	OR7C1	6.10096	2.79038e-09	68.6391	68.6391
402	ENSG00000249364	LINC02997	6.05164	5.56073e-33	66.3321	66.3321
357	ENSG00000234828	IQCM	6.04824	2.2417e-10	66.1762	66.1762
241	ENSG00000186487	MYT1L	6.04069	2.82081e-17	65.8306	65.8306
116	ENSG00000154493	C10orf90	6.03908	1.28912e-15	65.7575	65.7575
92	ENSG00000144407	PTH2R	6.03236	5.7524e-23	65.4517	65.4517
430	ENSG00000266402	SNHG25	6.01734	7.98039e-113	64.7738	64.7738
127	ENSG00000157680	DGKI	6.00481	5.11577e-33	64.2136	64.2136
89	ENSG00000143476	DTL	5.99498	2.74126e-62	63.7779	63.7779
332	ENSG00000230185	HSDL2-AS1	5.94226	5.94719e-50	61.4891	61.4891
401	ENSG00000249252	C1QTNF7-AS1	5.92708	3.19702e-17	60.8454	60.8454
326	ENSG00000228971	LINC02607	5.90896	3.98521e-08	60.0861	60.0861
26	ENSG00000101489	CELF4	5.90424	6.53768e-13	59.89	59.89
202	ENSG00000178796	RIIAD1	5.89833	9.51631e-20	59.6451	59.6451
137	ENSG00000163116	STPG2	5.8895	4.6627e-22	59.2812	59.2812
324	ENSG00000228918	LINC01344	5.8783	2.40005e-23	58.8225	58.8225
71	ENSG00000132938	MTUS2	5.87793	3.02263e-20	58.8074	58.8074
36	ENSG00000106366	SERPINE1	5.87696	9.60622e-18	58.7681	58.7681
123	ENSG00000156886	ITGAD	5.8579	1.29104e-22	57.9969	57.9969
285	ENSG00000210140	MT-TC	5.85201	2.81684e-33	57.7604	57.7604
280	ENSG00000206120	EGFEM1P	5.85153	2.53168e-19	57.7412	57.7412
281	ENSG00000206172	HBA1	5.85081	3.50555e-15	57.7123	57.7123
220	ENSG00000183715	OPCML	5.82908	1.05815e-15	56.8497	56.8497
301	ENSG00000224550	NDUFA4P1	5.82553	2.8752e-18	56.7101	56.7101
84	ENSG00000141293	SKAP1	5.81131	5.8284e-24	56.1538	56.1538
112	ENSG00000153283	CD96	5.75826	4.14018e-16	54.1264	54.1264
50	ENSG00000122012	SV2C	5.75043	2.73751e-22	53.8336	53.8336
347	ENSG00000233024	NPIPA9	5.73972	1.96723e-16	53.4353	53.4353
146	ENSG00000164418	GRIK2	5.72357	6.6898e-25	52.8406	52.8406
374	ENSG00000239268	LINC03051	5.72217	2.46133e-15	52.7891	52.7891
122	ENSG00000156885	COX6A2	5.71012	3.53961e-64	52.3502	52.3502
17	ENSG00000083067	TRPM3	5.70843	1.05775e-20	52.2887	52.2887
265	ENSG00000198695	MT-ND6	5.68767	1.77913e-29	51.5417	51.5417
392	ENSG00000246662	CIBAR1-DT	5.6851	3.24695e-23	51.4499	51.4499
94	ENSG00000145242	EPHA5	5.68295	2.1203e-14	51.3734	51.3734
390	ENSG00000245750	DRAIC	5.67975	1.47059e-75	51.2596	51.2596
263	ENSG00000198216	CACNA1E	5.66298	7.8953e-18	50.6673	50.6673
237	ENSG00000185942	NKAIN3	5.65425	1.11314e-29	50.3614	50.3614
325	ENSG00000228956	SATB1-AS1	5.62174	1.729e-16	49.2395	49.2395
346	ENSG00000233008	LINC01725	5.62169	1.58181e-14	49.2378	49.2378
258	ENSG00000196353	CPNE4	5.61525	1.25597e-10	49.0182	49.0182
245	ENSG00000187942	LDLRAD2	5.61361	8.95492e-20	48.9628	48.9628
135	ENSG00000162670	BRINP3	5.60016	6.14573e-13	48.5084	48.5084
125	ENSG00000157542	KCNJ6	5.5799	7.5574e-17	47.8317	47.8317
43	ENSG00000114805	PLCH1	5.56425	2.23702e-22	47.3157	47.3157
193	ENSG00000175779	LINC02694	5.56166	8.68264e-14	47.2309	47.2309
121	ENSG00000156475	PPP2R2B	5.56012	1.10585e-14	47.1806	47.1806
266	ENSG00000198712	MT-CO2	5.54999	1.62451e-53	46.8504	46.8504
413	ENSG00000253773	CFAP418-AS1	5.54345	2.07791e-14	46.6385	46.6385
224	ENSG00000184156	KCNQ3	5.53644	1.08903e-19	46.4123	46.4123
396	ENSG00000248360	LINC00504	5.50951	1.5225e-26	45.5542	45.5542
143	ENSG00000163749	CCDC158	5.50817	4.0311e-18	45.5118	45.5118
212	ENSG00000182329	KIAA2012	5.49829	6.96147e-11	45.2012	45.2012
378	ENSG00000241163	LINC00877	5.48871	1.10643e-13	44.9021	44.9021
246	ENSG00000187957	DNER	5.48059	4.71388e-15	44.6501	44.6501
119	ENSG00000155816	FMN2	5.46267	4.13706e-13	44.0988	44.0988
243	ENSG00000187398	LUZP2	5.45747	9.96836e-16	43.9401	43.9401
182	ENSG00000172987	HPSE2	5.44148	2.82273e-10	43.4558	43.4558
323	ENSG00000228495	LINC01013	5.43798	7.61213e-21	43.3506	43.3506
59	ENSG00000129749	CHRNA10	5.43127	2.08006e-79	43.1494	43.1494
136	ENSG00000163032	VSNL1	5.43047	2.00389e-12	43.1255	43.1255
422	ENSG00000258583	LINC01500	5.40446	3.25416e-22	42.3549	42.3549
249	ENSG00000188211	NCR3LG1	5.39386	1.67146e-31	42.0449	42.0449
414	ENSG00000253807	LINC01170	5.35934	1.07314e-14	41.0509	41.0509
410	ENSG00000253434	LINC02237	5.33496	1.70562e-19	40.3629	40.3629
158	ENSG00000167157	PRRX2	5.334	1.62519e-13	40.3362	40.3362
82	ENSG00000139734	DIAPH3	5.31609	1.39709e-13	39.8384	39.8384
381	ENSG00000242114	MTFP1	5.29454	7.43728e-18	39.2477	39.2477
62	ENSG00000130208	APOC1	5.28867	7.41184e-27	39.0884	39.0884
393	ENSG00000246859	STARD4-AS1	5.28256	1.02029e-30	38.9233	38.9233
287	ENSG00000212802	RPL15P3	5.26707	7.91555e-29	38.5075	38.5075
337	ENSG00000231185	SPRY4-AS1	5.26579	4.49986e-11	38.4735	38.4735
130	ENSG00000161040	FBXL13	5.26098	9.52111e-50	38.3453	38.3453
196	ENSG00000177182	CLVS1	5.26082	1.69005e-22	38.3411	38.3411
99	ENSG00000148948	LRRC4C	5.24692	1.13768e-21	37.9735	37.9735
3	ENSG00000021645	NRXN3	5.23964	1.68296e-17	37.7825	37.7825
11	ENSG00000071909	MYO3B	5.21027	6.94216e-18	37.021	37.021
156	ENSG00000166839	ANKDD1A	5.20996	1.00969e-25	37.013	37.013
58	ENSG00000127743	IL17B	5.20814	2.62002e-08	36.9663	36.9663
111	ENSG00000153237	CCDC148	5.20581	1.43537e-12	36.9068	36.9068
373	ENSG00000238287	EXO5-DT	5.20447	1.15156e-13	36.8723	36.8723
412	ENSG00000253626	EIF5AL1	5.20032	2.11921e-32	36.7665	36.7665
73	ENSG00000134343	ANO3	5.19443	6.58051e-13	36.6166	36.6166
329	ENSG00000229140	CCDC26	5.1921	1.58661e-33	36.5577	36.5577
145	ENSG00000164270	HTR4	5.18681	5.8764e-08	36.4238	36.4238
225	ENSG00000184305	CCSER1	5.17603	3.81179e-68	36.1526	36.1526
207	ENSG00000180438	TPRXL	5.16787	2.36235e-13	35.9487	35.9487
425	ENSG00000260018	MBTPS1-DT	5.16677	1.41118e-46	35.9214	35.9214
358	ENSG00000235065	RPL24P2	5.15451	3.43752e-32	35.6173	35.6173
334	ENSG00000230629	RPS23P8	5.14317	3.8594e-59	35.3386	35.3386
355	ENSG00000234663	LINC01934	5.13429	2.6742e-15	35.1217	35.1217
194	ENSG00000176046	NUPR1	5.1169	2.43583e-11	34.701	34.701
254	ENSG00000189129	PLAC9	5.09735	1.61804e-43	34.2339	34.2339
56	ENSG00000126733	DACH2	5.09197	3.08849e-14	34.1063	34.1063
174	ENSG00000171189	GRIK1	5.09028	3.19413e-10	34.0665	34.0665
229	ENSG00000185261	KIAA0825	5.07485	4.076e-23	33.7041	33.7041
297	ENSG00000223725	MYOSLID-AS1	5.07008	4.47138e-18	33.5927	33.5927
185	ENSG00000173805	HAP1	5.04542	1.09693e-09	33.0234	33.0234
222	ENSG00000183783	KCTD8	5.04371	2.8723e-08	32.9843	32.9843
142	ENSG00000163689	CFAP20DC	5.03769	1.48311e-14	32.8471	32.8471
338	ENSG00000231304	SGO1-AS1	5.02102	9.73793e-24	32.4696	32.4696
315	ENSG00000226453	LINC02542	5.01624	1.06872e-13	32.3622	32.3622
95	ENSG00000145494	NDUFS6	5.01516	5.88332e-68	32.338	32.338
267	ENSG00000198763	MT-ND2	5.00796	1.33926e-29	32.177	32.177
110	ENSG00000153064	BANK1	5.00464	9.49783e-17	32.103	32.103
29	ENSG00000102466	FGF14	4.99712	1.40323e-14	31.9361	31.9361
129	ENSG00000159784	FAM131B	4.97939	7.89814e-84	31.5461	31.5461
333	ENSG00000230323	LINC00159	4.97737	3.47682e-13	31.5019	31.5019
209	ENSG00000182050	MGAT4C	4.97046	7.26854e-12	31.3514	31.3514
441	ENSG00000285744	MITA1	4.96992	1.3912e-12	31.3398	31.3398
80	ENSG00000139144	PIK3C2G	4.96606	1.0648e-08	31.256	31.256
320	ENSG00000227838	CPMER	4.94171	2.85268e-15	30.7328	30.7328
195	ENSG00000176973	FAM89B	4.93494	6.84723e-58	30.5891	30.5891
302	ENSG00000224577	LINC01117	4.93011	4.04897e-12	30.4867	30.4867
264	ENSG00000198286	CARD11	4.92907	7.7163e-12	30.4648	30.4648
190	ENSG00000175175	PPM1E	4.91377	4.9766e-12	30.1434	30.1434
252	ENSG00000188580	NKAIN2	4.90018	5.42393e-17	29.8607	29.8607
348	ENSG00000233154	LINC01762	4.89825	2.87726e-10	29.8209	29.8209
368	ENSG00000237505	PKN2-AS1	4.88735	8.08553e-17	29.5965	29.5965
164	ENSG00000169020	ATP5ME	4.88712	1.25575e-73	29.5917	29.5917
335	ENSG00000230876	LINC00486	4.88343	3.40769e-11	29.5162	29.5162
52	ENSG00000124172	ATP5F1E	4.87425	4.52139e-72	29.3289	29.3289
407	ENSG00000251003	ZFPM2-AS1	4.86269	2.18521e-13	29.0948	29.0948
240	ENSG00000186472	PCLO	4.85979	3.989e-10	29.0363	29.0363
51	ENSG00000124116	WFDC3	4.8582	1.58481e-19	29.0043	29.0043
40	ENSG00000111249	CUX2	4.85623	7.89777e-14	28.9649	28.9649
275	ENSG00000204442	NALF1	4.84905	2.64931e-18	28.821	28.821
102	ENSG00000149654	CDH22	4.84282	3.47336e-12	28.6969	28.6969
331	ENSG00000229272	LINC03036	4.82829	1.00181e-22	28.4092	28.4092
140	ENSG00000163568	AIM2	4.79724	1.1062e-12	27.8044	27.8044
131	ENSG00000161281	COX7A1	4.79651	6.45372e-60	27.7903	27.7903
68	ENSG00000132321	IQCA1	4.7878	1.41695e-16	27.623	27.623
107	ENSG00000151025	GPR158	4.76182	7.84071e-17	27.13	27.13
203	ENSG00000179242	CDH4	4.75794	2.61922e-13	27.0572	27.0572
204	ENSG00000179271	GADD45GIP1	4.74373	5.83206e-84	26.7919	26.7919
214	ENSG00000183011	NAA38	4.74165	1.60169e-84	26.7534	26.7534
96	ENSG00000145526	CDH18	4.73973	8.65894e-16	26.7178	26.7178
375	ENSG00000239440	LINC02008	4.73913	1.21863e-08	26.7066	26.7066
86	ENSG00000142621	FHAD1	4.73869	1.96204e-10	26.6985	26.6985
272	ENSG00000198899	MT-ATP6	4.73713	1.65105e-32	26.6696	26.6696
45	ENSG00000115423	DNAH6	4.73698	1.14469e-11	26.6669	26.6669
427	ENSG00000261083	LINC02516	4.73445	4.57464e-08	26.6201	26.6201
304	ENSG00000224614	TNK2-AS1	4.71968	1.2713e-05	26.3492	26.3492
114	ENSG00000153976	HS3ST3A1	4.70705	1.07311e-08	26.1195	26.1195
33	ENSG00000104979	C19orf53	4.70622	1.61625e-40	26.1044	26.1044
362	ENSG00000236021	COP1-DT	4.70397	9.8148e-11	26.0637	26.0637
44	ENSG00000114854	TNNC1	4.69594	3.21258e-38	25.919	25.919
63	ENSG00000130255	RPL36	4.67715	6.42096e-78	25.5837	25.5837
308	ENSG00000225067	RPL23AP2	4.66317	5.49554e-20	25.3369	25.3369
8	ENSG00000064787	BCAS1	4.65913	3.83559e-05	25.2661	25.2661
72	ENSG00000134115	CNTN6	4.65439	4.53075e-08	25.1832	25.1832
341	ENSG00000231991	ANXA2P2	4.64498	9.48685e-11	25.0195	25.0195
78	ENSG00000137819	PAQR5	4.64398	1.70028e-10	25.0021	25.0021
270	ENSG00000198886	MT-ND4	4.62662	8.65781e-37	24.703	24.703
67	ENSG00000131355	ADGRE3	4.6252	3.20277e-11	24.6789	24.6789
215	ENSG00000183117	CSMD1	4.61567	1.38674e-14	24.5162	24.5162
53	ENSG00000125995	ROMO1	4.61405	5.44298e-48	24.4888	24.4888
155	ENSG00000166823	MESP1	4.61264	3.9014e-36	24.4649	24.4649
236	ENSG00000185842	DNAH14	4.61213	6.96686e-19	24.4563	24.4563
223	ENSG00000183960	KCNH8	4.60359	6.99797e-11	24.3118	24.3118
271	ENSG00000198888	MT-ND1	4.60096	9.06239e-26	24.2676	24.2676
66	ENSG00000131037	EPS8L1	4.60025	3.04968e-32	24.2556	24.2556
38	ENSG00000109265	CRACD	4.59942	2.24233e-07	24.2417	24.2417
365	ENSG00000236915	CLCA4-AS1	4.5891	2.10621e-12	24.0689	24.0689
273	ENSG00000198918	RPL39	4.58383	4.05888e-41	23.9812	23.9812
277	ENSG00000204740	MALRD1	4.57872	3.83304e-17	23.8965	23.8965
353	ENSG00000233985	LINC01681	4.57546	1.50144e-06	23.8424	23.8424
152	ENSG00000166091	CMTM5	4.57117	7.89722e-14	23.7716	23.7716
210	ENSG00000182132	KCNIP1	4.56813	1.17636e-22	23.7215	23.7215
14	ENSG00000078725	BRINP1	4.56086	1.39278e-08	23.6024	23.6024
22	ENSG00000099795	NDUFB7	4.54481	1.15431e-38	23.3412	23.3412
24	ENSG00000101463	SYNDIG1	4.54097	1.28785e-10	23.2793	23.2793
351	ENSG00000233797	UFL1-AS1	4.53764	1.48186e-17	23.2255	23.2255
261	ENSG00000197253	TPSB2	4.53281	1.7869e-11	23.1479	23.1479
299	ENSG00000224063	CALCRL-AS1	4.53174	2.83235e-12	23.1307	23.1307
349	ENSG00000233426	EIF3FP3	4.53039	1.52281e-32	23.1092	23.1092
134	ENSG00000162631	NTNG1	4.52955	7.32458e-11	23.0957	23.0957
77	ENSG00000137766	UNC13C	4.5263	1.98575e-09	23.0437	23.0437
154	ENSG00000166441	RPL27A	4.51757	6.83565e-56	22.9047	22.9047
268	ENSG00000198832	SELENOM	4.50657	7.23622e-50	22.7307	22.7307
437	ENSG00000276476	LINC00540	4.5059	1.79394e-11	22.7201	22.7201
426	ENSG00000260260	SNHG19	4.49141	4.20923e-134	22.4931	22.4931
197	ENSG00000177679	SRRM3	4.49122	3.85571e-22	22.4902	22.4902
276	ENSG00000204677	FAM153CP	4.48612	1.44521e-13	22.4107	22.4107
34	ENSG00000105258	POLR2I	4.48208	4.0598e-68	22.3481	22.3481
253	ENSG00000188596	CFAP54	4.47809	9.07954e-15	22.2864	22.2864
74	ENSG00000135931	ARMC9	4.47736	7.58172e-83	22.2751	22.2751
97	ENSG00000146038	DCDC2	4.4767	5.43657e-07	22.2649	22.2649
15	ENSG00000080031	PTPRH	4.47504	1.67914e-09	22.2393	22.2393
416	ENSG00000254226	LINC01933	4.46903	3.64268e-12	22.1469	22.1469
21	ENSG00000099624	ATP5F1D	4.46825	3.93222e-42	22.1349	22.1349
406	ENSG00000250891	LINC02208	4.46283	8.46747e-12	22.0518	22.0518
306	ENSG00000224877	NDUFAF8	4.45733	1.08854e-92	21.968	21.968
278	ENSG00000204929	LINC02934	4.45192	7.49864e-20	21.8858	21.8858
250	ENSG00000188372	ZP3	4.44864	5.16071e-09	21.8361	21.8361
372	ENSG00000237949	LINC00844	4.44525	1.41114e-13	21.7848	21.7848
49	ENSG00000121904	CSMD2	4.43159	9.93109e-15	21.5795	21.5795
239	ENSG00000186231	KLHL32	4.41919	4.50087e-12	21.3948	21.3948
291	ENSG00000214293	APTR	4.41211	7.77673e-14	21.2901	21.2901
5	ENSG00000059377	TBXAS1	4.38341	1.54822e-20	20.8708	20.8708
46	ENSG00000116329	OPRD1	4.37568	2.80861e-06	20.7592	20.7592
382	ENSG00000243069	ARHGEF26-AS1	4.37378	6.91572e-07	20.7319	20.7319
163	ENSG00000168899	VAMP5	4.37352	6.0807e-51	20.7281	20.7281
37	ENSG00000108342	CSF3	4.35916	3.58122e-10	20.5228	20.5228
25	ENSG00000101470	TNNC2	4.35264	8.31554e-45	20.4304	20.4304
260	ENSG00000197180	ATP6AP1-DT	4.35144	1.4656e-45	20.4134	20.4134
314	ENSG00000226321	CROCC2	4.35091	9.71401e-15	20.4058	20.4058
199	ENSG00000177822	TENM3-AS1	4.34432	2.33445e-08	20.3128	20.3128
217	ENSG00000183648	NDUFB1	4.34199	4.95496e-42	20.2801	20.2801
192	ENSG00000175701	MTLN	4.34096	8.34022e-35	20.2656	20.2656
394	ENSG00000248079	DPH6-DT	4.33954	7.59023e-14	20.2457	20.2457
150	ENSG00000165105	RASEF	4.32909	1.78465e-07	20.0996	20.0996
400	ENSG00000248869	LINC02511	4.32728	1.53822e-11	20.0743	20.0743
421	ENSG00000258102	MAP1LC3B2	4.31999	1.03788e-19	19.9731	19.9731
411	ENSG00000253438	PCAT1	4.31771	7.40315e-12	19.9416	19.9416
168	ENSG00000169760	NLGN1	4.30711	1.2363e-16	19.7957	19.7957
160	ENSG00000167799	NUDT8	4.30219	8.34124e-37	19.7282	19.7282
198	ENSG00000177700	POLR2L	4.30215	2.88578e-36	19.7277	19.7277
409	ENSG00000251363	LINC02315	4.29525	5.50658e-06	19.6336	19.6336
126	ENSG00000157551	KCNJ15	4.28866	5.27619e-12	19.5441	19.5441
428	ENSG00000261614	YBX3P1	4.26938	2.90829e-13	19.2846	19.2846
31	ENSG00000103056	SMPD3	4.26926	6.03925e-11	19.283	19.283
178	ENSG00000171840	NINJ2	4.26825	2.2811e-13	19.2695	19.2695
248	ENSG00000188186	LAMTOR4	4.26353	2.41033e-100	19.2066	19.2066
175	ENSG00000171222	SCAND1	4.26291	2.98573e-84	19.1983	19.1983
317	ENSG00000226864	ATE1OSP	4.24937	5.65004e-09	19.019	19.019
371	ENSG00000237880	LINC01885	4.24937	7.02661e-09	19.019	19.019
256	ENSG00000196092	PAX5	4.238	4.90083e-12	18.8697	18.8697
255	ENSG00000189171	S100A13	4.22739	7.96845e-41	18.7314	18.7314
389	ENSG00000245322	H2AZ1-DT	4.22688	4.15988e-57	18.7248	18.7248
408	ENSG00000251027	LINC01950	4.2258	1.92017e-14	18.7108	18.7108
170	ENSG00000170381	SEMA3E	4.22578	6.13271e-10	18.7105	18.7105
205	ENSG00000179362	HMGN2P46	4.22282	6.44913e-09	18.6722	18.6722
35	ENSG00000105404	RABAC1	4.22172	7.96569e-117	18.658	18.658
104	ENSG00000150201	FXYD4	4.2143	1.0579e-15	18.5622	18.5622
386	ENSG00000244119	PDCL3P4	4.2114	1.19649e-28	18.5249	18.5249
55	ENSG00000126267	COX6B1	4.20568	3.92845e-34	18.4517	18.4517
41	ENSG00000111679	PTPN6	4.20297	7.69535e-12	18.4171	18.4171
388	ENSG00000244694	PTCHD4	4.20112	5.27411e-08	18.3934	18.3934
180	ENSG00000172264	MACROD2	4.20047	7.02368e-14	18.3851	18.3851
161	ENSG00000168653	NDUFS5	4.19351	5.55189e-44	18.2967	18.2967
171	ENSG00000170579	DLGAP1	4.19126	2.1166e-14	18.2682	18.2682
307	ENSG00000224897	POT1-AS1	4.18345	4.28585e-15	18.1695	18.1695
177	ENSG00000171724	VAT1L	4.18317	5.24968e-07	18.166	18.166
153	ENSG00000166359	WDR88	4.17747	8.71806e-09	18.0944	18.0944
213	ENSG00000182667	NTM	4.17693	3.05015e-15	18.0876	18.0876
344	ENSG00000232385	RPS3AP25	4.17251	2.63741e-12	18.0323	18.0323
42	ENSG00000112530	PACRG	4.16979	4.40721e-13	17.9984	17.9984
13	ENSG00000074317	SNCB	4.16784	0.000218278	17.974	17.974
167	ENSG00000169442	CD52	4.16697	2.58611e-10	17.9632	17.9632
88	ENSG00000143473	KCNH1	4.16367	5.45146e-10	17.9221	17.9221
1	ENSG00000005075	POLR2J	4.16045	1.54585e-28	17.8822	17.8822
179	ENSG00000172236	TPSAB1	4.15962	4.72256e-09	17.8719	17.8719
128	ENSG00000158525	CPA5	4.1592	1.95899e-11	17.8667	17.8667
289	ENSG00000213741	RPS29	4.15376	7.09069e-21	17.7995	17.7995
85	ENSG00000141979		4.13918	4.22451e-08	17.6205	17.6205
48	ENSG00000117154	IGSF21	4.13509	3.00917e-14	17.5706	17.5706
133	ENSG00000162620	LRRIQ3	4.13265	1.19242e-06	17.5409	17.5409
274	ENSG00000204272	NBDY	4.13062	4.16641e-68	17.5162	17.5162
420	ENSG00000255794	RMST	4.12868	6.3567e-07	17.4927	17.4927
404	ENSG00000249637	ANKHD1-DT	4.12644	2.50921e-27	17.4656	17.4656
366	ENSG00000237125	HAND2-AS1	4.12072	1.11513e-05	17.3965	17.3965
405	ENSG00000249859	PVT1	4.11825	1.17531e-15	17.3667	17.3667
65	ENSG00000130748	TMEM160	4.11766	7.76892e-82	17.3596	17.3596
144	ENSG00000163814	CDCP1	4.11326	2.02211e-11	17.3067	17.3067
70	ENSG00000132874	SLC14A2	4.11224	1.29096e-11	17.2944	17.2944
132	ENSG00000162105	SHANK2	4.11211	2.1712e-11	17.2929	17.2929
32	ENSG00000103363	ELOB	4.10634	2.57708e-28	17.2238	17.2238
181	ENSG00000172428	COPS9	4.096	5.90785e-28	17.1009	17.1009
69	ENSG00000132329	RAMP1	4.09539	2.86014e-61	17.0937	17.0937
106	ENSG00000150625	GPM6A	4.08709	5.54942e-08	16.9956	16.9956
419	ENSG00000255760	LINC02422	4.08186	4.79874e-13	16.9341	16.9341
18	ENSG00000087076	HSD17B14	4.08112	3.25969e-10	16.9255	16.9255
20	ENSG00000095713	CRTAC1	4.07911	7.18302e-08	16.9019	16.9019
6	ENSG00000060709	RIMBP2	4.07142	5.74043e-08	16.812	16.812
431	ENSG00000267080	ASB16-AS1	4.0702	7.1519e-61	16.7978	16.7978
303	ENSG00000224578	HNRNPA1L3	4.06436	4.29696e-44	16.7299	16.7299
139	ENSG00000163220	S100A9	4.06359	2.53005e-13	16.721	16.721
283	ENSG00000210082	MT-RNR2	4.06	2.24233e-07	16.6794	16.6794
219	ENSG00000183690	EFHC2	4.05841	7.04585e-08	16.6611	16.6611
424	ENSG00000258984	UBE2F-SCLY	4.05648	3.45835e-14	16.6388	16.6388
12	ENSG00000074211	PPP2R2C	4.05638	1.35999e-06	16.6376	16.6376
418	ENSG00000255234	CCDC90B-AS1	4.05588	8.90106e-11	16.6319	16.6319
100	ENSG00000149403	GRIK4	4.05372	2.82607e-16	16.607	16.607
54	ENSG00000126264	HCST	4.05254	7.32326e-14	16.5935	16.5935
318	ENSG00000227070	EPS15-AS1	4.05185	4.57656e-16	16.5855	16.5855
47	ENSG00000117069	ST6GALNAC5	4.04695	3.43702e-10	16.5292	16.5292
19	ENSG00000087250	MT3	4.04642	1.4983e-05	16.5232	16.5232
352	ENSG00000233926	TLE1-DT	4.04636	2.46356e-11	16.5225	16.5225
244	ENSG00000187546	AGMO	4.04289	1.33046e-14	16.4828	16.4828
230	ENSG00000185304	RGPD2	4.04153	5.09703e-06	16.4672	16.4672
262	ENSG00000197756	RPL37A	4.04038	3.39885e-34	16.4542	16.4542
4	ENSG00000051523	CYBA	4.03569	2.46146e-58	16.4008	16.4008
165	ENSG00000169071	ROR2	4.03495	1.93851e-10	16.3923	16.3923
7	ENSG00000064655	EYA2	4.03101	3.40016e-14	16.3476	16.3476
293	ENSG00000219438	TAFA5	4.02914	4.79711e-10	16.3265	16.3265
166	ENSG00000169126	ODAD2	4.02126	1.56841e-05	16.2375	16.2375
60	ENSG00000129991	TNNI3	4.02036	3.13672e-13	16.2274	16.2274
327	ENSG00000229017	LINC01277	4.01858	1.54246e-08	16.2073	16.2073
189	ENSG00000174498	IGDCC3	4.01735	2.64748e-06	16.1936	16.1936
211	ENSG00000182183	SHISAL2A	4.01338	5.35049e-08	16.149	16.149
23	ENSG00000100095	SEZ6L	4.01334	4.20265e-07	16.1486	16.1486
149	ENSG00000165091	TMC1	4.01098	1.31965e-08	16.1223	16.1223
108	ENSG00000151834	GABRA2	4.00778	6.6023e-05	16.0866	16.0866
399	ENSG00000248690	HAS2-AS1	4.0067	1.77446e-12	16.0745	16.0745
39	ENSG00000110717	NDUFS8	4.00436	4.95983e-37	16.0484	16.0484
64	ENSG00000130731	METTL26	4.00395	1.0761e-54	16.0438	16.0438
61	ENSG00000130005	GAMT	4.00374	3.60796e-38	16.0415	16.0415
312	ENSG00000226067	LINC00623	4.0016	1.37372e-17	16.0178	16.0178
