# Supplementary material for: Transcriptional Changes Associated with Amyoplasia
Source: Int J Mol Sci. 2024 Dec 26;26(1):124. doi: 10.3390/ijms26010124 (PMC11719965; doi:10.3390/ijms26010124)
Supplement: Supplementary file 1 [file ijms-26-00124-s001.zip › ijms-3356123-supplementary/Supplementary Materials/Supplementary Materials S3.xlsx]

## Sheet: up
Up- and downregulated genes in muscle samples from patients with amyoplasia ("upper" group).
	gene	id_gene	log2FoldChange	padj	FC	FC_sig
87	ENSG00000163157	TMOD4	17.1775	4.13453e-110	148235	148235
259	ENSG00000245832	MIR4300HG	14.0248	6.00798e-101	16668.4	16668.4
197	ENSG00000225912	RPL26P36	12.2534	9.18331e-40	4882.46	4882.46
285	ENSG00000277027	RMRP	11.6668	2.7785e-29	3251.34	3251.34
202	ENSG00000227244	LINC00845	11.1841	9.96234e-45	2326.73	2326.73
256	ENSG00000243964	RPL23AP65	11.0055	9.04071e-71	2055.78	2055.78
282	ENSG00000268223	ARL14EPL	10.963	2.54546e-48	1996.19	1996.19
245	ENSG00000237668	RPS15AP38	10.5635	6.81711e-49	1513.35	1513.35
184	ENSG00000220842	RPL21P16	10.4794	4.61817e-133	1427.66	1427.66
182	ENSG00000219507	FTH1P8	10.4023	2.77859e-114	1353.33	1353.33
219	ENSG00000230897	RPS18P12	10.3957	5.2524e-76	1347.12	1347.12
181	ENSG00000219023	RPS15AP19	10.2945	6.41052e-47	1255.86	1255.86
243	ENSG00000237214	RPS9P2	10.2711	1.04396e-127	1235.67	1235.67
216	ENSG00000229267	SNHG31	10.2011	3.29085e-36	1177.18	1177.18
250	ENSG00000240567	LINC02067	10.0651	3.36072e-103	1071.23	1071.23
134	ENSG00000185834	RPL12P4	10.0073	6.70593e-133	1029.22	1029.22
177	ENSG00000213885	RPL13AP7	9.75021	8.90564e-62	861.203	861.203
254	ENSG00000243071	RPL21P98	9.72586	5.14985e-42	846.79	846.79
186	ENSG00000223803	RPS20P14	9.69271	6.32191e-86	827.552	827.552
237	ENSG00000235297	FAUP1	9.68379	2.36308e-84	822.454	822.454
249	ENSG00000240509	RPL34P18	9.58325	1.90733e-59	767.089	767.089
192	ENSG00000224631	RPS27AP16	9.43621	2.06436e-96	692.76	692.76
214	ENSG00000229119	RPLP0P9	9.36811	5.34808e-106	660.818	660.818
200	ENSG00000226525	RPS7P10	9.31501	3.26683e-84	636.936	636.936
183	ENSG00000220586	TUBBP9	9.31177	7.77302e-43	635.51	635.51
158	ENSG00000198840	MT-ND3	9.14036	1.31118e-78	564.318	564.318
198	ENSG00000226221	RPL26P19	9.03539	2.23558e-71	524.714	524.714
286	ENSG00000281131	SCHLAP1	8.89784	1.14281e-46	476.997	476.997
233	ENSG00000234009	RPL5P34	8.87379	4.92528e-70	469.114	469.114
50	ENSG00000136149	RPL13AP25	8.78523	3.60392e-181	441.181	441.181
175	ENSG00000213261	EEF1B2P6	8.63802	2.18176e-131	398.385	398.385
223	ENSG00000232187	FTH1P7	8.56595	1.31516e-55	378.973	378.973
168	ENSG00000210135	MT-TN	8.45998	2.69838e-48	352.135	352.135
253	ENSG00000241741	RPL7AP30	8.38026	1.78952e-81	333.204	333.204
196	ENSG00000225573	RPL35P5	8.27728	1.23613e-58	310.248	310.248
170	ENSG00000210144	MT-TY	8.09598	1.38902e-43	273.611	273.611
226	ENSG00000232573	RPL3P4	8.09566	3.93302e-81	273.55	273.55
54	ENSG00000137970	RPL7P9	8.0868	5.11819e-135	271.874	271.874
229	ENSG00000233762	RPS15P4	7.86127	3.18047e-176	232.529	232.529
235	ENSG00000234797	RPS3AP6	7.82673	2.97158e-115	227.029	227.029
119	ENSG00000178464	RPL10P16	7.78623	2.76494e-101	220.744	220.744
113	ENSG00000174469	CNTNAP2	7.78463	5.87824e-14	220.499	220.499
263	ENSG00000248290	TNXA	7.76596	1.63431e-20	217.665	217.665
224	ENSG00000232346	RPS17P16	7.71008	1.37023e-31	209.395	209.395
139	ENSG00000188107	EYS	7.44881	1.78805e-17	174.709	174.709
191	ENSG00000224550	NDUFA4P1	7.40858	9.82255e-34	169.904	169.904
55	ENSG00000139304	PTPRQ	7.37277	1.15789e-93	165.739	165.739
12	ENSG00000102313	ITIH6	7.29814	1.04706e-38	157.383	157.383
242	ENSG00000236552	RPL13AP5	7.26532	3.15166e-180	153.843	153.843
122	ENSG00000181524	RPL24P4	7.22825	3.40808e-59	149.941	149.941
80	ENSG00000157680	DGKI	7.1682	1.65729e-37	143.828	143.828
153	ENSG00000198695	MT-ND6	7.11842	1.25548e-43	138.95	138.95
59	ENSG00000143412	ANXA9	7.04816	4.49003e-19	132.345	132.345
265	ENSG00000251002	TRD-AS1	7.0395	2.49828e-15	131.553	131.553
217	ENSG00000230185	HSDL2-AS1	7.03337	2.14302e-104	130.996	130.996
195	ENSG00000225067	RPL23AP2	7.01936	6.69099e-26	129.729	129.729
67	ENSG00000149972	CNTN5	7.0035	3.72024e-19	128.31	128.31
239	ENSG00000235552	RPL6P27	6.99905	2.20986e-107	127.915	127.915
18	ENSG00000104432	IL7	6.91779	1.67629e-14	120.91	120.91
218	ENSG00000230629	RPS23P8	6.52373	7.55549e-45	92.0109	92.0109
75	ENSG00000156395	SORCS3	6.47897	1.54241e-06	89.1996	89.1996
61	ENSG00000143476	DTL	6.4338	1.23412e-93	86.4506	86.4506
166	ENSG00000209082	MT-TL1	6.42352	1.23921e-29	85.8363	85.8363
133	ENSG00000185774	KCNIP4	6.384	2.78786e-17	83.517	83.517
154	ENSG00000198712	MT-CO2	6.36611	3.84662e-63	82.4881	82.4881
146	ENSG00000196376	SLC35F1	6.35671	6.97703e-38	81.952	81.952
156	ENSG00000198763	MT-ND2	6.30957	1.11398e-44	79.3175	79.3175
179	ENSG00000214784	RPS3AP21	6.3038	2.70821e-21	79.001	79.001
161	ENSG00000198899	MT-ATP6	6.25765	2.85126e-42	76.5138	76.5138
70	ENSG00000152208	GRID2	6.22326	8.40657e-08	74.7118	74.7118
280	ENSG00000266402	SNHG25	6.15527	2.5026e-48	71.2723	71.2723
159	ENSG00000198886	MT-ND4	6.13284	4.28133e-37	70.1728	70.1728
174	ENSG00000212802	RPL15P3	6.08719	5.08e-39	67.987	67.987
46	ENSG00000132938	MTUS2	6.06889	6.6627e-15	67.1304	67.1304
160	ENSG00000198888	MT-ND1	6.05147	1.90997e-41	66.3243	66.3243
38	ENSG00000129749	CHRNA10	6.04523	2.53336e-86	66.0385	66.0385
131	ENSG00000185008	ROBO2	6.03851	1.25973e-21	65.7313	65.7313
125	ENSG00000183166	CALN1	5.94707	6.42243e-19	61.6945	61.6945
277	ENSG00000262902	MTCO1P40	5.9212	2.0876e-08	60.5979	60.5979
145	ENSG00000196277	GRM7	5.91806	7.96756e-06	60.4665	60.4665
231	ENSG00000233913	RPL10P9	5.84209	2.68793e-06	57.3648	57.3648
269	ENSG00000254101	LINC02055	5.83688	1.57383e-14	57.1579	57.1579
208	ENSG00000228495	LINC01013	5.79915	9.51317e-18	55.6824	55.6824
264	ENSG00000249364	LINC02997	5.79808	1.88462e-23	55.6411	55.6411
189	ENSG00000224184	MIR3681HG	5.7798	1.22609e-11	54.9406	54.9406
211	ENSG00000228956	SATB1-AS1	5.7761	3.58264e-15	54.7997	54.7997
210	ENSG00000228918	LINC01344	5.76506	3.78224e-31	54.382	54.382
13	ENSG00000102466	FGF14	5.75182	9.94688e-18	53.8854	53.8854
85	ENSG00000162669	HFM1	5.75094	1.20792e-43	53.8524	53.8524
169	ENSG00000210140	MT-TC	5.73219	4.26006e-31	53.157	53.157
127	ENSG00000183715	OPCML	5.72553	5.68e-07	52.9123	52.9123
258	ENSG00000245750	DRAIC	5.71899	2.07229e-42	52.673	52.673
172	ENSG00000210176	MT-TH	5.68187	1.91398e-07	51.335	51.335
130	ENSG00000184305	CCSER1	5.65492	4.9277e-73	50.385	50.385
44	ENSG00000131355	ADGRE3	5.64556	7.28862e-13	50.059	50.059
78	ENSG00000156886	ITGAD	5.61356	1.58495e-19	48.9611	48.9611
225	ENSG00000232385	RPS3AP25	5.61169	3.44194e-21	48.8975	48.8975
68	ENSG00000150201	FXYD4	5.60698	1.68528e-12	48.7381	48.7381
260	ENSG00000246662	CIBAR1-DT	5.60309	2.26897e-17	48.6071	48.6071
236	ENSG00000235065	RPL24P2	5.57804	1.16096e-26	47.7701	47.7701
6	ENSG00000081041	CXCL2	5.55915	1.56118e-13	47.1487	47.1487
112	ENSG00000173406	DAB1	5.5294	4.50931e-21	46.1864	46.1864
276	ENSG00000261645	DISC1FP1	5.5087	1.57632e-19	45.5286	45.5286
77	ENSG00000156885	COX6A2	5.50556	5.57937e-72	45.4297	45.4297
72	ENSG00000154274	C4orf19	5.47383	2.81827e-08	44.4412	44.4412
206	ENSG00000228221	LINC00578	5.4649	6.01348e-12	44.167	44.167
95	ENSG00000165973	NELL1	5.4477	4.6282e-08	43.6438	43.6438
116	ENSG00000176973	FAM89B	5.39411	4.89176e-85	42.0522	42.0522
57	ENSG00000139915	MDGA2	5.36684	7.59003e-11	41.2647	41.2647
51	ENSG00000137135	ARHGEF39	5.34552	1.95071e-23	40.6594	40.6594
105	ENSG00000169862	CTNND2	5.30853	1.06174e-08	39.6302	39.6302
86	ENSG00000163116	STPG2	5.29283	5.57015e-22	39.2013	39.2013
187	ENSG00000224063	CALCRL-AS1	5.28482	7.50286e-11	38.9843	38.9843
281	ENSG00000267080	ASB16-AS1	5.26916	3.39398e-67	38.5635	38.5635
39	ENSG00000129991	TNNI3	5.24108	6.74001e-12	37.8201	37.8201
108	ENSG00000171435	KSR2	5.23586	1.01526e-10	37.6834	37.6834
185	ENSG00000223725	MYOSLID-AS1	5.2358	2.93582e-17	37.682	37.682
162	ENSG00000198918	RPL39	5.23438	1.18779e-103	37.6447	37.6447
35	ENSG00000127585	FBXL16	5.22731	1.29541e-05	37.4609	37.4609
123	ENSG00000182050	MGAT4C	5.20872	5.26151e-09	36.9811	36.9811
278	ENSG00000264569	DCXR-DT	5.20047	6.37948e-10	36.7703	36.7703
266	ENSG00000253434	LINC02237	5.19715	3.94918e-14	36.6859	36.6859
244	ENSG00000237380	HOXD-AS2	5.19225	4.16601e-29	36.5615	36.5615
5	ENSG00000071909	MYO3B	5.16624	3.4906e-12	35.9082	35.9082
137	ENSG00000187398	LUZP2	5.15674	9.58535e-09	35.6726	35.6726
283	ENSG00000276476	LINC00540	5.15432	1.37592e-13	35.6127	35.6127
222	ENSG00000231991	ANXA2P2	5.14091	1.17075e-10	35.2832	35.2832
23	ENSG00000108691	CCL2	5.07321	4.86148e-13	33.6656	33.6656
138	ENSG00000187957	DNER	5.06032	1.07096e-09	33.3664	33.3664
40	ENSG00000130208	APOC1	5.05879	1.5688e-41	33.3308	33.3308
79	ENSG00000157168	NRG1	5.05353	5.98024e-09	33.2097	33.2097
121	ENSG00000179869	ABCA13	5.04748	1.96989e-06	33.0706	33.0706
102	ENSG00000169020	ATP5ME	5.03997	8.24958e-75	32.8989	32.8989
215	ENSG00000229140	CCDC26	5.03418	6.37395e-16	32.7671	32.7671
48	ENSG00000134419	RPS15A	5.0303	9.92531e-57	32.6792	32.6792
270	ENSG00000255760	LINC02422	5.02645	1.28908e-37	32.592	32.592
220	ENSG00000231304	SGO1-AS1	4.99887	2.11341e-20	31.975	31.975
165	ENSG00000206120	EGFEM1P	4.99785	5.79535e-10	31.9524	31.9524
176	ENSG00000213741	RPS29	4.99268	9.27089e-69	31.838	31.838
143	ENSG00000189129	PLAC9	4.99253	8.60816e-36	31.8347	31.8347
228	ENSG00000233426	EIF3FP3	4.98624	1.43168e-26	31.6963	31.6963
107	ENSG00000171094	ALK	4.9855	3.3234e-09	31.68	31.68
141	ENSG00000188536	HBA2	4.98362	1.17954e-09	31.6386	31.6386
167	ENSG00000210082	MT-RNR2	4.97918	2.07963e-06	31.5416	31.5416
126	ENSG00000183648	NDUFB1	4.97616	5.53011e-57	31.4756	31.4756
267	ENSG00000253626	EIF5AL1	4.97408	1.07133e-22	31.4302	31.4302
25	ENSG00000114805	PLCH1	4.96666	6.84771e-13	31.269	31.269
81	ENSG00000159784	FAM131B	4.93869	6.10513e-75	30.6685	30.6685
30	ENSG00000124172	ATP5F1E	4.936	5.32124e-107	30.6114	30.6114
212	ENSG00000228971	LINC02607	4.91928	0.000480793	30.2588	30.2588
272	ENSG00000258583	LINC01500	4.88926	2.68068e-10	29.6356	29.6356
82	ENSG00000161040	FBXL13	4.87274	3.72965e-40	29.2981	29.2981
152	ENSG00000198618	PPIAP22	4.851	9.98241e-21	28.8601	28.8601
155	ENSG00000198727	MT-CYB	4.83837	8.97508e-35	28.6085	28.6085
247	ENSG00000239268	LINC03051	4.81619	3.74434e-09	28.1719	28.1719
227	ENSG00000233024	NPIPA9	4.80445	1.33885e-11	27.9437	27.9437
273	ENSG00000258932	MIR3171HG	4.79964	3.55171e-15	27.8507	27.8507
14	ENSG00000102904	TSNAXIP1	4.79483	1.75751e-12	27.7579	27.7579
90	ENSG00000164796	CSMD3	4.79384	1.31446e-05	27.7389	27.7389
238	ENSG00000235448	LURAP1L-AS1	4.78884	1.0431e-11	27.6429	27.6429
56	ENSG00000139734	DIAPH3	4.77124	7.18193e-07	27.3078	27.3078
114	ENSG00000174844	DNAH12	4.7676	7.54878e-11	27.239	27.239
63	ENSG00000145075	CILD14	4.74066	8.30209e-09	26.7351	26.7351
124	ENSG00000183011	NAA38	4.73229	1.14105e-89	26.5804	26.5804
36	ENSG00000128040	SPINK2	4.71655	7.49043e-05	26.292	26.292
100	ENSG00000168653	NDUFS5	4.71554	1.737e-50	26.2736	26.2736
43	ENSG00000131174	COX7B	4.71393	2.69848e-46	26.2443	26.2443
45	ENSG00000131469	RPL27	4.71128	4.99689e-42	26.1961	26.1961
104	ENSG00000169442	CD52	4.68034	9.62099e-19	25.6403	25.6403
34	ENSG00000126267	COX6B1	4.66151	3.77529e-116	25.3077	25.3077
89	ENSG00000164627	KIF6	4.66025	7.83746e-07	25.2858	25.2858
140	ENSG00000188372	ZP3	4.63861	4.58052e-06	24.9093	24.9093
287	ENSG00000282995	FRG1EP	4.63372	3.18504e-08	24.825	24.825
118	ENSG00000177954	RPS27	4.61506	1.86414e-41	24.5059	24.5059
240	ENSG00000235587	GAPDHP65	4.61161	2.54661e-13	24.4474	24.4474
234	ENSG00000234663	LINC01934	4.60181	3.55287e-08	24.2819	24.2819
120	ENSG00000179271	GADD45GIP1	4.60146	1.55599e-196	24.2761	24.2761
28	ENSG00000119705	SLIRP	4.57904	1.17534e-87	23.9017	23.9017
26	ENSG00000114854	TNNC1	4.57501	6.48392e-44	23.835	23.835
109	ENSG00000171840	NINJ2	4.56679	5.51971e-15	23.6996	23.6996
251	ENSG00000241163	LINC00877	4.56349	3.63293e-10	23.6455	23.6455
58	ENSG00000142676	RPL11	4.55719	1.54421e-58	23.5424	23.5424
88	ENSG00000164405	UQCRQ	4.55438	5.50991e-44	23.4967	23.4967
188	ENSG00000224081	SLC44A3-AS1	4.53716	5.19611e-08	23.2179	23.2179
69	ENSG00000151025	GPR158	4.52771	4.6876e-14	23.0663	23.0663
178	ENSG00000214772	GUCY2C-AS1	4.49765	2.83322e-06	22.5905	22.5905
147	ENSG00000196683	TOMM7	4.48512	2.23881e-48	22.3953	22.3953
193	ENSG00000224877	NDUFAF8	4.47484	1.84283e-93	22.2362	22.2362
19	ENSG00000104979	C19orf53	4.4736	2.2207e-146	22.2171	22.2171
128	ENSG00000183783	KCTD8	4.47079	5.44549e-06	22.1738	22.1738
136	ENSG00000185942	NKAIN3	4.47001	1.29278e-11	22.1618	22.1618
64	ENSG00000145494	NDUFS6	4.46218	2.83456e-74	22.042	22.042
16	ENSG00000103145	HCFC1R1	4.46128	1.77397e-43	22.0282	22.0282
83	ENSG00000161281	COX7A1	4.4548	1.99913e-110	21.9295	21.9295
8	ENSG00000099795	NDUFB7	4.44809	1.0381e-153	21.8278	21.8278
117	ENSG00000177679	SRRM3	4.4308	1.76845e-18	21.5677	21.5677
180	ENSG00000218052	ADAMTS7P4	4.42934	8.52993e-16	21.5459	21.5459
96	ENSG00000166441	RPL27A	4.42079	1.39535e-119	21.4185	21.4185
257	ENSG00000244119	PDCL3P4	4.41526	5.20102e-16	21.3367	21.3367
201	ENSG00000226835	ARHGAP29-AS1	4.4062	9.11858e-22	21.203	21.203
22	ENSG00000107105	ELAVL2	4.40446	0.00014023	21.1775	21.1775
284	ENSG00000276700	RNA5-8SN4	4.40444	0.000184408	21.1772	21.1772
241	ENSG00000236021	COP1-DT	4.39742	2.87967e-08	21.0744	21.0744
204	ENSG00000227838	CPMER	4.39509	3.12829e-07	21.0404	21.0404
255	ENSG00000243147	MRPL33	4.3898	4.26615e-29	20.9634	20.9634
101	ENSG00000168899	VAMP5	4.3808	9.78921e-86	20.833	20.833
73	ENSG00000155368	DBI	4.37634	4.99235e-52	20.7687	20.7687
268	ENSG00000253773	CFAP418-AS1	4.37287	6.0234e-10	20.7188	20.7188
207	ENSG00000228253	MT-ATP8	4.36602	1.08154e-15	20.6207	20.6207
115	ENSG00000175701	MTLN	4.35942	5.28063e-75	20.5266	20.5266
31	ENSG00000125356	NDUFA1	4.34943	9.74841e-36	20.3849	20.3849
246	ENSG00000237880	LINC01885	4.34222	1.46656e-06	20.2833	20.2833
194	ENSG00000224897	POT1-AS1	4.32737	1.44805e-13	20.0756	20.0756
171	ENSG00000210151	MT-TS1	4.31977	2.78321e-13	19.9702	19.9702
84	ENSG00000162444	RBP7	4.30916	6.23289e-25	19.8238	19.8238
15	ENSG00000103056	SMPD3	4.30863	8.36239e-15	19.8165	19.8165
97	ENSG00000166839	ANKDD1A	4.30862	4.40321e-11	19.8164	19.8164
221	ENSG00000231840	TMEM139-AS1	4.30376	6.06357e-15	19.7497	19.7497
274	ENSG00000260018	MBTPS1-DT	4.30121	2.08849e-14	19.7148	19.7148
76	ENSG00000156411	ATP5MJ	4.29827	1.61928e-59	19.6747	19.6747
232	ENSG00000233954	UQCRHL	4.29326	2.02597e-20	19.6065	19.6065
98	ENSG00000168273	UQCC5	4.29117	2.02067e-56	19.5782	19.5782
261	ENSG00000246859	STARD4-AS1	4.28283	2.41452e-13	19.4652	19.4652
209	ENSG00000228716	DHFR	4.26509	2.58055e-28	19.2274	19.2274
60	ENSG00000143473	KCNH1	4.25763	1.43149e-08	19.1282	19.1282
157	ENSG00000198821	CD247	4.2527	5.85919e-17	19.0629	19.0629
230	ENSG00000233797	UFL1-AS1	4.24826	5.1001e-09	19.0044	19.0044
37	ENSG00000129103	SUMF2	4.24302	5.99016e-76	18.9355	18.9355
163	ENSG00000204272	NBDY	4.2429	4.1546e-40	18.934	18.934
164	ENSG00000204442	NALF1	4.24202	2.11756e-09	18.9223	18.9223
7	ENSG00000086570	FAT2	4.23896	0.000205897	18.8823	18.8823
262	ENSG00000248079	DPH6-DT	4.23461	3.12042e-10	18.8254	18.8254
1	ENSG00000005075	POLR2J	4.23315	1.77859e-105	18.8064	18.8064
93	ENSG00000165502	RPL36AL	4.22211	1.00373e-56	18.663	18.663
71	ENSG00000153283	CD96	4.21155	1.02392e-07	18.5269	18.5269
144	ENSG00000189171	S100A13	4.21113	1.09825e-20	18.5215	18.5215
173	ENSG00000211459	MT-RNR1	4.21056	1.09278e-05	18.5142	18.5142
3	ENSG00000008517	IL32	4.20699	1.12257e-09	18.4685	18.4685
65	ENSG00000145592	RPL37	4.2039	7.24477e-37	18.429	18.429
21	ENSG00000105889	STEAP1B	4.20353	3.2787e-40	18.4242	18.4242
92	ENSG00000165178	NCF1C	4.19357	2.53092e-09	18.2974	18.2974
203	ENSG00000227591	HSD11B1-AS1	4.18089	9.13458e-28	18.1373	18.1373
33	ENSG00000125995	ROMO1	4.17892	7.79435e-71	18.1126	18.1126
27	ENSG00000117154	IGSF21	4.17878	2.11327e-08	18.1108	18.1108
94	ENSG00000165899	OTOGL	4.1691	8.79853e-26	17.9898	17.9898
213	ENSG00000229017	LINC01277	4.16552	2.14223e-15	17.9451	17.9451
106	ENSG00000170703	TTLL6	4.16313	3.42319e-06	17.9155	17.9155
142	ENSG00000188958	UTS2B	4.15034	6.99947e-11	17.7573	17.7573
279	ENSG00000266066	POLRMTP1	4.14707	2.32133e-15	17.717	17.717
151	ENSG00000198258	UBL5	4.13894	1.48546e-54	17.6176	17.6176
199	ENSG00000226453	LINC02542	4.13474	7.08279e-09	17.5663	17.5663
135	ENSG00000185842	DNAH14	4.13032	1.68314e-11	17.5126	17.5126
149	ENSG00000197253	TPSB2	4.12807	1.7729e-08	17.4853	17.4853
41	ENSG00000130255	RPL36	4.12784	2.24218e-64	17.4825	17.4825
132	ENSG00000185261	KIAA0825	4.12008	8.96357e-27	17.3887	17.3887
32	ENSG00000125534	PPDPF	4.11882	7.545e-30	17.3735	17.3735
20	ENSG00000105258	POLR2I	4.11689	3.22836e-33	17.3503	17.3503
103	ENSG00000169181	GSG1L	4.11627	1.13321e-06	17.3428	17.3428
110	ENSG00000172264	MACROD2	4.11338	9.28164e-12	17.3082	17.3082
11	ENSG00000101470	TNNC2	4.11117	1.40519e-58	17.2817	17.2817
275	ENSG00000260423	LINC02367	4.11061	2.80631e-14	17.2749	17.2749
190	ENSG00000224259	LINC01133	4.11046	8.78355e-09	17.2732	17.2732
271	ENSG00000258102	MAP1LC3B2	4.10246	1.39399e-13	17.1776	17.1776
9	ENSG00000100097	LGALS1	4.1024	6.14604e-63	17.1769	17.1769
66	ENSG00000148948	LRRC4C	4.09997	2.74824e-17	17.148	17.148
53	ENSG00000137709	POU2F3	4.09572	5.99811e-05	17.0975	17.0975
29	ENSG00000122012	SV2C	4.09378	8.22679e-06	17.0746	17.0746
4	ENSG00000065518	NDUFB4	4.0876	1.79299e-60	17.0016	17.0016
252	ENSG00000241506	PSMC1P1	4.08735	1.34794e-12	16.9987	16.9987
205	ENSG00000227954	TARID	4.08702	6.09447e-06	16.9948	16.9948
49	ENSG00000135127	BICDL1	4.07378	4.35507e-08	16.8395	16.8395
248	ENSG00000240045	STRIT1	4.0665	1.92175e-27	16.7547	16.7547
99	ENSG00000168447	SCNN1B	4.06442	1.68565e-07	16.7306	16.7306
10	ENSG00000101057	MYBL2	4.05937	0.000194789	16.6722	16.6722
111	ENSG00000172428	COPS9	4.05839	4.31812e-51	16.6608	16.6608
62	ENSG00000144406	UNC80	4.05622	0.000763725	16.6358	16.6358
42	ENSG00000131044	TTLL9	4.05145	8.30107e-06	16.5809	16.5809
24	ENSG00000112306	RPS12	4.0456	4.02377e-44	16.5138	16.5138
17	ENSG00000103363	ELOB	4.03048	3.61133e-82	16.3417	16.3417
148	ENSG00000197180	ATP6AP1-DT	4.02467	1.82966e-14	16.276	16.276
74	ENSG00000155974	GRIP1	4.02445	9.8299e-10	16.2735	16.2735
129	ENSG00000184076	UQCR10	4.02241	1.31119e-95	16.2505	16.2505
150	ENSG00000197756	RPL37A	4.01088	3.55124e-99	16.1211	16.1211
47	ENSG00000133019	CHRM3	4.00629	1.10994e-10	16.0699	16.0699
52	ENSG00000137675	MMP27	4.00438	2.72385e-06	16.0486	16.0486
2	ENSG00000008056	SYN1	4.00405	4.3351e-15	16.045	16.045
91	ENSG00000164919	COX6C	4.00333	5.60051e-34	16.037	16.037

## Sheet: down
	gene	id_gene	log2FoldChange	padj	FC	FC_sig
561	ENSG00000125414	MYH2	-15.7237	5.38852e-75	1.84798e-05	-54113.1
376	ENSG00000109061	MYH1	-15.4732	6.08738e-72	2.19837e-05	-45488.3
2224	ENSG00000276168	RN7SL1	-15.3881	4.51961e-100	2.33192e-05	-42883
510	ENSG00000120729	MYOT	-12.4163	2.86475e-64	0.000182942	-5466.21
1058	ENSG00000163050	COQ8A	-12.3932	2.05388e-65	0.000185904	-5379.13
18	ENSG00000004799	PDK4	-11.6514	7.45969e-31	0.000310872	-3216.75
555	ENSG00000124743	KLHL31	-11.4654	7.05387e-49	0.000353652	-2827.64
2159	ENSG00000265142	MIR133A1HG	-11.3528	3.42525e-52	0.000382352	-2615.39
1094	ENSG00000164440	TXLNB	-11.2986	4.17464e-57	0.000396998	-2518.9
1162	ENSG00000167549	CORO6	-11.1182	9.02741e-53	0.000449875	-2222.84
2037	ENSG00000247556	OIP5-AS1	-11.088	1.09621e-54	0.000459382	-2176.84
1187	ENSG00000168386	FILIP1L	-11.0355	1.14473e-51	0.000476428	-2098.96
1289	ENSG00000174231	PRPF8	-10.9939	1.24845e-60	0.000490342	-2039.39
1960	ENSG00000237973	MTCO1P12	-10.9449	4.01761e-13	0.000507301	-1971.21
853	ENSG00000145358	DDIT4L	-10.9382	1.99428e-28	0.000509641	-1962.17
846	ENSG00000144713	RPL32	-10.8901	1.62546e-51	0.000526914	-1897.84
1297	ENSG00000174748	RPL15	-10.8416	9.70412e-52	0.000544928	-1835.1
644	ENSG00000131730	CKMT2	-10.7879	1.20889e-44	0.000565623	-1767.96
117	ENSG00000071282	LMCD1	-10.775	1.22465e-49	0.000570695	-1752.25
233	ENSG00000100234	TIMP3	-10.7455	7.94805e-49	0.000582469	-1716.83
1621	ENSG00000198034	RPS4X	-10.7039	1.70498e-51	0.000599526	-1667.99
1099	ENSG00000164708	PGAM2	-10.6645	2.58076e-37	0.000616128	-1623.04
85	ENSG00000064726	BTBD1	-10.6428	3.07952e-50	0.000625446	-1598.86
554	ENSG00000124701	APOBEC2	-10.5325	5.92173e-47	0.000675153	-1481.15
1634	ENSG00000198523	PLN	-10.503	3.71545e-40	0.000689106	-1451.16
39	ENSG00000014641	MDH1	-10.4478	1.3889e-43	0.000715987	-1396.67
82	ENSG00000063046	EIF4B	-10.4419	5.9919e-82	0.00071893	-1390.96
693	ENSG00000134333	LDHA	-10.39	6.64387e-37	0.000745251	-1341.83
313	ENSG00000104904	OAZ1	-10.3367	1.29038e-47	0.000773292	-1293.17
1210	ENSG00000169564	PCBP1	-10.2659	3.26615e-46	0.000812194	-1231.23
1648	ENSG00000198842	STYXL2	-10.2101	9.1696e-47	0.000844237	-1184.5
474	ENSG00000117592	PRDX6	-10.1584	2.69306e-43	0.000874998	-1142.86
96	ENSG00000067560	RHOA	-10.0597	1.36017e-44	0.000936965	-1067.28
2194	ENSG00000272325	NUDT3	-10.0386	1.65155e-45	0.000950794	-1051.75
1552	ENSG00000189241	TSPYL1	-9.96408	2.64824e-44	0.00100118	-998.822
1652	ENSG00000198894	CIPC	-9.95934	1.69198e-41	0.00100448	-995.543
106	ENSG00000068903	SIRT2	-9.79797	6.66405e-45	0.00112335	-890.192
1164	ENSG00000167615	LENG8	-9.78415	1.02528e-40	0.00113417	-881.704
2185	ENSG00000269821	KCNQ1OT1	-9.77449	3.3841e-38	0.00114179	-875.82
2214	ENSG00000275023	MLLT6	-9.73268	4.40601e-52	0.00117536	-850.803
709	ENSG00000135486	HNRNPA1	-9.71476	5.68841e-42	0.00119005	-840.302
1422	ENSG00000182568	SATB1	-9.67217	1.83672e-40	0.00122571	-815.857
662	ENSG00000132507	EIF5A	-9.66286	1.62906e-42	0.00123364	-810.606
1263	ENSG00000171885	AQP4	-9.65683	2.45767e-28	0.00123881	-807.225
704	ENSG00000135316	SYNCRIP	-9.5929	6.85934e-43	0.00129494	-772.237
30	ENSG00000010282	HHATL	-9.5661	2.90515e-35	0.00131922	-758.023
1568	ENSG00000196465	MYL6B	-9.52707	1.86558e-36	0.00135539	-737.793
386	ENSG00000110048	OSBP	-9.49604	4.23409e-40	0.00138486	-722.092
1530	ENSG00000187715	KBTBD12	-9.48848	2.80812e-37	0.00139214	-718.32
954	ENSG00000155657	TTN	-9.47772	6.38429e-134	0.00140256	-712.984
1559	ENSG00000196230	TUBB	-9.46511	2.89022e-40	0.00141488	-706.775
1144	ENSG00000166783	MARF1	-9.43982	4.9396e-42	0.0014399	-694.493
1967	ENSG00000239521	CASTOR3P	-9.4394	2.19789e-33	0.00144031	-694.294
1173	ENSG00000167815	PRDX2	-9.43403	2.07368e-40	0.00144569	-691.712
625	ENSG00000130402	ACTN4	-9.41972	4.73694e-38	0.0014601	-684.887
714	ENSG00000135926	TMBIM1	-9.41498	1.13995e-36	0.0014649	-682.64
1805	ENSG00000214022	REPIN1	-9.40026	1.715e-40	0.00147993	-675.71
833	ENSG00000143933	CALM2	-9.39358	5.15231e-39	0.00148679	-672.59
374	ENSG00000108953	YWHAE	-9.37476	1.2591e-73	0.00150632	-663.87
2076	ENSG00000252010	SCARNA5	-9.36259	6.22846e-39	0.00151908	-658.293
309	ENSG00000104824	HNRNPL	-9.35792	2.50212e-40	0.001524	-656.166
1430	ENSG00000182899	RPL35A	-9.34615	2.27948e-40	0.00153649	-650.835
1175	ENSG00000167863	ATP5PD	-9.33441	3.72976e-39	0.00154904	-645.56
1907	ENSG00000229619	MBNL1-AS1	-9.30523	3.95706e-30	0.00158069	-632.636
1157	ENSG00000167393	PPP2R3B	-9.28995	7.26434e-39	0.00159753	-625.968
452	ENSG00000115840	SLC25A12	-9.28031	5.1864e-43	0.00160824	-621.799
108	ENSG00000070018	LRP6	-9.26993	1.9343e-37	0.00161985	-617.342
633	ENSG00000130957	FBP2	-9.26764	1.07818e-26	0.00162242	-616.363
1840	ENSG00000217128	FNIP1	-9.24547	9.18175e-38	0.00164754	-606.964
1318	ENSG00000175946	KLHL38	-9.24539	1.59503e-36	0.00164763	-606.931
1374	ENSG00000179632	MAF1	-9.22048	3.0446e-36	0.00167633	-596.542
781	ENSG00000139613	SMARCC2	-9.21369	1.49549e-39	0.00168424	-593.74
461	ENSG00000116604	MEF2D	-9.18011	6.88423e-54	0.0017239	-580.08
1669	ENSG00000203875	SNHG5	-9.17475	9.12296e-33	0.00173031	-577.93
726	ENSG00000136521	NDUFB5	-9.16441	8.22349e-37	0.00174276	-573.801
502	ENSG00000120071	KANSL1	-9.16399	1.53339e-44	0.00174327	-573.633
1053	ENSG00000162885	B3GALNT2	-9.12157	1.98174e-37	0.00179528	-557.015
1320	ENSG00000176340	COX8A	-9.11173	2.17995e-37	0.00180757	-553.228
789	ENSG00000140264	SERF2	-9.09652	1.82502e-37	0.00182673	-547.425
1477	ENSG00000185432	TMT1A	-9.07333	3.62941e-35	0.00185633	-538.696
1457	ENSG00000184489	PTP4A3	-9.04513	5.21746e-62	0.00189298	-528.269
429	ENSG00000113575	PPP2CA	-9.02302	5.33301e-36	0.00192221	-520.234
2135	ENSG00000259291	ZNF710-AS1	-9.01537	1.51379e-32	0.00193243	-517.482
119	ENSG00000072062	PRKACA	-9.01003	2.68763e-39	0.00193959	-515.572
1518	ENSG00000186660	ZFP91	-8.99404	1.12226e-35	0.00196121	-509.889
1291	ENSG00000174282	ZBTB4	-8.98864	1.12647e-37	0.00196857	-507.984
1780	ENSG00000213463	SYNJ2BP	-8.98727	4.98354e-34	0.00197043	-507.502
1013	ENSG00000160678	S100A1	-8.97702	1.26325e-23	0.00198449	-503.909
2103	ENSG00000255302	EID1	-8.9713	1.03845e-36	0.00199237	-501.916
2225	ENSG00000276293	PIP4K2B	-8.97044	4.34753e-46	0.00199356	-501.615
355	ENSG00000107796	ACTA2	-8.95279	4.90232e-25	0.00201809	-495.517
568	ENSG00000125944	HNRNPR	-8.93797	1.22477e-36	0.00203894	-490.452
495	ENSG00000119711	ALDH6A1	-8.91605	3.78484e-35	0.00207015	-483.057
534	ENSG00000123416	TUBA1B	-8.89022	8.70683e-34	0.00210755	-474.484
1223	ENSG00000170175	CHRNB1	-8.8839	1.34575e-34	0.0021168	-472.411
728	ENSG00000136859	ANGPTL2	-8.87427	4.27235e-28	0.00213097	-469.27
637	ENSG00000131368	MRPS25	-8.86712	1.26572e-36	0.00214156	-466.949
1700	ENSG00000204370	SDHD	-8.8538	1.54295e-35	0.00216143	-462.656
1649	ENSG00000198862	LTN1	-8.81818	6.383e-37	0.00221546	-451.374
129	ENSG00000073578	SDHA	-8.81421	8.69087e-36	0.00222157	-450.132
1047	ENSG00000162616	DNAJB4	-8.80236	4.40858e-33	0.00223989	-446.451
1823	ENSG00000214717	ZBED1	-8.80186	8.54909e-28	0.00224067	-446.295
1637	ENSG00000198563	DDX39B	-8.79763	2.93958e-34	0.00224724	-444.99
1031	ENSG00000161547	SRSF2	-8.796	1.82147e-36	0.00224977	-444.489
1581	ENSG00000196943	NOP9	-8.79449	2.65482e-36	0.00225213	-444.023
855	ENSG00000145734	BDP1	-8.7937	2.33601e-36	0.00225338	-443.779
1	ENSG00000000971	CFH	-8.7786	2.68605e-28	0.00227709	-439.158
724	ENSG00000136450	SRSF1	-8.77703	3.11e-35	0.00227955	-438.682
2000	ENSG00000242086	MUC20-OT1	-8.77177	1.92963e-38	0.00228789	-437.085
150	ENSG00000078747	ITCH	-8.7702	4.40701e-36	0.00229038	-436.608
189	ENSG00000086289	EPDR1	-8.76637	6.48626e-33	0.00229646	-435.452
964	ENSG00000156650	KAT6B	-8.73749	1.75277e-38	0.0023429	-426.821
2073	ENSG00000251562	MALAT1	-8.73512	9.04096e-105	0.00234675	-426.122
497	ENSG00000119729	RHOQ	-8.71316	6.81631e-43	0.00238275	-419.684
539	ENSG00000124193	SRSF6	-8.70854	3.74302e-35	0.00239039	-418.341
60	ENSG00000039319	ZFYVE16	-8.70438	1.64098e-35	0.0023973	-417.136
1724	ENSG00000204574	ABCF1	-8.70384	3.25449e-34	0.00239819	-416.981
849	ENSG00000144895	EIF2A	-8.68461	4.10738e-34	0.00243037	-411.459
1981	ENSG00000240342	RPS2P5	-8.68267	5.99558e-30	0.00243364	-410.907
737	ENSG00000137312	FLOT1	-8.67267	9.901e-33	0.00245057	-408.068
1065	ENSG00000163412	EIF4E3	-8.66784	1.0905e-31	0.00245879	-406.705
255	ENSG00000100897	DCAF11	-8.64113	1.11862e-34	0.00250474	-399.244
1146	ENSG00000166912	MTMR10	-8.63413	2.78386e-36	0.00251692	-397.312
1385	ENSG00000180398	MCFD2	-8.62695	1.6211e-32	0.00252947	-395.339
1095	ENSG00000164442	CITED2	-8.62367	4.60775e-31	0.00253523	-394.442
900	ENSG00000149212	SESN3	-8.62259	7.45626e-28	0.00253712	-394.148
952	ENSG00000155380	SLC16A1	-8.62251	4.83886e-30	0.00253727	-394.124
642	ENSG00000131626	PPFIA1	-8.62008	1.01994e-34	0.00254155	-393.461
134	ENSG00000075568	TMEM131	-8.61926	2.27678e-40	0.00254298	-393.239
1691	ENSG00000204301	NOTCH4	-8.61541	2.21111e-32	0.00254978	-392.191
767	ENSG00000138760	SCARB2	-8.6096	6.96235e-52	0.00256008	-390.613
1852	ENSG00000221823	PPP3R1	-8.60913	4.06112e-34	0.00256091	-390.487
1151	ENSG00000167085	PHB1	-8.58944	5.29001e-34	0.0025961	-385.193
446	ENSG00000115364	MRPL19	-8.58564	4.85366e-38	0.00260294	-384.181
2102	ENSG00000255112	CHMP1B	-8.58117	3.58825e-22	0.00261101	-382.993
1372	ENSG00000179195	ZNF664	-8.57951	1.51108e-34	0.00261404	-382.55
33	ENSG00000011007	ELOA	-8.5582	3.08453e-34	0.00265293	-376.941
1463	ENSG00000184887	BTBD6	-8.55059	6.98699e-32	0.00266695	-374.96
1519	ENSG00000186687	LYRM7	-8.55027	2.1249e-31	0.00266754	-374.877
912	ENSG00000151208	DLG5	-8.53802	1.17966e-27	0.00269029	-371.707
1038	ENSG00000161970	RPL26	-8.53743	3.59218e-33	0.0026914	-371.554
1204	ENSG00000169100	SLC25A6	-8.52645	6.12266e-32	0.00271197	-368.736
2189	ENSG00000270647	TAF15	-8.52155	4.43735e-34	0.00272119	-367.487
906	ENSG00000149547	EI24	-8.51755	4.18308e-34	0.00272873	-366.471
531	ENSG00000123349	PFDN5	-8.51541	2.8282e-34	0.00273278	-365.927
111	ENSG00000070540	WIPI1	-8.509	6.345e-32	0.00274496	-364.305
14	ENSG00000004478	FKBP4	-8.50878	7.47407e-31	0.00274538	-364.249
2022	ENSG00000244462	RBM12	-8.4817	2.76431e-33	0.0027974	-357.475
1412	ENSG00000182180	MRPS16	-8.47968	3.18408e-33	0.00280132	-356.974
247	ENSG00000100612	DHRS7	-8.47102	2.50587e-28	0.00281817	-354.84
747	ENSG00000137776	SLTM	-8.46746	1.59897e-33	0.00282514	-353.965
795	ENSG00000140750	ARHGAP17	-8.46442	1.43707e-33	0.00283109	-353.22
456	ENSG00000116001	TIA1	-8.46144	1.79409e-32	0.00283695	-352.491
628	ENSG00000130598	TNNI2	-8.45687	1.82897e-67	0.00284595	-351.376
6	ENSG00000002586	CD99	-8.45671	4.03317e-39	0.00284627	-351.337
997	ENSG00000159251	ACTC1	-8.453	2.19262e-18	0.0028536	-350.434
441	ENSG00000115073	ACTR1B	-8.44955	1.29128e-33	0.00286043	-349.598
1744	ENSG00000205726	ITSN1	-8.43145	1.20058e-32	0.00289655	-345.239
439	ENSG00000114857	NKTR	-8.42456	1.44371e-46	0.0029104	-343.595
1912	ENSG00000231074	HCG18	-8.41577	1.12971e-32	0.0029282	-341.507
725	ENSG00000136485	DCAF7	-8.41323	1.17193e-33	0.00293336	-340.907
504	ENSG00000120129	DUSP1	-8.41071	2.88415e-24	0.00293849	-340.311
2050	ENSG00000248527	MTATP6P1	-8.40946	3.16275e-18	0.00294104	-340.015
901	ENSG00000149289	ZC3H12C	-8.40938	2.87795e-32	0.0029412	-339.997
1601	ENSG00000197343	ZNF655	-8.39439	1.29571e-32	0.00297191	-336.483
1195	ENSG00000168887	C2orf68	-8.394	9.93051e-33	0.00297272	-336.393
22	ENSG00000005812	FBXL3	-8.39345	5.26325e-33	0.00297386	-336.263
1425	ENSG00000182768	NGRN	-8.38936	1.83743e-31	0.00298229	-335.312
1156	ENSG00000167378	IRGQ	-8.3885	2.89798e-32	0.00298407	-335.113
1166	ENSG00000167635	ZNF146	-8.3805	9.85633e-33	0.00300066	-333.26
1064	ENSG00000163399	ATP1A1	-8.36691	6.89769e-33	0.00302907	-330.135
1319	ENSG00000176087	SLC35A4	-8.36653	1.38798e-32	0.00302986	-330.048
676	ENSG00000133392	MYH11	-8.36071	5.40302e-20	0.00304212	-328.718
752	ENSG00000138032	PPM1B	-8.35572	1.7137e-29	0.00305266	-327.583
944	ENSG00000154803	FLCN	-8.34411	6.10753e-31	0.00307731	-324.959
1406	ENSG00000181929	PRKAG1	-8.33768	4.43812e-30	0.00309107	-323.512
1523	ENSG00000187193	MT1X	-8.33334	7.74396e-20	0.00310037	-322.542
342	ENSG00000106610	STAG3L4	-8.33027	5.32998e-31	0.00310699	-321.855
960	ENSG00000156256	USP16	-8.32514	6.16632e-33	0.00311806	-320.712
1996	ENSG00000241837	ATP5PO	-8.32081	3.4671e-31	0.00312742	-319.753
191	ENSG00000087263	OGFOD1	-8.316	1.1537e-31	0.00313786	-318.689
1458	ENSG00000184544	DHRS7C	-8.31274	1.18863e-22	0.00314497	-317.968
74	ENSG00000055070	SZRD1	-8.31102	1.66211e-34	0.00314871	-317.59
15	ENSG00000004487	KDM1A	-8.29549	1.7699e-32	0.0031828	-314.188
638	ENSG00000131381	RBSN	-8.28707	1.63697e-32	0.00320142	-312.361
1789	ENSG00000213625	LEPROT	-8.28487	1.871e-32	0.00320631	-311.885
540	ENSG00000124222	STX16	-8.28241	1.93773e-31	0.00321178	-311.354
1745	ENSG00000205730	ITPRIPL2	-8.27882	1.26529e-31	0.00321978	-310.58
55	ENSG00000034713	GABARAPL2	-8.27515	3.95963e-30	0.00322799	-309.79
961	ENSG00000156261	CCT8	-8.2746	9.54685e-38	0.00322922	-309.673
1295	ENSG00000174611	KY	-8.25969	2.4996e-16	0.00326277	-306.488
1856	ENSG00000223501	VPS52	-8.25271	1.25431e-31	0.00327858	-305.01
440	ENSG00000114933	INO80D	-8.24929	3.06509e-39	0.00328637	-304.287
1708	ENSG00000204394	VARS1	-8.22674	1.33058e-26	0.00333814	-299.568
886	ENSG00000148248	SURF4	-8.212	1.24665e-31	0.00337241	-296.524
1521	ENSG00000186868	MAPT	-8.20953	3.32182e-26	0.0033782	-296.016
1429	ENSG00000182871	COL18A1	-8.20883	3.16689e-29	0.00337984	-295.872
863	ENSG00000146457	WTAP	-8.20457	5.34755e-27	0.00338984	-294.999
389	ENSG00000110108	TMEM109	-8.2002	1.37895e-30	0.00340013	-294.107
1288	ENSG00000174032	SLC25A30	-8.19358	1.00177e-21	0.00341575	-292.762
1553	ENSG00000189319	FAM53B	-8.19346	5.06684e-31	0.00341604	-292.737
1974	ENSG00000239900	ADSL	-8.19293	1.31424e-33	0.0034173	-292.629
243	ENSG00000100567	PSMA3	-8.19141	1.90316e-31	0.00342089	-292.322
195	ENSG00000088832	FKBP1A	-8.1869	4.68935e-31	0.00343162	-291.408
178	ENSG00000085063	CD59	-8.18186	1.3758e-54	0.00344362	-290.392
994	ENSG00000159199	ATP5MC1	-8.17589	2.0703e-28	0.0034579	-289.193
1876	ENSG00000225630	MTND2P28	-8.17332	4.75831e-23	0.00346407	-288.678
658	ENSG00000132429	POPDC3	-8.172	1.2794e-26	0.00346724	-288.414
1629	ENSG00000198218	QRICH1	-8.16791	2.21306e-31	0.00347708	-287.597
847	ENSG00000144747	TMF1	-8.15722	1.39208e-30	0.00350293	-285.476
1686	ENSG00000204256	BRD2	-8.15054	1.89711e-48	0.00351919	-284.156
2125	ENSG00000257621	PSMA3-AS1	-8.14515	5.95314e-31	0.00353235	-283.097
1409	ENSG00000182108	DEXI	-8.14453	3.2171e-28	0.00353388	-282.975
491	ENSG00000119471	HSDL2	-8.13967	1.94495e-53	0.0035458	-282.024
1776	ENSG00000213337	ANKRD39	-8.13567	3.7268e-35	0.00355566	-281.242
856	ENSG00000145824	CXCL14	-8.13488	1.17096e-23	0.0035576	-281.088
1393	ENSG00000180818	HOXC10	-8.13354	1.5132e-29	0.00356091	-280.827
1113	ENSG00000165312	OTUD1	-8.13114	1.6714e-23	0.00356682	-280.361
881	ENSG00000147684	NDUFB9	-8.12627	5.76234e-31	0.00357889	-279.416
2181	ENSG00000268518	MYREM	-8.1224	1.15456e-19	0.0035885	-278.668
2253	ENSG00000281026	N4BP2L2-IT2	-8.1215	5.51921e-30	0.00359074	-278.494
517	ENSG00000121940	CLCC1	-8.11471	4.60775e-31	0.00360769	-277.185
213	ENSG00000094963	FMO2	-8.09936	9.90435e-26	0.00364627	-274.253
590	ENSG00000127526	SLC35E1	-8.09014	8.54481e-31	0.00366965	-272.505
1383	ENSG00000180329	CCDC43	-8.08845	4.25011e-30	0.00367397	-272.185
1715	ENSG00000204469	PRRC2A	-8.08792	7.69943e-53	0.00367529	-272.087
837	ENSG00000144043	TEX261	-8.0837	2.68323e-29	0.00368607	-271.292
1362	ENSG00000178605	GTPBP6	-8.08333	7.45748e-30	0.00368702	-271.221
1875	ENSG00000225470	JPX	-8.07957	1.02971e-29	0.00369663	-270.517
224	ENSG00000100028	SNRPD3	-8.07507	1.26972e-31	0.00370819	-269.673
57	ENSG00000037637	FBXO42	-8.07086	7.92332e-31	0.00371903	-268.887
151	ENSG00000078804	TP53INP2	-8.06794	5.16674e-22	0.00372656	-268.344
1564	ENSG00000196312	MFSD14CP	-8.06579	3.71909e-28	0.0037321	-267.945
457	ENSG00000116127	ALMS1	-8.06019	5.67535e-30	0.00374664	-266.906
1966	ENSG00000239306	RBM14	-8.04401	1.56814e-29	0.00378888	-263.93
308	ENSG00000104823	ECH1	-8.04355	6.75462e-36	0.0037901	-263.845
1787	ENSG00000213614	HEXA	-8.04114	5.70135e-30	0.00379643	-263.405
118	ENSG00000071894	CPSF1	-8.04101	1.29957e-28	0.00379677	-263.382
357	ENSG00000107959	PITRM1	-8.03854	1.2453e-41	0.00380328	-262.931
409	ENSG00000111731	C2CD5	-8.0308	6.89482e-29	0.00382374	-261.524
1832	ENSG00000215193	PEX26	-8.02491	7.545e-30	0.00383938	-260.459
732	ENSG00000136986	DERL1	-8.00881	6.33774e-30	0.00388246	-257.568
1140	ENSG00000166454	ATMIN	-8.00572	3.57454e-30	0.0038908	-257.017
774	ENSG00000139180	NDUFA9	-7.99911	1.59575e-28	0.00390866	-255.842
1049	ENSG00000162714	ZNF496	-7.99876	6.38797e-29	0.00390962	-255.78
1580	ENSG00000196922	ZNF252P	-7.99777	1.53692e-27	0.0039123	-255.604
1516	ENSG00000186594	MIR22HG	-7.98529	1.92263e-27	0.00394629	-253.402
1369	ENSG00000178982	EIF3K	-7.97876	2.66311e-58	0.0039642	-252.258
1955	ENSG00000237441	RGL2	-7.9763	1.77168e-29	0.00397095	-251.829
1604	ENSG00000197536	CARINH	-7.97509	3.66205e-28	0.00397429	-251.617
583	ENSG00000127022	CANX	-7.97475	3.43649e-32	0.00397523	-251.558
986	ENSG00000158615	PPP1R15B	-7.97302	4.28394e-30	0.00397998	-251.258
1965	ENSG00000239305	RNF103	-7.9722	1.22909e-28	0.00398225	-251.115
1108	ENSG00000165156	ZHX1	-7.97175	1.9031e-29	0.00398351	-251.035
478	ENSG00000117984	CTSD	-7.97047	2.56007e-21	0.00398702	-250.814
719	ENSG00000136240	KDELR2	-7.96304	1.53885e-29	0.00400762	-249.524
275	ENSG00000102699	PARP4	-7.95976	8.60456e-29	0.00401675	-248.958
258	ENSG00000101150	TPD52L2	-7.95143	1.89794e-29	0.00404	-247.525
1246	ENSG00000171150	SOCS5	-7.94985	3.97887e-30	0.00404442	-247.254
363	ENSG00000108433	GOSR2	-7.94715	2.00305e-29	0.004052	-246.792
666	ENSG00000132612	VPS4A	-7.94562	8.90974e-27	0.00405629	-246.53
171	ENSG00000082996	RNF13	-7.93751	7.03069e-30	0.00407916	-245.149
1723	ENSG00000204569	PPP1R10	-7.93474	5.96882e-29	0.004087	-244.679
499	ENSG00000119900	OGFRL1	-7.93447	1.29408e-28	0.00408778	-244.631
835	ENSG00000144029	MRPS5	-7.92986	7.40507e-30	0.00410086	-243.852
1726	ENSG00000204580	DDR1	-7.92702	1.8111e-27	0.00410892	-243.373
594	ENSG00000127951	FGL2	-7.92523	2.69712e-20	0.00411403	-243.071
858	ENSG00000146066	HIGD2A	-7.90877	3.05184e-29	0.00416125	-240.313
222	ENSG00000099957	P2RX6	-7.90599	1.53577e-27	0.00416927	-239.85
2075	ENSG00000251791	SCARNA6	-7.9047	4.1165e-28	0.00417299	-239.636
1643	ENSG00000198743	SLC5A3	-7.90284	3.41275e-26	0.00417837	-239.327
1130	ENSG00000166224	SGPL1	-7.88104	3.29575e-27	0.004242	-235.738
95	ENSG00000067248	DHX29	-7.87959	1.98407e-30	0.00424625	-235.502
41	ENSG00000015479	MATR3	-7.8776	5.90346e-28	0.00425213	-235.176
1032	ENSG00000161638	ITGA5	-7.87599	3.01787e-27	0.00425686	-234.915
796	ENSG00000140986	RPL3L	-7.86939	3.99451e-82	0.00427638	-233.843
2192	ENSG00000271601	LIX1L	-7.86072	1.64628e-27	0.00430216	-232.441
458	ENSG00000116194	ANGPTL1	-7.85062	1.3702e-25	0.0043324	-230.819
1871	ENSG00000224982	TMEM233	-7.84983	1.4603e-20	0.00433478	-230.692
1237	ENSG00000170653	ATF7	-7.84919	6.64339e-29	0.00433668	-230.591
1828	ENSG00000215041	NEURL4	-7.8491	3.27521e-28	0.00433697	-230.576
252	ENSG00000100836	PABPN1	-7.84803	2.73358e-29	0.00434019	-230.405
1788	ENSG00000213619	NDUFS3	-7.84156	2.92478e-35	0.00435968	-229.374
2079	ENSG00000253293	HOXA10	-7.83981	1.29366e-26	0.00436498	-229.096
1228	ENSG00000170323	FABP4	-7.83364	2.22679e-22	0.00438367	-228.119
1231	ENSG00000170412	GPRC5C	-7.83298	1.48609e-25	0.00438569	-228.014
290	ENSG00000103342	GSPT1	-7.82756	6.64379e-48	0.00440221	-227.159
525	ENSG00000122741	DCAF10	-7.8154	7.39506e-29	0.00443947	-225.252
1597	ENSG00000197226	TBC1D9B	-7.81389	2.1028e-40	0.0044441	-225.017
1266	ENSG00000172175	MALT1	-7.81225	1.24655e-28	0.00444916	-224.762
1117	ENSG00000165507	DEPP1	-7.81158	1.06559e-20	0.00445122	-224.658
141	ENSG00000077009	NMRK2	-7.81002	2.26824e-18	0.00445604	-224.414
1658	ENSG00000200087	SNORA73B	-7.80557	8.88783e-23	0.00446982	-223.723
915	ENSG00000151806	GUF1	-7.8024	4.65873e-33	0.00447963	-223.233
259	ENSG00000101158	NELFCD	-7.7908	1.56731e-31	0.0045158	-221.445
184	ENSG00000085721	RRN3	-7.7808	2.06302e-26	0.00454723	-219.914
2228	ENSG00000276550	HERC2P2	-7.77806	3.47406e-26	0.00455585	-219.498
598	ENSG00000128000	ZNF780B	-7.77512	8.6094e-27	0.00456517	-219.05
1301	ENSG00000174903	RAB1B	-7.77093	2.05594e-40	0.00457842	-218.416
914	ENSG00000151366	NDUFC2	-7.76384	8.73964e-27	0.00460099	-217.344
490	ENSG00000119401	TRIM32	-7.76283	2.36919e-27	0.0046042	-217.193
1398	ENSG00000181016	LSMEM1	-7.76117	1.92711e-24	0.00460952	-216.942
1732	ENSG00000204673	AKT1S1	-7.7577	6.93795e-27	0.00462063	-216.421
701	ENSG00000134970	TMED7	-7.75374	1.97533e-28	0.0046333	-215.829
734	ENSG00000137207	YIPF3	-7.74837	1.27508e-28	0.00465058	-215.027
1470	ENSG00000185122	HSF1	-7.74714	6.67504e-36	0.00465456	-214.843
260	ENSG00000101335	MYL9	-7.73949	3.79604e-22	0.00467931	-213.707
1336	ENSG00000176994	SMCR8	-7.73417	1.86916e-28	0.00469659	-212.92
163	ENSG00000081307	UBA5	-7.7328	3.98898e-28	0.00470106	-212.718
1917	ENSG00000231925	TAPBP	-7.72957	1.13018e-29	0.0047116	-212.242
595	ENSG00000127954	STEAP4	-7.72375	6.89483e-32	0.00473064	-211.388
87	ENSG00000064989	CALCRL	-7.71979	2.88884e-25	0.00474364	-210.809
127	ENSG00000073008	PVR	-7.71587	4.01754e-26	0.00475656	-210.236
1631	ENSG00000198466	ZNF587	-7.71168	1.20113e-27	0.00477039	-209.626
1356	ENSG00000178035	IMPDH2	-7.69285	2.38311e-34	0.00483304	-206.909
1867	ENSG00000224660	SH3BP5-AS1	-7.69195	1.22371e-24	0.00483606	-206.78
1690	ENSG00000204287	HLA-DRA	-7.69162	2.1595e-28	0.00483718	-206.732
467	ENSG00000116918	TSNAX	-7.68951	2.72685e-26	0.00484424	-206.431
1533	ENSG00000187954	ZFTRAF1	-7.68687	8.11465e-28	0.00485313	-206.053
689	ENSG00000134248	LAMTOR5	-7.68575	1.10465e-26	0.00485689	-205.893
815	ENSG00000142188	TMEM50B	-7.67729	6.84391e-27	0.00488546	-204.689
1075	ENSG00000163728	TTC14	-7.67721	1.14914e-27	0.00488573	-204.678
1714	ENSG00000204463	BAG6	-7.66887	7.6306e-46	0.00491406	-203.498
1025	ENSG00000161021	MAML1	-7.66845	1.14415e-31	0.0049155	-203.438
143	ENSG00000077380	DYNC1I2	-7.66725	1.92754e-29	0.00491956	-203.27
950	ENSG00000155189	AGPAT5	-7.66639	2.21384e-25	0.00492251	-203.148
635	ENSG00000131002	TXLNGY	-7.66309	3.40862e-28	0.0049338	-202.684
381	ENSG00000109686	SH3D19	-7.65784	8.94803e-36	0.00495177	-201.948
401	ENSG00000111266	DUSP16	-7.6573	2.94807e-26	0.00495363	-201.872
93	ENSG00000066654	THUMPD1	-7.65365	1.01165e-27	0.00496616	-201.363
1286	ENSG00000173875	ZNF791	-7.65234	1.54801e-27	0.00497067	-201.18
1694	ENSG00000204310	AGPAT1	-7.64606	2.37963e-27	0.00499235	-200.306
2177	ENSG00000267519	MIR23AHG	-7.64459	5.30261e-27	0.00499746	-200.102
1677	ENSG00000204186	ZDBF2	-7.6413	3.38927e-32	0.00500885	-199.647
190	ENSG00000087111	PIGS	-7.63271	2.24999e-26	0.00503876	-198.461
1824	ENSG00000214753	HNRNPUL2	-7.62534	6.64465e-27	0.00506458	-197.45
648	ENSG00000131966	ACTR10	-7.62429	1.89921e-27	0.00506826	-197.307
745	ENSG00000137700	SLC37A4	-7.61861	3.4349e-23	0.00508828	-196.53
673	ENSG00000133020	MYH8	-7.61788	1.86788e-07	0.00509085	-196.431
1809	ENSG00000214135	SDHAP4	-7.61356	2.29566e-26	0.0051061	-195.844
1812	ENSG00000214176	PLEKHM1P1	-7.60767	8.68905e-27	0.00512701	-195.045
299	ENSG00000104164	BLOC1S6	-7.60649	3.39061e-27	0.0051312	-194.886
1866	ENSG00000224597	SVIL-AS1	-7.60509	1.0271e-26	0.00513617	-194.698
1468	ENSG00000185105	MYADML2	-7.60345	1.05457e-21	0.00514203	-194.476
1345	ENSG00000177613	CSTF2T	-7.59949	2.19989e-26	0.00515616	-193.943
40	ENSG00000014919	COX15	-7.59782	4.93976e-27	0.00516213	-193.718
1963	ENSG00000238741	SCARNA7	-7.5875	1.19632e-24	0.0051992	-192.337
1007	ENSG00000160285	LSS	-7.58429	4.00339e-31	0.00521076	-191.91
2211	ENSG00000274211	SOCS7	-7.58125	7.71277e-30	0.00522174	-191.507
1104	ENSG00000164938	TP53INP1	-7.58074	2.5795e-25	0.0052236	-191.439
1814	ENSG00000214194	SMIM30	-7.57888	4.28209e-24	0.00523034	-191.192
1720	ENSG00000204560	DHX16	-7.57305	1.38213e-25	0.00525152	-190.421
301	ENSG00000104343	UBE2W	-7.57291	5.17791e-25	0.00525202	-190.403
898	ENSG00000149084	HSD17B12	-7.57196	1.00276e-23	0.00525548	-190.278
322	ENSG00000105379	ETFB	-7.56641	3.7818e-26	0.00527573	-189.547
1401	ENSG00000181222	POLR2A	-7.56557	6.70812e-50	0.00527882	-189.436
959	ENSG00000156253	RWDD2B	-7.56208	1.34084e-26	0.00529159	-188.979
1424	ENSG00000182676	PPP1R27	-7.55922	2.71256e-28	0.00530209	-188.605
1513	ENSG00000186448	ZNF197	-7.55883	6.11226e-27	0.00530353	-188.554
453	ENSG00000115902	SLC1A4	-7.54681	3.05763e-14	0.0053479	-186.989
2147	ENSG00000261616	TTC23-AS1	-7.54655	8.79853e-26	0.00534888	-186.955
245	ENSG00000100603	SNW1	-7.54232	1.3132e-26	0.00536459	-186.408
1925	ENSG00000233276	GPX1	-7.54061	7.34911e-27	0.00537095	-186.187
1432	ENSG00000182923	CEP63	-7.5401	5.80766e-27	0.00537284	-186.121
1148	ENSG00000166946	CCNDBP1	-7.53977	7.99682e-26	0.00537408	-186.078
94	ENSG00000067064	IDI1	-7.53678	2.99778e-27	0.0053852	-185.694
1129	ENSG00000166181	API5	-7.51377	2.08641e-35	0.0054718	-182.755
609	ENSG00000128708	HAT1	-7.50256	2.02017e-26	0.00551449	-181.34
1476	ENSG00000185414	MRPL30	-7.49113	1.70901e-26	0.00555834	-179.91
34	ENSG00000011114	BTBD7	-7.48758	5.15087e-35	0.00557203	-179.468
569	ENSG00000125945	ZNF436	-7.48641	8.43475e-25	0.00557657	-179.322
1276	ENSG00000173221	GLRX	-7.48359	1.71365e-14	0.00558745	-178.973
1679	ENSG00000204219	TCEA3	-7.47122	7.88571e-44	0.00563557	-177.444
1399	ENSG00000181061	HIGD1A	-7.45874	4.27569e-24	0.00568454	-175.916
895	ENSG00000148450	MSRB2	-7.45782	5.30175e-25	0.00568816	-175.804
522	ENSG00000122406	RPL5	-7.45535	1.29862e-74	0.00569791	-175.503
1835	ENSG00000215790	SLC35E2A	-7.45287	6.36525e-22	0.00570773	-175.201
1391	ENSG00000180747	SMG1P3	-7.44965	1.40517e-24	0.00572045	-174.811
11	ENSG00000004059	ARF5	-7.44416	4.84783e-25	0.00574227	-174.147
2007	ENSG00000242498	ARPIN	-7.43913	2.45626e-26	0.00576234	-173.541
1461	ENSG00000184708	EIF4ENIF1	-7.43266	2.10852e-26	0.00578822	-172.765
1493	ENSG00000185745	IFIT1	-7.42897	7.23515e-21	0.00580305	-172.323
1128	ENSG00000166170	BAG5	-7.42867	2.90676e-26	0.00580428	-172.287
1127	ENSG00000166169	POLL	-7.42743	1.27487e-25	0.00580925	-172.139
813	ENSG00000142039	CCDC97	-7.42535	6.99924e-25	0.00581765	-171.891
1028	ENSG00000161217	PCYT1A	-7.42533	5.83706e-43	0.00581771	-171.889
1440	ENSG00000183309	ZNF623	-7.422	2.45626e-26	0.00583118	-171.492
739	ENSG00000137337	MDC1	-7.42006	1.93941e-25	0.005839	-171.262
867	ENSG00000146802	TMEM168	-7.41965	1.61655e-25	0.00584068	-171.213
133	ENSG00000075407	ZNF37A	-7.41367	3.81145e-26	0.00586491	-170.505
1067	ENSG00000163479	SSR2	-7.41294	2.30296e-25	0.00586791	-170.418
1991	ENSG00000241468	ATP5MF	-7.41095	1.52865e-25	0.00587599	-170.184
404	ENSG00000111341	MGP	-7.40771	2.47914e-20	0.00588923	-169.802
1504	ENSG00000186166	CENATAC	-7.40577	1.96336e-25	0.00589713	-169.574
521	ENSG00000122390	NAA60	-7.40548	1.65422e-23	0.00589832	-169.54
927	ENSG00000153071	DAB2	-7.39879	1.74467e-28	0.00592575	-168.755
1698	ENSG00000204351	SKIC2	-7.3983	3.03981e-24	0.00592776	-168.698
614	ENSG00000129173	E2F8	-7.39445	1.61426e-17	0.00594361	-168.248
2217	ENSG00000275131	PDE4DIPP2	-7.39302	2.65787e-87	0.00594947	-168.082
187	ENSG00000085978	ATG16L1	-7.39006	1.22329e-25	0.00596172	-167.737
1015	ENSG00000160695	VPS11	-7.38649	3.66594e-25	0.00597648	-167.323
612	ENSG00000129009	ISLR	-7.38357	3.02813e-23	0.0059886	-166.984
1771	ENSG00000213024	NUP62	-7.38335	1.00871e-25	0.00598951	-166.959
1142	ENSG00000166741	NNMT	-7.37996	2.66526e-12	0.00600357	-166.567
808	ENSG00000141580	WDR45B	-7.3761	6.82548e-26	0.00601965	-166.123
1767	ENSG00000212443	SNORA53	-7.37463	2.06346e-21	0.00602581	-165.953
2069	ENSG00000251322	SHANK3	-7.37393	1.11815e-33	0.00602872	-165.873
435	ENSG00000114062	UBE3A	-7.35225	5.31836e-87	0.00612003	-163.398
186	ENSG00000085872	CHERP	-7.34437	5.98361e-25	0.00615352	-162.509
538	ENSG00000123689	G0S2	-7.34214	4.00594e-14	0.00616306	-162.257
1431	ENSG00000182919	C11orf54	-7.33999	4.13396e-25	0.00617224	-162.016
1254	ENSG00000171466	ZNF562	-7.33365	9.55481e-24	0.00619944	-161.305
1364	ENSG00000178719	GRINA	-7.32736	3.84884e-24	0.00622651	-160.604
1567	ENSG00000196458	ZNF605	-7.31799	2.50711e-24	0.00626709	-159.564
851	ENSG00000145337	PYURF	-7.31734	2.84202e-24	0.00626991	-159.492
1328	ENSG00000176597	B3GNT5	-7.31051	1.53044e-19	0.00629967	-158.738
1155	ENSG00000167283	ATP5MG	-7.30448	1.44179e-24	0.00632604	-158.077
359	ENSG00000108262	GIT1	-7.3042	1.93941e-25	0.00632728	-158.046
1937	ENSG00000235194	PPP1R3E	-7.30251	5.16441e-24	0.00633468	-157.861
354	ENSG00000107738	VSIR	-7.30242	1.15419e-23	0.00633508	-157.851
865	ENSG00000146587	RBAK	-7.30168	8.28104e-24	0.00633836	-157.77
53	ENSG00000034510	TMSB10	-7.30085	3.07451e-23	0.00634199	-157.679
1786	ENSG00000213593	TMX2	-7.29926	3.1128e-25	0.00634899	-157.505
493	ENSG00000119673	ACOT2	-7.2982	1.16612e-20	0.00635365	-157.39
1727	ENSG00000204590	GNL1	-7.29809	2.53625e-25	0.00635411	-157.378
487	ENSG00000118971	CCND2	-7.29647	4.08268e-19	0.00636125	-157.202
1692	ENSG00000204304	PBX2	-7.29595	8.40671e-28	0.00636355	-157.145
1170	ENSG00000167716	WDR81	-7.29397	2.00176e-25	0.00637231	-156.929
407	ENSG00000111684	LPCAT3	-7.2908	5.26766e-24	0.0063863	-156.585
1561	ENSG00000196268	ZNF493	-7.28931	2.19322e-26	0.00639292	-156.423
1185	ENSG00000168286	THAP11	-7.28777	1.56976e-23	0.00639976	-156.256
1901	ENSG00000229180	RABGEF1P1	-7.28629	4.1829e-24	0.0064063	-156.096
1456	ENSG00000184465	WDR27	-7.28431	2.93198e-23	0.00641512	-155.882
705	ENSG00000135317	SNX14	-7.28419	1.93565e-25	0.00641565	-155.869
2240	ENSG00000278259	MYO19	-7.28291	4.32023e-26	0.00642136	-155.73
107	ENSG00000068912	ERLEC1	-7.27997	8.33975e-25	0.00643442	-155.414
356	ENSG00000107938	EDRF1	-7.27859	9.84301e-25	0.00644058	-155.265
1704	ENSG00000204388	HSPA1B	-7.27543	1.87875e-22	0.00645474	-154.925
634	ENSG00000130962	PRRG1	-7.2748	5.74409e-23	0.00645752	-154.858
1882	ENSG00000226419	SLC16A1-AS1	-7.2671	2.47155e-23	0.00649207	-154.034
1765	ENSG00000212232	SNORD17	-7.26441	2.28674e-20	0.00650419	-153.747
1235	ENSG00000170515	PA2G4	-7.26157	5.02742e-25	0.00651704	-153.444
1197	ENSG00000168936	TMEM129	-7.25894	6.98409e-25	0.0065289	-153.165
1584	ENSG00000196998	WDR45	-7.25588	2.32199e-23	0.0065428	-152.84
903	ENSG00000149357	LAMTOR1	-7.25308	1.89832e-23	0.00655552	-152.543
869	ENSG00000147099	HDAC8	-7.25293	2.49613e-24	0.00655618	-152.528
465	ENSG00000116771	AGMAT	-7.25256	1.35107e-17	0.00655786	-152.489
626	ENSG00000130592	LSP1	-7.24872	2.03967e-23	0.00657532	-152.084
2244	ENSG00000278768	BACE1-AS	-7.23954	1.33411e-24	0.00661729	-151.119
1305	ENSG00000175105	ZNF654	-7.23872	6.58403e-25	0.00662106	-151.033
1240	ENSG00000170881	RNF139	-7.23284	5.66819e-25	0.0066481	-150.419
165	ENSG00000081665	ZNF506	-7.23105	1.01398e-24	0.00665636	-150.232
1594	ENSG00000197128	ZNF772	-7.23034	1.62694e-22	0.00665963	-150.159
1186	ENSG00000168298	H1-4	-7.22809	3.50357e-22	0.00667003	-149.924
1134	ENSG00000166333	ILK	-7.22559	4.5793e-38	0.00668162	-149.664
830	ENSG00000143801	PSEN2	-7.21895	5.46979e-25	0.00671241	-148.978
1617	ENSG00000197976	AKAP17A	-7.21725	1.77025e-24	0.00672034	-148.802
1821	ENSG00000214655	ZSWIM8	-7.21647	2.79161e-42	0.00672396	-148.722
778	ENSG00000139209	SLC38A4	-7.21485	6.73722e-18	0.00673153	-148.555
76	ENSG00000058262	SEC61A1	-7.21459	4.82256e-41	0.00673274	-148.528
687	ENSG00000134077	THUMPD3	-7.20976	8.40861e-25	0.00675532	-148.032
699	ENSG00000134897	BIVM	-7.20736	4.26955e-24	0.00676655	-147.786
420	ENSG00000112651	MRPL2	-7.20721	1.51006e-24	0.00676725	-147.77
333	ENSG00000105856	HBP1	-7.19755	1.69744e-47	0.00681275	-146.784
1481	ENSG00000185485	SDHAP1	-7.18925	3.51081e-24	0.00685203	-145.942
90	ENSG00000065911	MTHFD2	-7.18869	1.00695e-21	0.00685469	-145.886
2003	ENSG00000242193	CRYZL2P	-7.18627	4.22594e-21	0.00686621	-145.641
823	ENSG00000142961	MOB3C	-7.18601	3.8602e-22	0.00686743	-145.615
623	ENSG00000130312	MRPL34	-7.18434	9.62723e-19	0.00687539	-145.446
1324	ENSG00000176444	CLK2	-7.18214	7.35739e-24	0.00688592	-145.224
1849	ENSG00000220205	VAMP2	-7.17632	2.85989e-24	0.00691371	-144.64
447	ENSG00000115419	GLS	-7.17557	1.4355e-34	0.00691732	-144.565
2017	ENSG00000243970	PPIEL	-7.16606	4.36533e-21	0.00696308	-143.615
878	ENSG00000147576	ADHFE1	-7.16407	1.03303e-23	0.0069727	-143.416
617	ENSG00000129473	BCL2L2	-7.16347	3.24721e-24	0.0069756	-143.357
2220	ENSG00000275835	TUBGCP5	-7.16067	7.08047e-24	0.00698914	-143.079
481	ENSG00000118412	CASP8AP2	-7.15548	7.57107e-29	0.00701434	-142.565
688	ENSG00000134202	GSTM3	-7.15312	1.54121e-19	0.00702581	-142.332
1806	ENSG00000214046	SMIM7	-7.15121	1.65986e-25	0.0070351	-142.144
695	ENSG00000134569	LRP4	-7.14772	2.09068e-32	0.00705216	-141.8
605	ENSG00000128591	FLNC	-7.1468	5.16461e-53	0.00705663	-141.711
1098	ENSG00000164631	ZNF12	-7.14633	2.20626e-24	0.00705896	-141.664
1738	ENSG00000204977	TRIM13	-7.13939	2.49613e-24	0.00709297	-140.985
2184	ENSG00000269343	ZNF587B	-7.13564	1.02612e-23	0.00711147	-140.618
1024	ENSG00000161013	MGAT4B	-7.12772	5.26558e-24	0.00715062	-139.848
654	ENSG00000132274	TRIM22	-7.12693	7.98839e-21	0.00715449	-139.772
1255	ENSG00000171488	LRRC8C	-7.1206	1.94435e-22	0.00718598	-139.16
940	ENSG00000154359	LONRF1	-7.11838	3.55801e-22	0.00719704	-138.946
1734	ENSG00000204713	TRIM27	-7.1169	5.04275e-23	0.00720444	-138.803
735	ENSG00000137210	TMEM14B	-7.11418	2.02168e-28	0.00721804	-138.542
844	ENSG00000144668	ITGA9	-7.11372	6.82093e-17	0.00722033	-138.498
194	ENSG00000088280	ASAP3	-7.11215	7.56489e-24	0.00722821	-138.347
9	ENSG00000003436	TFPI	-7.10681	6.73879e-27	0.00725497	-137.837
431	ENSG00000113810	SMC4	-7.10557	6.74385e-23	0.00726124	-137.717
1833	ENSG00000215251	FASTKD5	-7.10486	5.00476e-23	0.00726482	-137.65
917	ENSG00000152078	TLCD4	-7.10259	5.96989e-25	0.00727624	-137.434
1592	ENSG00000197119	SLC25A29	-7.09919	5.75028e-23	0.00729343	-137.11
99	ENSG00000068308	OTUD5	-7.0984	1.77488e-26	0.00729739	-137.035
23	ENSG00000006015	REX1BD	-7.09354	7.14595e-23	0.00732204	-136.574
730	ENSG00000136869	TLR4	-7.0915	4.45207e-23	0.0073324	-136.381
1900	ENSG00000229152	ANKRD10-IT1	-7.08654	3.98603e-22	0.00735764	-135.913
958	ENSG00000156218	ADAMTSL3	-7.08571	1.61355e-20	0.0073619	-135.834
1751	ENSG00000206149	HERC2P9	-7.08207	5.1682e-19	0.0073805	-135.492
216	ENSG00000095906	NUBP2	-7.07916	1.06613e-23	0.00739539	-135.219
696	ENSG00000134748	PRPF38A	-7.07845	3.24437e-23	0.00739904	-135.153
459	ENSG00000116521	SCAMP3	-7.0766	7.56806e-24	0.00740852	-134.98
1078	ENSG00000163864	NMNAT3	-7.07625	1.93609e-21	0.00741031	-134.947
763	ENSG00000138629	UBL7	-7.06909	1.52292e-22	0.0074472	-134.279
922	ENSG00000152684	PELO	-7.0644	4.64495e-22	0.00747141	-133.844
741	ENSG00000137449	CPEB2	-7.06408	1.3258e-22	0.00747306	-133.814
78	ENSG00000058600	POLR3E	-7.05764	6.16561e-33	0.00750651	-133.218
1213	ENSG00000169740	ZNF32	-7.05501	2.68345e-21	0.00752023	-132.975
967	ENSG00000156990	RPUSD3	-7.05126	8.44819e-23	0.00753978	-132.63
613	ENSG00000129071	MBD4	-7.05107	1.53934e-23	0.00754079	-132.612
36	ENSG00000013275	PSMC4	-7.04862	2.7774e-28	0.00755362	-132.387
1105	ENSG00000165060	FXN	-7.04815	1.95329e-22	0.00755609	-132.344
919	ENSG00000152291	TGOLN2	-7.04542	4.301e-59	0.00757039	-132.094
578	ENSG00000126768	TIMM17B	-7.04457	1.23351e-23	0.00757486	-132.016
577	ENSG00000126749	EMG1	-7.0444	9.81975e-24	0.00757574	-132
1262	ENSG00000171865	RNASEH1	-7.04283	1.08926e-23	0.00758398	-131.857
1347	ENSG00000177683	THAP5	-7.03974	8.2811e-24	0.00760023	-131.575
1502	ENSG00000186010	NDUFA13	-7.03846	2.03589e-22	0.007607	-131.458
680	ENSG00000133624	ZNF767P	-7.03568	1.19966e-23	0.00762164	-131.205
1450	ENSG00000184007	PTP4A2	-7.03559	7.04066e-29	0.00762215	-131.197
2267	ENSG00000285410	GABPB1-IT1	-7.03449	5.43564e-23	0.00762792	-131.097
180	ENSG00000085449	WDFY1	-7.03319	6.98128e-23	0.00763485	-130.978
938	ENSG00000154258	ABCA9	-7.02576	2.58274e-21	0.00767422	-130.306
692	ENSG00000134287	ARF3	-7.02357	1.06778e-22	0.00768592	-130.108
1074	ENSG00000163703	CRELD1	-7.02035	1.27344e-21	0.00770309	-129.818
707	ENSG00000135441	BLOC1S1	-7.01989	2.57445e-21	0.00770554	-129.777
805	ENSG00000141504	SAT2	-7.01897	1.4067e-22	0.00771043	-129.694
454	ENSG00000115935	WIPF1	-7.01837	3.23012e-23	0.00771366	-129.64
882	ENSG00000147687	TATDN1	-7.01299	2.90869e-22	0.00774246	-129.158
1693	ENSG00000204308	RNF5	-7.0117	4.26141e-22	0.00774937	-129.043
675	ENSG00000133114	GPALPP1	-7.01086	1.19362e-22	0.00775389	-128.967
1087	ENSG00000164284	GRPEL2	-7.00309	3.32843e-22	0.00779577	-128.275
1229	ENSG00000170348	TMED10	-6.99558	4.86194e-52	0.00783647	-127.609
1111	ENSG00000165240	ATP7A	-6.99543	2.81935e-23	0.00783728	-127.595
1300	ENSG00000174886	NDUFA11	-6.99523	2.99106e-23	0.00783837	-127.578
1777	ENSG00000213380	COG8	-6.98925	1.04022e-22	0.00787092	-127.05
100	ENSG00000068323	TFE3	-6.98145	7.86242e-23	0.00791362	-126.364
2245	ENSG00000278845	MRPL45	-6.98071	4.76423e-25	0.00791766	-126.3
417	ENSG00000112473	SLC39A7	-6.98048	1.02543e-22	0.00791892	-126.28
1444	ENSG00000183571	PGPEP1L	-6.98044	8.01693e-20	0.00791916	-126.276
2026	ENSG00000244687	UBE2V1	-6.97988	4.02891e-22	0.00792222	-126.227
2241	ENSG00000278311	GGNBP2	-6.97648	1.35843e-32	0.00794089	-125.93
325	ENSG00000105518	TMEM205	-6.97477	3.96966e-22	0.00795035	-125.781
600	ENSG00000128052	KDR	-6.97386	2.52588e-20	0.00795536	-125.701
109	ENSG00000070047	PHRF1	-6.97236	2.04947e-34	0.00796361	-125.571
1914	ENSG00000231389	HLA-DPA1	-6.96697	2.11374e-20	0.00799345	-125.102
1046	ENSG00000162600	OMA1	-6.96527	6.2281e-22	0.00800287	-124.955
1163	ENSG00000167552	TUBA1A	-6.96349	2.01095e-20	0.00801273	-124.801
411	ENSG00000111816	FRK	-6.96107	1.19296e-16	0.00802618	-124.592
888	ENSG00000148290	SURF1	-6.94906	8.04689e-22	0.00809329	-123.559
312	ENSG00000104866	PPP1R37	-6.94557	1.0538e-22	0.00811287	-123.261
220	ENSG00000099810	MTAP	-6.94523	8.48794e-22	0.00811482	-123.231
756	ENSG00000138185	ENTPD1	-6.94504	7.85087e-21	0.00811587	-123.215
221	ENSG00000099956	SMARCB1	-6.93929	2.99476e-24	0.00814829	-122.725
798	ENSG00000140990	NDUFB10	-6.93519	3.5119e-26	0.00817145	-122.377
916	ENSG00000151967	SCHIP1	-6.93342	9.357e-20	0.00818149	-122.227
1747	ENSG00000205758	CRYZL1	-6.93315	7.9283e-23	0.00818305	-122.204
1048	ENSG00000162702	ZNF281	-6.92836	8.7709e-23	0.00821024	-121.799
1227	ENSG00000170291	ELP5	-6.92787	2.94618e-22	0.00821302	-121.758
652	ENSG00000132024	CC2D1A	-6.92761	8.22915e-20	0.00821453	-121.736
716	ENSG00000135976	ANKRD36	-6.92477	1.04936e-23	0.0082307	-121.496
257	ENSG00000100938	GMPR2	-6.9245	1.17399e-22	0.00823222	-121.474
772	ENSG00000139168	ZCRB1	-6.92271	3.3835e-22	0.00824247	-121.323
1141	ENSG00000166598	HSP90B1	-6.92057	1.01431e-42	0.0082547	-121.143
3	ENSG00000001167	NFYA	-6.91929	7.61818e-22	0.00826205	-121.035
604	ENSG00000128524	ATP6V1F	-6.91844	6.25979e-22	0.00826691	-120.964
416	ENSG00000112406	HECA	-6.91611	1.12537e-32	0.00828026	-120.769
1665	ENSG00000203668	CHML	-6.91478	1.32549e-21	0.00828787	-120.658
380	ENSG00000109654	TRIM2	-6.91201	2.39352e-21	0.00830383	-120.426
1827	ENSG00000215012	RTL10	-6.90854	5.56985e-23	0.00832384	-120.137
759	ENSG00000138380	CARF	-6.90316	7.78824e-23	0.00835489	-119.69
1488	ENSG00000185608	MRPL40	-6.89887	1.71242e-21	0.00837977	-119.335
1126	ENSG00000166136	NDUFB8	-6.89552	6.54287e-22	0.00839929	-119.058
820	ENSG00000142661	MYOM3	-6.89458	2.82197e-53	0.00840473	-118.981
346	ENSG00000106823	ECM2	-6.89395	8.36505e-19	0.0084084	-118.929
1236	ENSG00000170540	ARL6IP1	-6.88601	8.56323e-22	0.00845483	-118.276
2179	ENSG00000267680	ZNF224	-6.88457	8.08757e-22	0.00846324	-118.158
21	ENSG00000005700	IBTK	-6.88417	3.9574e-48	0.00846561	-118.125
1499	ENSG00000185973	TMLHE	-6.88395	3.06745e-22	0.00846688	-118.107
1920	ENSG00000232119	MCTS1	-6.88304	2.18038e-22	0.00847222	-118.033
1169	ENSG00000167705	RILP	-6.8796	1.92071e-20	0.00849245	-117.752
2005	ENSG00000242294	STAG3L5P	-6.87935	4.83693e-22	0.00849392	-117.731
1792	ENSG00000213676	ATF6B	-6.87692	6.47356e-22	0.00850826	-117.533
984	ENSG00000158406	H4C8	-6.8768	1.04849e-20	0.00850899	-117.523
814	ENSG00000142089	IFITM3	-6.87335	2.17998e-21	0.00852936	-117.242
415	ENSG00000112237	CCNC	-6.8705	2.35741e-22	0.00854623	-117.011
1701	ENSG00000204371	EHMT2	-6.87042	1.57619e-21	0.00854668	-117.004
727	ENSG00000136699	SMPD4	-6.86781	2.55318e-27	0.00856215	-116.793
193	ENSG00000088038	CNOT3	-6.8678	2.73318e-21	0.00856223	-116.792
263	ENSG00000101546	RBFA	-6.86448	2.64506e-21	0.00858192	-116.524
1978	ENSG00000240184	PCDHGC3	-6.86228	4.88703e-21	0.00859506	-116.346
281	ENSG00000102931	ARL2BP	-6.86204	7.84736e-24	0.00859646	-116.327
791	ENSG00000140299	BNIP2	-6.86135	2.0638e-46	0.00860056	-116.271
1131	ENSG00000166228	PCBD1	-6.85718	4.06587e-22	0.00862545	-115.936
746	ENSG00000137726	FXYD6	-6.85702	1.20027e-19	0.00862644	-115.923
1005	ENSG00000159921	GNE	-6.8448	1.70587e-22	0.00869983	-114.945
1407	ENSG00000181991	MRPS11	-6.84387	2.82166e-22	0.00870539	-114.871
1323	ENSG00000176422	SPRYD4	-6.84077	4.47421e-21	0.00872413	-114.625
1302	ENSG00000174917	MICOS13	-6.8385	1.52383e-22	0.00873786	-114.444
2141	ENSG00000260916	CCPG1	-6.8368	8.82934e-20	0.00874816	-114.31
361	ENSG00000108381	ASPA	-6.83351	8.45092e-16	0.00876815	-114.049
494	ENSG00000119699	TGFB3	-6.83181	1.17106e-18	0.00877851	-113.914
1830	ENSG00000215158	GUSBP18	-6.83146	6.52089e-18	0.00878064	-113.887
2173	ENSG00000267060	PTGES3L	-6.83102	6.13874e-22	0.00878332	-113.852
1447	ENSG00000183718	TRIM52	-6.83018	7.61729e-22	0.00878843	-113.786
475	ENSG00000117620	SLC35A3	-6.82715	4.4075e-22	0.00880688	-113.548
620	ENSG00000129559	NEDD8	-6.82436	1.00893e-23	0.00882393	-113.328
515	ENSG00000121413	ZSCAN18	-6.81319	7.29664e-23	0.00889255	-112.454
928	ENSG00000153094	BCL2L11	-6.81058	6.87467e-22	0.00890864	-112.251
1371	ENSG00000179051	RCC2	-6.80922	8.2146e-22	0.00891706	-112.145
824	ENSG00000143222	UFC1	-6.8092	1.5261e-21	0.00891716	-112.143
829	ENSG00000143702	CEP170	-6.80877	3.74445e-39	0.00891979	-112.11
1027	ENSG00000161057	PSMC2	-6.80531	2.08803e-41	0.00894121	-111.842
1490	ENSG00000185684	EP400P1	-6.80448	9.48023e-22	0.00894636	-111.777
1188	ENSG00000168394	TAP1	-6.79766	1.25975e-21	0.00898876	-111.25
962	ENSG00000156265	MAP3K7CL	-6.79583	1.01267e-14	0.00900018	-111.109
2109	ENSG00000256053	COA8	-6.79562	1.15609e-20	0.00900146	-111.093
2015	ENSG00000243927	MRPS6	-6.79464	4.37468e-20	0.00900759	-111.017
1418	ENSG00000182372	CLN8	-6.79427	9.06827e-24	0.00900992	-110.989
1794	ENSG00000213699	SLC35F6	-6.79305	8.30584e-19	0.00901755	-110.895
902	ENSG00000149313	AASDHPPT	-6.77893	1.59695e-29	0.00910625	-109.815
1683	ENSG00000204231	RXRB	-6.77471	8.47621e-33	0.00913288	-109.494
242	ENSG00000100462	PRMT5	-6.77285	8.2051e-25	0.0091447	-109.353
1329	ENSG00000176700	SCAND2P	-6.77237	8.2146e-22	0.0091477	-109.317
198	ENSG00000090061	CCNK	-6.771	3.4609e-26	0.00915646	-109.213
1873	ENSG00000225190	PLEKHM1	-6.76999	2.28008e-22	0.00916281	-109.137
427	ENSG00000113504	SLC12A7	-6.76984	1.10465e-20	0.00916376	-109.125
348	ENSG00000107201	RIGI	-6.76563	6.8501e-21	0.00919054	-108.807
800	ENSG00000141252	VPS53	-6.75765	1.52506e-30	0.00924157	-108.207
1433	ENSG00000182952	HMGN4	-6.75577	1.39912e-21	0.00925363	-108.066
1862	ENSG00000223865	HLA-DPB1	-6.75135	4.75647e-20	0.00928198	-107.736
1641	ENSG00000198721	ECI2	-6.74816	1.06026e-37	0.00930256	-107.497
966	ENSG00000156968	MPV17L	-6.74634	2.40757e-17	0.00931428	-107.362
1878	ENSG00000225663	MCRIP1	-6.74333	7.53886e-21	0.00933372	-107.138
1613	ENSG00000197782	ZNF780A	-6.73952	1.13568e-21	0.0093584	-106.856
164	ENSG00000081386	ZNF510	-6.73621	1.07252e-23	0.00937989	-106.611
1021	ENSG00000160917	CPSF4	-6.73043	4.64348e-21	0.00941756	-106.185
201	ENSG00000091009	RBM27	-6.73025	2.50312e-21	0.00941871	-106.172
131	ENSG00000074660	SCARF1	-6.72958	1.48575e-20	0.00942315	-106.122
91	ENSG00000066135	KDM4A	-6.72731	1.37315e-20	0.00943798	-105.955
328	ENSG00000105671	DDX49	-6.72505	3.21846e-20	0.00945277	-105.789
1893	ENSG00000228223	HCG11	-6.72282	8.56719e-21	0.00946734	-105.626
1465	ENSG00000185000	DGAT1	-6.71764	2.3321e-22	0.00950142	-105.247
2238	ENSG00000278053	DDX52	-6.71764	2.19555e-23	0.00950144	-105.247
1106	ENSG00000165072	MAMDC2	-6.71716	7.17332e-17	0.00950461	-105.212
1625	ENSG00000198131	ZNF544	-6.71404	2.64324e-18	0.00952517	-104.985
256	ENSG00000100902	PSMA6	-6.71182	2.18242e-19	0.00953982	-104.824
988	ENSG00000158805	ZNF276	-6.70984	7.1299e-21	0.00955293	-104.68
1722	ENSG00000204568	MRPS18B	-6.70961	5.41286e-37	0.00955446	-104.663
473	ENSG00000117335	CD46	-6.70542	1.46746e-48	0.00958225	-104.36
185	ENSG00000085733	CTTN	-6.70516	8.30666e-52	0.00958398	-104.341
890	ENSG00000148297	MED22	-6.70212	3.649e-21	0.00960419	-104.121
412	ENSG00000111875	ASF1A	-6.69372	1.00095e-19	0.00966027	-103.517
1607	ENSG00000197579	TOPORS	-6.6934	9.46011e-22	0.00966243	-103.494
891	ENSG00000148300	REXO4	-6.69007	9.2619e-21	0.00968475	-103.255
1654	ENSG00000198932	GPRASP1	-6.6883	1.15926e-19	0.00969666	-103.128
518	ENSG00000121957	GPSM2	-6.68817	5.01918e-17	0.00969753	-103.119
1928	ENSG00000234127	TRIM26	-6.68403	1.79421e-21	0.00972538	-102.824
1642	ENSG00000198736	MSRB1	-6.67601	4.37465e-25	0.00977958	-102.254
572	ENSG00000126062	TMEM115	-6.67501	5.40771e-21	0.00978634	-102.183
192	ENSG00000087269	NOP14	-6.67469	3.17566e-23	0.00978858	-102.16
995	ENSG00000159200	RCAN1	-6.6732	5.24911e-21	0.00979868	-102.055
1203	ENSG00000169093	ASMTL	-6.66821	2.04361e-20	0.00983264	-101.702
1546	ENSG00000188785	ZNF548	-6.66809	8.49918e-21	0.00983344	-101.694
564	ENSG00000125846	ZNF133	-6.66801	1.96585e-21	0.00983396	-101.688
1484	ENSG00000185515	BRCC3	-6.66433	4.35533e-21	0.00985909	-101.429
535	ENSG00000123444	KBTBD4	-6.66196	6.53805e-21	0.00987527	-101.263
908	ENSG00000149792	MRPL49	-6.6591	7.2107e-21	0.00989489	-101.062
1154	ENSG00000167193	CRK	-6.65905	4.13623e-33	0.0098952	-101.059
679	ENSG00000133460	SLC2A11	-6.65894	3.33375e-20	0.00989602	-101.051
391	ENSG00000110321	EIF4G2	-6.65288	3.17533e-96	0.00993763	-100.628
104	ENSG00000068796	KIF2A	-6.64708	7.49278e-19	0.00997771	-100.223
1993	ENSG00000241553	ARPC4	-6.64288	1.5756e-19	0.0100067	-99.9326
42	ENSG00000017427	IGF1	-6.63799	1.1393e-15	0.0100408	-99.5941
1681	ENSG00000204227	RING1	-6.63469	6.71612e-21	0.0100637	-99.367
219	ENSG00000099326	MZF1	-6.6345	8.52148e-20	0.010065	-99.3537
156	ENSG00000079435	LIPE	-6.62858	4.7609e-18	0.0101065	-98.9465
1651	ENSG00000198881	ASB12	-6.62577	1.36225e-19	0.0101261	-98.7545
558	ENSG00000125347	IRF1	-6.62298	1.66213e-19	0.0101457	-98.5637
1859	ENSG00000223705	NSUN5P1	-6.62129	2.15354e-19	0.0101576	-98.4482
1622	ENSG00000198042	MAK16	-6.62106	6.01399e-21	0.0101592	-98.4326
1815	ENSG00000214331	PDPR2P	-6.62001	1.70646e-19	0.0101667	-98.3608
238	ENSG00000100395	L3MBTL2	-6.61655	1.01241e-21	0.010191	-98.1254
1825	ENSG00000214765	SEPTIN7P2	-6.6163	8.92712e-21	0.0101929	-98.1079
421	ENSG00000112763	BTN2A1	-6.61582	7.55058e-21	0.0101962	-98.0754
68	ENSG00000050130	JKAMP	-6.61396	3.4606e-21	0.0102094	-97.949
2209	ENSG00000273841	TAF9	-6.61134	1.13638e-20	0.010228	-97.7712
513	ENSG00000121068	TBX2	-6.61081	3.14599e-20	0.0102317	-97.7357
1298	ENSG00000174804	FZD4	-6.61004	1.3458e-32	0.0102372	-97.6834
1435	ENSG00000182973	CNOT10	-6.60889	2.69299e-20	0.0102453	-97.6057
102	ENSG00000068400	GRIPAP1	-6.60735	2.02405e-22	0.0102562	-97.5016
364	ENSG00000108439	PNPO	-6.60562	3.63195e-20	0.0102686	-97.3841
831	ENSG00000143811	PYCR2	-6.60214	5.76739e-21	0.0102934	-97.1496
460	ENSG00000116574	RHOU	-6.59469	6.90775e-20	0.0103467	-96.6492
225	ENSG00000100038	TOP3B	-6.59329	3.04549e-20	0.0103567	-96.5557
875	ENSG00000147419	CCDC25	-6.58924	6.87396e-26	0.0103859	-96.2848
860	ENSG00000146112	PPP1R18	-6.58761	6.40439e-20	0.0103976	-96.1762
1973	ENSG00000239883	PARGP1	-6.58611	1.65854e-20	0.0104084	-96.0767
1989	ENSG00000241258	CRCP	-6.58561	9.03575e-21	0.010412	-96.0432
1017	ENSG00000160783	PMF1	-6.58492	2.3448e-20	0.010417	-95.997
1152	ENSG00000167112	TRUB2	-6.58412	6.51992e-22	0.0104228	-95.9439
889	ENSG00000148296	SURF6	-6.58254	2.17064e-22	0.0104342	-95.8391
2254	ENSG00000281183	NPTN-IT1	-6.58224	3.02151e-20	0.0104364	-95.8188
1211	ENSG00000169609	C15orf40	-6.57954	6.29902e-19	0.0104559	-95.6395
205	ENSG00000092020	PPP2R3C	-6.57866	1.68605e-20	0.0104623	-95.5814
655	ENSG00000132286	TIMM10B	-6.57843	9.45629e-21	0.0104639	-95.5666
2262	ENSG00000283787	PRR33	-6.57625	3.23876e-16	0.0104798	-95.422
1445	ENSG00000183666	GUSBP1	-6.57238	3.47699e-19	0.0105079	-95.1664
295	ENSG00000103550	KNOP1	-6.56922	2.27642e-20	0.0105309	-94.9585
332	ENSG00000105821	DNAJC2	-6.56762	3.30931e-20	0.0105426	-94.853
368	ENSG00000108578	BLMH	-6.56691	4.27614e-24	0.0105479	-94.8059
1448	ENSG00000183751	TBL3	-6.56496	1.08489e-20	0.0105621	-94.678
715	ENSG00000135940	COX5B	-6.56304	2.11349e-46	0.0105762	-94.5521
1143	ENSG00000166780	BMERB1	-6.55369	6.81862e-17	0.010645	-93.9411
48	ENSG00000026950	BTN3A1	-6.55092	2.09741e-18	0.0106654	-93.7614
936	ENSG00000154114	TBCEL	-6.54969	2.19819e-19	0.0106745	-93.6814
793	ENSG00000140694	PARN	-6.54718	1.35585e-23	0.0106931	-93.5182
482	ENSG00000118523	CCN2	-6.54618	1.19153e-15	0.0107005	-93.4537
2155	ENSG00000263740	RN7SL4P	-6.54586	1.03299e-19	0.0107029	-93.4327
592	ENSG00000127774	EMC6	-6.54554	9.90478e-20	0.0107052	-93.4124
101	ENSG00000068394	GPKOW	-6.5453	1.36975e-20	0.010707	-93.3969
946	ENSG00000154874	CCDC144BP	-6.5444	1.33179e-14	0.0107137	-93.3382
84	ENSG00000063244	U2AF2	-6.54429	1.4975e-32	0.0107145	-93.3315
1816	ENSG00000214367	HAUS3	-6.54396	1.76649e-20	0.0107169	-93.3102
370	ENSG00000108666	C17orf75	-6.54353	2.29537e-19	0.0107202	-93.2821
2157	ENSG00000264538	SUZ12P1	-6.54229	1.46977e-19	0.0107294	-93.2019
868	ENSG00000146859	TMEM140	-6.54225	3.10098e-14	0.0107296	-93.1998
1388	ENSG00000180573	H2AC6	-6.54096	3.82676e-19	0.0107392	-93.1164
1342	ENSG00000177370	TIMM22	-6.53691	1.54359e-20	0.0107694	-92.8554
289	ENSG00000103319	EEF2K	-6.53452	2.77515e-47	0.0107873	-92.7015
566	ENSG00000125871	MGME1	-6.52501	1.05981e-19	0.0108586	-92.0925
323	ENSG00000105393	BABAM1	-6.52402	3.36605e-20	0.0108661	-92.0293
1233	ENSG00000170464	DNAJC18	-6.5236	2.09152e-20	0.0108693	-92.0023
2171	ENSG00000266964	FXYD1	-6.52312	9.47226e-19	0.0108729	-91.972
1466	ENSG00000185019	UBOX5	-6.51709	5.886e-20	0.0109185	-91.5881
2144	ENSG00000261326	LINC01355	-6.51358	2.57589e-18	0.0109451	-91.3654
1733	ENSG00000204681	GABBR1	-6.51024	5.938e-20	0.0109704	-91.1545
1114	ENSG00000165338	HECTD2	-6.50383	6.75094e-19	0.0110193	-90.75
2031	ENSG00000245958	SEPTIN7P14	-6.50376	1.06658e-19	0.0110198	-90.746
1107	ENSG00000165121	KIF27	-6.50276	4.6687e-20	0.0110274	-90.6828
1483	ENSG00000185513	L3MBTL1	-6.50144	1.67155e-19	0.0110375	-90.6003
2236	ENSG00000277791	PSMB3	-6.50112	7.84737e-27	0.01104	-90.5798
1544	ENSG00000188542	DUSP28	-6.50035	7.48182e-19	0.0110459	-90.5313
472	ENSG00000117318	ID3	-6.50022	2.163e-17	0.0110469	-90.5233
1638	ENSG00000198690	FAN1	-6.49816	3.15335e-44	0.0110626	-90.3943
681	ENSG00000133800	LYVE1	-6.4975	2.28841e-12	0.0110677	-90.3529
1050	ENSG00000162735	PEX19	-6.49528	1.1821e-31	0.0110847	-90.2142
79	ENSG00000058729	RIOK2	-6.49434	3.23212e-20	0.011092	-90.1552
1403	ENSG00000181523	SGSH	-6.48393	1.31066e-19	0.0111723	-89.5071
402	ENSG00000111331	OAS3	-6.47932	2.31906e-16	0.011208	-89.2216
968	ENSG00000157014	TATDN2	-6.47639	3.88953e-20	0.0112309	-89.0404
1253	ENSG00000171451	DSEL	-6.47624	3.59824e-17	0.011232	-89.0315
1118	ENSG00000165512	ZNF22	-6.47426	2.89277e-21	0.0112474	-88.9093
26	ENSG00000007202	BLTP2	-6.47346	5.33874e-39	0.0112537	-88.8597
667	ENSG00000132768	DPH2	-6.46988	2.43381e-19	0.0112816	-88.6398
285	ENSG00000103121	CMC2	-6.4635	1.89823e-18	0.0113316	-88.2487
1754	ENSG00000206422	LRRC30	-6.46107	3.90492e-20	0.0113508	-88.0997
603	ENSG00000128274	A4GALT	-6.45773	7.89687e-19	0.0113771	-87.8961
1120	ENSG00000165714	BORCS5	-6.45675	7.43988e-23	0.0113848	-87.8364
907	ENSG00000149600	COMMD7	-6.45447	1.08792e-19	0.0114028	-87.6978
450	ENSG00000115705	TPO	-6.45228	1.12422e-15	0.0114201	-87.5651
999	ENSG00000159363	ATP13A2	-6.45168	9.57956e-18	0.0114248	-87.5286
1299	ENSG00000174807	CD248	-6.44973	3.01195e-16	0.0114403	-87.4101
1436	ENSG00000182983	ZNF662	-6.44551	3.33536e-17	0.0114739	-87.1546
1109	ENSG00000165168	CYBB	-6.44512	7.41773e-18	0.011477	-87.1311
358	ENSG00000107960	STN1	-6.44136	4.28876e-19	0.0115069	-86.9048
1884	ENSG00000226891	LINC01359	-6.44131	4.35969e-16	0.0115073	-86.9016
551	ENSG00000124608	AARS2	-6.43787	5.55337e-19	0.0115348	-86.6945
1312	ENSG00000175634	RPS6KB2	-6.42973	4.24986e-24	0.0116	-86.2068
1358	ENSG00000178295	GEN1	-6.42495	2.67446e-18	0.0116385	-85.9215
166	ENSG00000081692	JMJD4	-6.40768	7.8463e-19	0.0117787	-84.8991
1390	ENSG00000180667	YOD1	-6.4073	1.19891e-19	0.0117818	-84.8766
718	ENSG00000136161	RCBTB2	-6.40389	8.52148e-20	0.0118097	-84.6765
1292	ENSG00000174348	PODN	-6.40225	3.69589e-19	0.0118231	-84.5801
1608	ENSG00000197608	ZNF841	-6.39743	1.33936e-18	0.0118627	-84.2981
1063	ENSG00000163382	NAXE	-6.39094	1.9533e-20	0.0119162	-83.9196
2059	ENSG00000249915	PDCD6	-6.38951	3.26402e-19	0.011928	-83.8364
1116	ENSG00000165424	ZCCHC24	-6.3872	1.19598e-38	0.011947	-83.7027
1282	ENSG00000173480	ZNF417	-6.38625	4.87965e-19	0.0119549	-83.6476
2072	ENSG00000251474	RPL32P3	-6.38565	2.56051e-19	0.0119599	-83.6129
1161	ENSG00000167548	KMT2D	-6.38047	4.42846e-133	0.0120029	-83.3129
708	ENSG00000135482	ZC3H10	-6.37662	8.38735e-19	0.012035	-83.0911
1103	ENSG00000164934	DCAF13	-6.37487	2.44127e-19	0.0120496	-82.9902
862	ENSG00000146374	RSPO3	-6.36944	1.43688e-12	0.0120951	-82.6783
2187	ENSG00000269858	EGLN2	-6.36942	6.54051e-19	0.0120952	-82.6775
1979	ENSG00000240225	ZNF542P	-6.36895	4.47086e-18	0.0120991	-82.6507
1881	ENSG00000226074	PRSS44P	-6.36373	1.7008e-16	0.012143	-82.3518
1616	ENSG00000197951	ZNF71	-6.3607	4.34988e-19	0.0121685	-82.1791
236	ENSG00000100330	MTMR3	-6.36055	5.65559e-52	0.0121698	-82.1706
1573	ENSG00000196655	TRAPPC4	-6.35697	1.48058e-19	0.0122	-81.9671
905	ENSG00000149485	FADS1	-6.35618	1.16793e-13	0.0122067	-81.9221
969	ENSG00000157045	NTAN1	-6.35569	1.66345e-18	0.0122109	-81.894
140	ENSG00000076706	MCAM	-6.35441	4.45891e-28	0.0122217	-81.8214
130	ENSG00000073712	FERMT2	-6.34826	5.31022e-41	0.012274	-81.4733
296	ENSG00000103642	LACTB	-6.3476	1.00301e-21	0.0122795	-81.4365
52	ENSG00000033050	ABCF2	-6.3416	7.00048e-17	0.0123307	-81.0983
508	ENSG00000120696	KBTBD7	-6.34129	6.49697e-19	0.0123333	-81.0811
1514	ENSG00000186470	BTN3A2	-6.33843	3.1495e-17	0.0123578	-80.9206
448	ENSG00000115541	HSPE1	-6.33736	4.22878e-18	0.012367	-80.8601
802	ENSG00000141367	CLTC	-6.33016	3.74914e-75	0.0124289	-80.4577
1446	ENSG00000183688	RFLNB	-6.32637	3.92959e-18	0.0124616	-80.2464
383	ENSG00000109919	MTCH2	-6.32636	3.26509e-38	0.0124616	-80.2464
1673	ENSG00000204070	SYS1	-6.3232	9.54727e-18	0.012489	-80.0704
1717	ENSG00000204519	ZNF551	-6.32189	1.20797e-17	0.0125003	-79.9981
1886	ENSG00000227057	WDR46	-6.31878	5.63179e-19	0.0125273	-79.8256
353	ENSG00000107521	HPS1	-6.31829	2.09617e-17	0.0125316	-79.7985
1522	ENSG00000187187	ZNF546	-6.31757	4.82637e-19	0.0125378	-79.7588
1238	ENSG00000170855	TRIAP1	-6.31452	1.62206e-18	0.0125643	-79.5903
62	ENSG00000041982	TNC	-6.30766	1.1755e-09	0.0126242	-79.2127
1705	ENSG00000204389	HSPA1A	-6.30652	6.71825e-24	0.0126343	-79.1499
1647	ENSG00000198837	DENND4B	-6.30572	7.74282e-60	0.0126412	-79.1064
1782	ENSG00000213516	RBMXL1	-6.30398	5.71969e-19	0.0126565	-79.011
537	ENSG00000123570	RAB9B	-6.30157	3.37844e-16	0.0126777	-78.8789
1760	ENSG00000211450	SELENOH	-6.30059	1.10132e-18	0.0126863	-78.8254
1819	ENSG00000214530	STARD10	-6.29335	6.70781e-15	0.0127501	-78.4307
1558	ENSG00000196204	RNF216P1	-6.29109	6.56647e-19	0.0127701	-78.3079
385	ENSG00000110011	DNAJC4	-6.29023	9.37554e-19	0.0127777	-78.2612
1790	ENSG00000213639	PPP1CB	-6.28992	1.18841e-53	0.0127805	-78.2444
843	ENSG00000144597	EAF1	-6.28969	7.53372e-19	0.0127825	-78.232
978	ENSG00000157557	ETS2	-6.288	1.02121e-26	0.0127974	-78.1408
1932	ENSG00000234899	SOX9-AS1	-6.28365	1.41048e-14	0.0128361	-77.9053
1066	ENSG00000163430	FSTL1	-6.28312	1.70645e-17	0.0128408	-77.877
2013	ENSG00000243335	KCTD7	-6.2831	5.68613e-18	0.012841	-77.8759
1460	ENSG00000184584	STING1	-6.28269	2.96781e-19	0.0128446	-77.8536
1176	ENSG00000167962	ZNF598	-6.2814	4.19893e-15	0.0128561	-77.7839
1630	ENSG00000198300	PEG3	-6.27609	8.60745e-16	0.0129035	-77.4981
842	ENSG00000144591	GMPPA	-6.26801	9.88823e-18	0.012976	-77.0653
59	ENSG00000038358	EDC4	-6.26758	1.91151e-25	0.0129799	-77.0423
1377	ENSG00000179909	ZNF154	-6.26671	2.7737e-17	0.0129877	-76.9959
1586	ENSG00000197020	ZNF100	-6.26631	7.04681e-18	0.0129913	-76.9746
1829	ENSG00000215068	ANXA2R-AS1	-6.26612	8.44075e-18	0.012993	-76.9647
514	ENSG00000121406	ZNF549	-6.26578	4.33788e-18	0.0129961	-76.9463
272	ENSG00000102103	PQBP1	-6.26474	7.62372e-21	0.0130054	-76.891
838	ENSG00000144048	DUSP11	-6.2632	1.05776e-18	0.0130193	-76.8088
586	ENSG00000127241	MASP1	-6.26039	1.82448e-09	0.0130447	-76.6593
743	ENSG00000137507	LRRC32	-6.25982	1.21392e-22	0.0130499	-76.6292
1379	ENSG00000179958	DCTPP1	-6.25711	1.66077e-18	0.0130744	-76.4851
1702	ENSG00000204386	NEU1	-6.25463	1.36231e-17	0.0130969	-76.3539
367	ENSG00000108465	CDK5RAP3	-6.25358	7.58298e-18	0.0131064	-76.2983
1096	ENSG00000164465	DCBLD1	-6.2535	2.40897e-18	0.0131072	-76.2942
581	ENSG00000126814	TRMT5	-6.25095	2.06441e-17	0.0131303	-76.1594
1039	ENSG00000162032	SPSB3	-6.25035	1.96077e-22	0.0131358	-76.128
1423	ENSG00000182636	NDN	-6.24439	3.42924e-19	0.0131902	-75.8139
1885	ENSG00000226950	DANCR	-6.24371	2.1337e-17	0.0131965	-75.778
585	ENSG00000127081	ZNF484	-6.24356	2.23627e-18	0.0131977	-75.7705
1275	ENSG00000173210	ABLIM3	-6.24253	1.59272e-36	0.0132072	-75.7162
488	ENSG00000119383	PTPA	-6.23967	8.04428e-38	0.0132334	-75.5662
339	ENSG00000106133	NSUN5P2	-6.23535	2.62409e-17	0.0132731	-75.3405
651	ENSG00000132017	DCAF15	-6.2352	7.3972e-18	0.0132745	-75.3324
1165	ENSG00000167625	ZNF526	-6.23509	9.01387e-19	0.0132755	-75.3269
1555	ENSG00000189367	KIAA0408	-6.23353	7.61807e-17	0.0132899	-75.2453
553	ENSG00000124641	MED20	-6.22864	1.56794e-18	0.013335	-74.9905
2080	ENSG00000253305	PCDHGB6	-6.22623	2.32307e-16	0.0133573	-74.8656
229	ENSG00000100150	DEPDC5	-6.22368	2.52372e-18	0.0133809	-74.7333
1215	ENSG00000169926	KLF13	-6.22246	1.81113e-45	0.0133923	-74.67
161	ENSG00000080947	CROCCP3	-6.22069	5.15887e-18	0.0134087	-74.5784
1230	ENSG00000170364	SETMAR	-6.21871	8.50159e-18	0.0134271	-74.4762
2222	ENSG00000276045	ORAI1	-6.21684	3.74437e-17	0.0134445	-74.3799
2091	ENSG00000254122	PCDHGB7	-6.21507	8.00037e-17	0.013461	-74.2884
344	ENSG00000106809	OGN	-6.20887	4.30728e-11	0.013519	-73.9699
1080	ENSG00000164008	C1orf50	-6.20656	1.4954e-18	0.0135407	-73.8517
396	ENSG00000110756	HPS5	-6.20555	2.47093e-21	0.0135501	-73.8
279	ENSG00000102805	CLN5	-6.20431	5.08433e-18	0.0135618	-73.7367
934	ENSG00000153933	DGKE	-6.20315	2.83154e-18	0.0135727	-73.6775
410	ENSG00000111801	BTN3A3	-6.20306	6.50049e-17	0.0135735	-73.673
876	ENSG00000147533	GOLGA7	-6.20211	6.87467e-22	0.0135824	-73.6245
183	ENSG00000085719	CPNE3	-6.20143	1.08932e-35	0.0135889	-73.5894
366	ENSG00000108448	TRIM16L	-6.19961	6.08936e-16	0.013606	-73.4967
1396	ENSG00000180917	CMTR2	-6.1938	1.20098e-21	0.013661	-73.2012
2204	ENSG00000272734	ADIRF-AS1	-6.1933	1.27328e-13	0.0136656	-73.1763
1060	ENSG00000163155	LYSMD1	-6.19221	2.17047e-18	0.013676	-73.1207
643	ENSG00000131634	TMEM204	-6.18965	1.68213e-17	0.0137003	-72.9913
641	ENSG00000131503	ANKHD1	-6.18793	1.31794e-17	0.0137166	-72.9044
1938	ENSG00000235205	TATDN2P3	-6.1862	1.67722e-14	0.0137331	-72.8166
1986	ENSG00000240849	PEDS1	-6.18298	5.41103e-18	0.0137638	-72.6543
2167	ENSG00000266074	BAHCC1	-6.17986	3.69594e-20	0.0137935	-72.4978
1713	ENSG00000204439	C6orf47	-6.17907	9.11566e-18	0.0138011	-72.458
341	ENSG00000106588	PSMA2	-6.17866	3.24657e-18	0.013805	-72.4373
2067	ENSG00000251022	THAP9-AS1	-6.17339	1.70089e-17	0.0138556	-72.1732
807	ENSG00000141551	CSNK1D	-6.1694	7.46573e-49	0.013894	-71.9737
1712	ENSG00000204438	GPANK1	-6.16629	6.75555e-18	0.0139239	-71.819
2085	ENSG00000253846	PCDHGA10	-6.16394	1.78492e-16	0.0139466	-71.7018
1563	ENSG00000196305	IARS1	-6.16349	1.77037e-60	0.0139509	-71.6798
541	ENSG00000124224	PPP4R1L	-6.16347	4.40801e-17	0.0139511	-71.6787
1452	ENSG00000184182	UBE2F	-6.16299	1.83476e-17	0.0139558	-71.6546
1054	ENSG00000162971	TYW5	-6.16233	1.30242e-17	0.0139622	-71.6219
1256	ENSG00000171522	PTGER4	-6.16008	1.21828e-15	0.013984	-71.5102
137	ENSG00000076053	RBM7	-6.15945	3.72295e-18	0.0139901	-71.4793
1001	ENSG00000159658	EFCAB14	-6.15481	8.25653e-65	0.0140351	-71.2497
1380	ENSG00000180155	LYNX1	-6.15414	4.12522e-16	0.0140417	-71.2166
1719	ENSG00000204536	CCHCR1	-6.15165	5.00016e-17	0.0140659	-71.0939
516	ENSG00000121716	PILRB	-6.15042	2.14269e-17	0.0140779	-71.0331
722	ENSG00000136319	TTC5	-6.14935	2.32528e-19	0.0140884	-70.9806
758	ENSG00000138379	MSTN	-6.14783	5.44207e-11	0.0141032	-70.9057
12	ENSG00000004139	SARM1	-6.14674	1.49695e-17	0.0141139	-70.852
783	ENSG00000139679	LPAR6	-6.14606	3.10494e-17	0.0141205	-70.819
782	ENSG00000139637	MYG1	-6.14431	7.559e-16	0.0141376	-70.7332
989	ENSG00000158828	PINK1	-6.14389	2.59505e-39	0.0141418	-70.7124
2260	ENSG00000283050	GTF2IP12	-6.14084	6.84887e-16	0.0141717	-70.5632
713	ENSG00000135845	PIGC	-6.1392	2.65737e-18	0.0141878	-70.4829
1626	ENSG00000198146	ZNF770	-6.13841	1.3984e-45	0.0141957	-70.4441
1583	ENSG00000196967	ZNF585A	-6.13769	1.28224e-17	0.0142027	-70.409
850	ENSG00000145216	FIP1L1	-6.13169	3.92834e-18	0.0142619	-70.1169
2016	ENSG00000243943	ZNF512	-6.12165	2.00734e-17	0.0143615	-69.6307
616	ENSG00000129467	ADCY4	-6.12156	7.96701e-30	0.0143624	-69.6263
2230	ENSG00000277072	STAG3L2	-6.11986	1.36001e-17	0.0143793	-69.5443
1086	ENSG00000164252	AGGF1	-6.11958	1.21863e-17	0.0143821	-69.5309
1033	ENSG00000161642	ZNF385A	-6.11865	3.80478e-13	0.0143914	-69.486
1339	ENSG00000177082	WDR73	-6.11639	5.2809e-22	0.014414	-69.3771
1540	ENSG00000188321	ZNF559	-6.1152	4.42822e-16	0.0144258	-69.3201
955	ENSG00000155868	MED7	-6.11313	6.911e-18	0.0144466	-69.2207
2208	ENSG00000273749	CYFIP1	-6.1097	1.88434e-17	0.0144809	-69.0563
2207	ENSG00000273611	ZNHIT3	-6.10957	4.06852e-19	0.0144823	-69.0498
669	ENSG00000132825	PPP1R3D	-6.10782	5.33281e-16	0.0144999	-68.9661
1260	ENSG00000171853	TRAPPC12	-6.10758	1.13666e-35	0.0145022	-68.955
524	ENSG00000122696	SLC25A51	-6.10737	1.1886e-17	0.0145043	-68.9449
1411	ENSG00000182177	ASB18	-6.10706	1.49436e-12	0.0145075	-68.9299
1381	ENSG00000180229	HERC2P3	-6.10642	3.3407e-10	0.0145139	-68.8993
1239	ENSG00000170876	TMEM43	-6.10584	4.88517e-23	0.0145197	-68.8718
1877	ENSG00000225648	SBDSP1	-6.10423	2.80082e-17	0.0145359	-68.7951
174	ENSG00000083814	ZNF671	-6.10379	2.36554e-17	0.0145404	-68.7737
1269	ENSG00000172878	METAP1D	-6.10277	2.44831e-17	0.0145507	-68.7251
1158	ENSG00000167447	SMG8	-6.09902	6.2302e-18	0.0145886	-68.5468
748	ENSG00000137801	THBS1	-6.09895	6.0392e-14	0.0145893	-68.5434
2120	ENSG00000257122	RRN3P3	-6.09811	3.34506e-17	0.0145978	-68.5035
677	ENSG00000133393	CEP20	-6.09605	3.49626e-26	0.0146186	-68.4061
2108	ENSG00000256043	CTSO	-6.09544	1.84377e-17	0.0146248	-68.3769
1232	ENSG00000170448	NFXL1	-6.09468	5.24036e-18	0.0146325	-68.3408
2219	ENSG00000275700	AATF	-6.09462	8.69794e-16	0.0146332	-68.338
1019	ENSG00000160818	GPATCH4	-6.09306	1.06822e-17	0.0146489	-68.2646
1507	ENSG00000186272	ZNF17	-6.09278	1.44244e-17	0.0146518	-68.2511
1478	ENSG00000185437	SH3BGR	-6.0912	1.21316e-15	0.0146678	-68.1763
1675	ENSG00000204152	TIMM23B	-6.0893	9.5597e-18	0.0146871	-68.0868
1587	ENSG00000197061	H4C3	-6.08865	3.19099e-16	0.0146938	-68.056
64	ENSG00000047597	XK	-6.0878	2.23265e-17	0.0147024	-68.0161
1952	ENSG00000237296	SMG1P1	-6.08573	5.02028e-15	0.0147235	-67.9185
1858	ENSG00000223547	ZNF844	-6.08334	1.02498e-15	0.014748	-67.806
1196	ENSG00000168918	INPP5D	-6.08082	5.19761e-17	0.0147738	-67.6874
249	ENSG00000100714	MTHFD1	-6.07732	9.09231e-29	0.0148097	-67.5234
527	ENSG00000122861	PLAU	-6.07447	1.11575e-15	0.0148389	-67.3905
20	ENSG00000005100	DHX33	-6.0723	3.28052e-20	0.0148612	-67.2892
125	ENSG00000072864	NDE1	-6.07226	2.44831e-17	0.0148617	-67.287
1057	ENSG00000163026	WDCP	-6.06293	1.3359e-17	0.014958	-66.8537
1115	ENSG00000165389	SPTSSA	-6.06209	6.36038e-15	0.0149668	-66.8145
2213	ENSG00000274750	H3C6	-6.05981	7.01204e-15	0.0149905	-66.7091
2263	ENSG00000284024	MSANTD7	-6.05758	2.49644e-17	0.0150136	-66.6062
362	ENSG00000108387	SEPTIN4	-6.05651	2.05298e-17	0.0150248	-66.5567
571	ENSG00000125977	EIF2S2	-6.05246	9.91531e-36	0.0150671	-66.3699
1537	ENSG00000188215	DCUN1D3	-6.05079	7.23633e-17	0.0150845	-66.2931
1397	ENSG00000180979	LRRC57	-6.0505	3.09789e-17	0.0150875	-66.28
1316	ENSG00000175928	LRRN1	-6.04741	9.24578e-11	0.0151199	-66.1381
120	ENSG00000072071	ADGRL1	-6.04585	4.67687e-15	0.0151362	-66.0668
1769	ENSG00000212694	LINC01089	-6.0452	5.58124e-17	0.015143	-66.0371
2239	ENSG00000278129	ZNF8	-6.04457	1.18443e-17	0.0151497	-66.008
244	ENSG00000100575	TIMM9	-6.04431	1.05739e-17	0.0151524	-65.9961
894	ENSG00000148444	COMMD3	-6.04285	1.05739e-17	0.0151677	-65.9295
1588	ENSG00000197062	ZSCAN26	-6.03739	9.15904e-17	0.0152253	-65.6803
2024	ENSG00000244627	TPTEP2	-6.02989	7.00221e-17	0.0153046	-65.34
1133	ENSG00000166275	BORCS7	-6.02735	5.75693e-17	0.0153315	-65.225
1022	ENSG00000161010	MRNIP	-6.02612	2.28742e-18	0.0153446	-65.1694
2083	ENSG00000253731	PCDHGA6	-6.0248	9.18752e-16	0.0153587	-65.1098
896	ENSG00000148671	ADIRF	-6.02347	3.03906e-13	0.0153729	-65.0496
1040	ENSG00000162073	PAQR4	-6.02017	2.13637e-14	0.0154081	-64.901
751	ENSG00000137842	TMEM62	-6.01956	2.44175e-17	0.0154146	-64.8734
678	ENSG00000133398	MED10	-6.01918	4.14965e-17	0.0154186	-64.8567
471	ENSG00000117242	PINK1-AS	-6.01566	5.29627e-16	0.0154564	-64.6983
1721	ENSG00000204564	C6orf136	-6.01289	3.80804e-17	0.0154861	-64.5742
2063	ENSG00000250479	CHCHD10	-6.01047	1.18156e-21	0.0155121	-64.466
1270	ENSG00000172977	KAT5	-6.00918	1.70579e-24	0.0155259	-64.4084
223	ENSG00000100014	SPECC1L	-6.00493	7.30933e-23	0.0155717	-64.219
1836	ENSG00000215883	CYB5RL	-6.00405	1.18655e-16	0.0155812	-64.1799
930	ENSG00000153391	INO80C	-6.00098	5.80075e-17	0.0156144	-64.0433
1012	ENSG00000160439	RDH13	-5.99498	2.73617e-18	0.0156795	-63.7777
1016	ENSG00000160767	ENTREP3	-5.99454	2.17357e-15	0.0156843	-63.7581
266	ENSG00000101695	RNF125	-5.99257	2.63249e-14	0.0157057	-63.6711
1035	ENSG00000161912	ADCY10P1	-5.99256	6.26118e-16	0.0157058	-63.6706
1610	ENSG00000197714	ZNF460	-5.99118	5.65021e-44	0.0157208	-63.6101
298	ENSG00000104154	SLC30A4	-5.98654	3.0305e-17	0.0157715	-63.4055
1337	ENSG00000177042	TMEM80	-5.98559	8.78815e-16	0.0157819	-63.3638
2153	ENSG00000262814	MRPL12	-5.98442	1.34972e-16	0.0157947	-63.3124
1172	ENSG00000167785	ZNF558	-5.98121	9.72424e-19	0.0158298	-63.172
1251	ENSG00000171368	TPPP	-5.97952	8.07587e-24	0.0158484	-63.098
226	ENSG00000100058	CRYBB2P1	-5.97696	9.95488e-15	0.0158765	-62.9861
857	ENSG00000145945	FAM50B	-5.97399	1.75592e-16	0.0159093	-62.8564
690	ENSG00000134262	AP4B1	-5.97239	1.04524e-18	0.0159269	-62.7867
1579	ENSG00000196912	ANKRD36B	-5.96982	1.27684e-15	0.0159553	-62.6752
1998	ENSG00000242028	HYPK	-5.96737	6.68157e-17	0.0159824	-62.5686
1515	ENSG00000186567	CEACAM19	-5.96562	5.35238e-16	0.0160018	-62.4931
1310	ENSG00000175356	SCUBE2	-5.96276	1.15659e-11	0.0160336	-62.3691
547	ENSG00000124459	ZNF45	-5.96251	5.50216e-19	0.0160364	-62.3583
2201	ENSG00000272645	GTF2IP20	-5.95794	7.60112e-16	0.0160872	-62.1611
1660	ENSG00000200959	SNORA74A	-5.95687	2.70512e-15	0.0160992	-62.1148
2188	ENSG00000269929	MIRLET7A1HG	-5.94909	1.69596e-24	0.0161862	-61.7809
990	ENSG00000158850	B4GALT3	-5.94855	1.84228e-16	0.0161923	-61.7579
1178	ENSG00000167985	SDHAF2	-5.94463	7.77561e-17	0.0162363	-61.5903
1202	ENSG00000169084	DHRSX	-5.94364	6.70928e-16	0.0162474	-61.5482
1421	ENSG00000182551	ADI1	-5.94183	4.15882e-21	0.0162679	-61.4708
43	ENSG00000018610	STEEP1	-5.94023	6.79106e-17	0.016286	-61.4025
1500	ENSG00000185986	SDHAP3	-5.93845	1.59596e-16	0.0163061	-61.3268
607	ENSG00000128626	MRPS12	-5.93788	1.27548e-16	0.0163125	-61.3026
1285	ENSG00000173821	RNF213	-5.93777	4.3987e-113	0.0163138	-61.298
1220	ENSG00000169992	NLGN2	-5.93106	1.03646e-15	0.0163897	-61.0138
1663	ENSG00000201998	SNORA23	-5.93049	1.1321e-14	0.0163963	-60.9894
1846	ENSG00000219545	UMAD1	-5.92916	2.02297e-16	0.0164114	-60.9333
1531	ENSG00000187866	PABIR1	-5.92502	4.70384e-17	0.0164586	-60.7586
584	ENSG00000127080	IPPK	-5.92178	4.8912e-17	0.0164955	-60.6226
1218	ENSG00000169967	MAP3K2	-5.91938	8.49026e-21	0.016523	-60.5217
1354	ENSG00000177873	ZNF619	-5.91699	1.13289e-16	0.0165504	-60.4215
777	ENSG00000139197	PEX5	-5.90889	4.28308e-39	0.0166435	-60.0833
1271	ENSG00000172992	DCAKD	-5.90574	1.04161e-15	0.0166799	-59.9524
50	ENSG00000030066	NUP160	-5.90394	7.56001e-29	0.0167008	-59.8775
432	ENSG00000113971	NPHP3	-5.90179	2.21498e-16	0.0167257	-59.7881
1940	ENSG00000235505	CASP4LP	-5.90165	9.47956e-10	0.0167274	-59.7822
345	ENSG00000106819	ASPN	-5.90085	6.99623e-12	0.0167366	-59.7491
1208	ENSG00000169359	SLC33A1	-5.89976	2.91478e-16	0.0167492	-59.7044
904	ENSG00000149428	HYOU1	-5.89887	3.64121e-20	0.0167595	-59.6675
24	ENSG00000006652	IFRD1	-5.89627	6.87942e-34	0.0167898	-59.5601
498	ENSG00000119865	CNRIP1	-5.8957	2.13059e-16	0.0167965	-59.5364
83	ENSG00000063169	BICRA	-5.8955	3.0532e-14	0.0167987	-59.5283
1249	ENSG00000171223	JUNB	-5.89404	4.29265e-11	0.0168158	-59.468
4	ENSG00000001631	KRIT1	-5.89228	1.03672e-16	0.0168363	-59.3956
621	ENSG00000129566	TEP1	-5.89121	1.52653e-27	0.0168488	-59.3516
1189	ENSG00000168488	ATXN2L	-5.89035	1.26575e-24	0.0168589	-59.3159
1997	ENSG00000241839	PLEKHO2	-5.88965	1.14079e-15	0.016867	-59.2874
317	ENSG00000105136	ZNF419	-5.88939	9.1638e-16	0.0168701	-59.2765
545	ENSG00000124422	USP22	-5.88634	5.9998e-71	0.0169057	-59.1516
390	ENSG00000110172	CHORDC1	-5.88536	3.25083e-29	0.0169172	-59.1114
116	ENSG00000070831	CDC42	-5.88438	1.37162e-80	0.0169288	-59.071
1611	ENSG00000197757	HOXC6	-5.88124	2.0112e-16	0.0169657	-58.9426
248	ENSG00000100644	HIF1A	-5.88034	5.43151e-24	0.0169763	-58.9057
1711	ENSG00000204435	CSNK2B	-5.87756	2.09405e-16	0.0170089	-58.7926
810	ENSG00000141858	SAMD1	-5.87624	1.43503e-15	0.0170245	-58.7388
1666	ENSG00000203791	EEF1AKMT2	-5.87347	3.93742e-18	0.0170572	-58.6261
710	ENSG00000135637	CCDC142	-5.87029	1.35457e-18	0.017095	-58.4968
956	ENSG00000155957	TMBIM4	-5.86972	1.19436e-17	0.0171017	-58.4738
1326	ENSG00000176476	SGF29	-5.86397	8.55989e-14	0.0171699	-58.2413
188	ENSG00000086189	DIMT1	-5.86165	1.20935e-16	0.0171976	-58.1477
485	ENSG00000118804	STBD1	-5.8616	1.19185e-14	0.0171982	-58.1456
2250	ENSG00000280789	PAGR1	-5.86125	3.85161e-16	0.0172023	-58.1317
1472	ENSG00000185163	DDX51	-5.86024	6.31835e-19	0.0172143	-58.0911
1206	ENSG00000169136	ATF5	-5.85762	4.01425e-15	0.0172457	-57.9855
2166	ENSG00000266019	MIR3609	-5.85555	1.36232e-14	0.0172705	-57.9022
388	ENSG00000110104	CCDC86	-5.8538	2.41337e-15	0.0172914	-57.8322
1482	ENSG00000185495	SEPTIN7P13	-5.8537	2.47613e-16	0.0172926	-57.8283
784	ENSG00000139719	VPS33A	-5.85214	1.25903e-16	0.0173114	-57.7655
1261	ENSG00000171862	PTEN	-5.85165	1.00476e-61	0.0173173	-57.7459
650	ENSG00000132005	RFX1	-5.84759	4.39023e-15	0.0173661	-57.5836
2162	ENSG00000265727	RN7SL648P	-5.84746	1.11867e-16	0.0173676	-57.5786
297	ENSG00000104067	TJP1	-5.84696	8.99412e-83	0.0173736	-57.5587
1676	ENSG00000204177	BMS1P1	-5.84523	4.47451e-14	0.0173944	-57.4898
1034	ENSG00000161664	ASB16	-5.84298	6.75898e-25	0.0174215	-57.4002
1090	ENSG00000164308	ERAP2	-5.84173	6.91622e-13	0.0174366	-57.3505
1174	ENSG00000167840	ZNF232	-5.84118	3.98521e-11	0.0174433	-57.3284
2098	ENSG00000254901	BORCS8	-5.84079	4.41678e-15	0.017448	-57.3132
1079	ENSG00000163867	ZMYM6	-5.83965	3.84588e-16	0.0174618	-57.2678
264	ENSG00000101596	SMCHD1	-5.83922	1.60426e-20	0.0174671	-57.2505
1459	ENSG00000184545	DUSP8	-5.83662	1.95984e-13	0.0174985	-57.1476
780	ENSG00000139436	GIT2	-5.83423	8.76032e-45	0.0175276	-57.0529
1355	ENSG00000178033	CALHM5	-5.83412	8.89865e-14	0.017529	-57.0484
948	ENSG00000155016	CYP2U1	-5.83017	4.91181e-16	0.0175769	-56.8928
1672	ENSG00000203993	ARRDC1-AS1	-5.82386	8.29612e-16	0.017654	-56.6443
2200	ENSG00000272636	DOC2B	-5.81946	1.31517e-14	0.017708	-56.4718
1217	ENSG00000169964	TMEM42	-5.81776	1.59357e-15	0.0177288	-56.4054
996	ENSG00000159228	CBR1	-5.81451	7.01204e-15	0.0177688	-56.2785
1574	ENSG00000196712	NF1	-5.81313	1.16393e-88	0.0177858	-56.2247
176	ENSG00000083896	YTHDC1	-5.81299	1.35922e-39	0.0177876	-56.2191
330	ENSG00000105722	ERF	-5.81266	5.97867e-14	0.0177916	-56.2064
951	ENSG00000155324	GRAMD2B	-5.81217	9.26885e-12	0.0177977	-56.1872
1850	ENSG00000220785	MTMR9LP	-5.81065	1.07608e-15	0.0178165	-56.1279
1687	ENSG00000204257	HLA-DMA	-5.81021	1.23872e-14	0.0178219	-56.1108
1731	ENSG00000204650	LINC02210	-5.80551	1.96032e-15	0.01788	-55.9285
859	ENSG00000146109	ABT1	-5.80334	6.39063e-18	0.017907	-55.8442
121	ENSG00000072201	LNX1	-5.80329	4.2631e-16	0.0179075	-55.8424
1267	ENSG00000172757	CFL1	-5.79838	1.06697e-40	0.0179686	-55.6527
1575	ENSG00000196757	ZNF700	-5.7974	2.86788e-16	0.0179807	-55.6151
1578	ENSG00000196867	ZFP28	-5.79605	1.90968e-15	0.0179976	-55.5629
2215	ENSG00000275066	SYNRG	-5.79598	8.11928e-42	0.0179985	-55.5601
1811	ENSG00000214174	AMZ2P1	-5.79566	3.85161e-16	0.0180025	-55.5479
924	ENSG00000152904	GGPS1	-5.79195	4.07555e-15	0.0180489	-55.4051
659	ENSG00000132464	ENAM	-5.79148	4.68926e-14	0.0180548	-55.387
883	ENSG00000147813	NAPRT	-5.7886	1.00958e-11	0.0180908	-55.2767
1370	ENSG00000179041	RRS1	-5.78619	1.02564e-15	0.018121	-55.1845
1376	ENSG00000179889	PDXDC1	-5.78599	3.88957e-48	0.0181235	-55.177
81	ENSG00000062598	ELMO2	-5.78422	1.18259e-28	0.0181457	-55.1093
2086	ENSG00000253873	PCDHGA11	-5.78331	1.8558e-14	0.0181572	-55.0746
519	ENSG00000122140	MRPS2	-5.78321	4.01675e-20	0.0181585	-55.0705
945	ENSG00000154822	PLCL2	-5.78315	1.47243e-47	0.0181593	-55.0683
965	ENSG00000156697	UTP14A	-5.7794	4.42488e-16	0.0182065	-54.9253
1073	ENSG00000163702	IL17RC	-5.77586	3.85847e-15	0.0182513	-54.7906
405	ENSG00000111615	KRR1	-5.77361	3.83526e-56	0.0182798	-54.7053
350	ENSG00000107371	EXOSC3	-5.76921	3.19099e-16	0.0183356	-54.5386
1954	ENSG00000237440	ZNF737	-5.76721	2.5839e-15	0.018361	-54.4631
1052	ENSG00000162804	SNED1	-5.76156	4.76189e-20	0.018433	-54.2504
382	ENSG00000109790	KLHL5	-5.76013	4.90531e-21	0.0184513	-54.1966
1551	ENSG00000189223	PAX8-AS1	-5.7596	2.61382e-09	0.0184582	-54.1766
511	ENSG00000120913	PDLIM2	-5.75815	8.77147e-16	0.0184766	-54.1224
1044	ENSG00000162430	SELENON	-5.75772	1.72106e-16	0.0184822	-54.1062
1589	ENSG00000197070	ARRDC1	-5.75691	4.91181e-16	0.0184926	-54.0757
438	ENSG00000114779	ABHD14B	-5.75604	8.27582e-16	0.0185037	-54.0433
1041	ENSG00000162227	TAF6L	-5.75514	1.38958e-16	0.0185152	-54.0096
306	ENSG00000104643	MTMR9	-5.75274	1.0731e-29	0.0185461	-53.9196
591	ENSG00000127554	GFER	-5.75273	2.4775e-15	0.0185462	-53.9194
2258	ENSG00000282826	FRG1CP	-5.75122	7.3102e-15	0.0185657	-53.8629
636	ENSG00000131116	ZNF428	-5.75085	1.62018e-14	0.0185704	-53.849
1999	ENSG00000242068	RNF13P1	-5.74997	7.65221e-10	0.0185817	-53.8163
2094	ENSG00000254685	FPGT	-5.74719	1.07031e-15	0.0186176	-53.7126
2237	ENSG00000277972	CISD3	-5.74718	1.71139e-16	0.0186177	-53.7123
550	ENSG00000124571	XPO5	-5.74341	1.53628e-25	0.0186665	-53.572
1699	ENSG00000204356	NELFE	-5.74302	4.28504e-17	0.0186714	-53.5578
1278	ENSG00000173273	TNKS	-5.74174	5.33092e-36	0.0186881	-53.51
982	ENSG00000158301	GPRASP2	-5.74137	1.90715e-15	0.0186929	-53.4964
2161	ENSG00000265681	RPL17	-5.74074	8.95343e-16	0.0187011	-53.4729
801	ENSG00000141279	NPEPPS	-5.73959	1.9307e-39	0.0187159	-53.4305
1344	ENSG00000177427	MIEF2	-5.73897	1.79483e-31	0.018724	-53.4074
1549	ENSG00000189136	UBE2Q2P1	-5.73636	2.99768e-15	0.0187578	-53.3111
1333	ENSG00000176945	MUC20	-5.73431	8.0494e-11	0.0187845	-53.2352
1441	ENSG00000183323	CCDC125	-5.73317	6.99445e-16	0.0187994	-53.1931
237	ENSG00000100393	EP300	-5.72827	2.38743e-53	0.0188634	-53.0127
1009	ENSG00000160323	ADAMTS13	-5.72633	1.06311e-14	0.0188888	-52.9415
1772	ENSG00000213066	CEP43	-5.72424	8.74931e-15	0.0189161	-52.8651
500	ENSG00000119917	IFIT3	-5.72318	1.25872e-14	0.01893	-52.8261
1449	ENSG00000183801	OLFML1	-5.71881	4.24663e-14	0.0189875	-52.6662
1582	ENSG00000196954	CASP4	-5.71723	5.28629e-15	0.0190082	-52.6088
51	ENSG00000030110	BAK1	-5.71695	7.25378e-15	0.019012	-52.5985
408	ENSG00000111716	LDHB	-5.71561	2.19017e-16	0.0190296	-52.5496
37	ENSG00000013563	DNASE1L1	-5.7142	1.30208e-24	0.0190483	-52.4982
1122	ENSG00000165929	TC2N	-5.71321	3.80762e-19	0.0190614	-52.4622
5	ENSG00000002549	LAP3	-5.70678	6.17186e-34	0.0191464	-52.229
1619	ENSG00000198000	NOL8	-5.70642	1.04537e-26	0.0191512	-52.2161
1439	ENSG00000183172	SMDT1	-5.70296	2.76859e-32	0.0191972	-52.0909
1434	ENSG00000182957	SPATA13	-5.7025	1.94337e-15	0.0192033	-52.0743
1168	ENSG00000167703	SLC43A2	-5.69998	1.39481e-17	0.0192369	-51.9834
685	ENSG00000134049	IER3IP1	-5.69919	3.55558e-21	0.0192475	-51.9548
1102	ENSG00000164879	CA3	-5.69743	4.00198e-19	0.0192709	-51.8917
1325	ENSG00000176454	LPCAT4	-5.69543	6.87569e-16	0.0192977	-51.8196
1541	ENSG00000188428	BLOC1S5	-5.69257	2.59941e-15	0.019336	-51.7171
1689	ENSG00000204267	TAP2	-5.69242	7.88956e-15	0.019338	-51.7118
234	ENSG00000100242	SUN2	-5.69152	1.21313e-19	0.0193501	-51.6794
712	ENSG00000135720	DYNC1LI2	-5.68185	1.37999e-84	0.0194802	-51.3342
1972	ENSG00000239789	MRPS17	-5.68112	4.44061e-15	0.0194901	-51.3082
2112	ENSG00000256223	ZNF10	-5.68108	2.17719e-15	0.0194906	-51.3068
1774	ENSG00000213088	ACKR1	-5.67862	1.95718e-11	0.0195238	-51.2195
455	ENSG00000115946	PNO1	-5.67671	2.53787e-15	0.0195498	-51.1515
1428	ENSG00000182841	RRP7BP	-5.67594	3.21128e-14	0.0195602	-51.1243
2234	ENSG00000277258	PCGF2	-5.67568	2.03162e-15	0.0195636	-51.1153
2061	ENSG00000250305	TRMT9B	-5.67557	5.33344e-14	0.0195651	-51.1114
1498	ENSG00000185885	IFITM1	-5.67275	8.08711e-15	0.0196034	-51.0116
1308	ENSG00000175193	PARL	-5.67182	1.19786e-15	0.0196161	-50.9786
697	ENSG00000134802	SLC43A3	-5.67059	4.2108e-14	0.0196328	-50.9351
2265	ENSG00000284770	TBCE	-5.66843	2.38591e-15	0.0196622	-50.8591
1508	ENSG00000186300	ZNF555	-5.66544	5.1816e-20	0.0197031	-50.7535
1182	ENSG00000168237	GLYCTK	-5.65985	5.57208e-14	0.0197795	-50.5574
1591	ENSG00000197102	DYNC1H1	-5.65845	2.26333e-48	0.0197987	-50.5083
556	ENSG00000124786	SLC35B3	-5.65724	3.42898e-15	0.0198153	-50.466
1341	ENSG00000177302	TOP3A	-5.65551	1.48993e-25	0.0198391	-50.4055
142	ENSG00000077348	EXOSC5	-5.65496	1.26432e-13	0.0198466	-50.3864
1392	ENSG00000180806	HOXC9	-5.65476	7.96065e-15	0.0198495	-50.3792
2049	ENSG00000248483	POU5F2	-5.65237	2.9009e-15	0.0198824	-50.2959
384	ENSG00000109920	FNBP4	-5.65121	1.83161e-28	0.0198983	-50.2555
1184	ENSG00000168282	MGAT2	-5.64712	3.96998e-15	0.0199547	-50.1134
1599	ENSG00000197283	SYNGAP1	-5.64421	9.83044e-15	0.0199951	-50.0122
398	ENSG00000110801	PSMD9	-5.6436	3.18474e-15	0.0200035	-49.9913
1864	ENSG00000224430	MKRN5P	-5.63854	4.39644e-15	0.0200738	-49.8162
1160	ENSG00000167543	TP53I13	-5.63788	1.15136e-14	0.020083	-49.7933
124	ENSG00000072840	EVC	-5.6371	6.46476e-19	0.0200938	-49.7665
305	ENSG00000104529	EEF1D	-5.63518	3.65893e-36	0.0201207	-49.7
1082	ENSG00000164161	HHIP	-5.63192	5.33112e-10	0.0201662	-49.5879
1023	ENSG00000161011	SQSTM1	-5.63006	2.47671e-36	0.0201922	-49.5241
1171	ENSG00000167721	TSR1	-5.62586	2.24287e-48	0.020251	-49.3802
1778	ENSG00000213390	ARHGAP19	-5.62269	2.39197e-12	0.0202956	-49.2717
1469	ENSG00000185115	NSMCE3	-5.62268	4.68119e-15	0.0202957	-49.2715
2116	ENSG00000256683	ZNF350	-5.6222	3.27477e-15	0.0203024	-49.2552
2009	ENSG00000242612	DECR2	-5.61908	5.46242e-15	0.0203465	-49.1486
72	ENSG00000054654	SYNE2	-5.61886	1.02747e-100	0.0203496	-49.141
211	ENSG00000092531	SNAP23	-5.61659	9.81532e-23	0.0203816	-49.0639
2197	ENSG00000272573	MUSTN1	-5.61325	2.42678e-12	0.0204288	-48.9505
1003	ENSG00000159840	ZYX	-5.61262	2.51216e-22	0.0204377	-48.9292
819	ENSG00000142528	ZNF473	-5.61131	1.15432e-14	0.0204563	-48.8847
2255	ENSG00000281398	SNHG4	-5.61117	1.40469e-14	0.0204583	-48.88
2019	ENSG00000244045	TMEM199	-5.61076	4.20779e-15	0.0204641	-48.8661
492	ENSG00000119638	NEK9	-5.61062	1.9517e-50	0.0204662	-48.8611
284	ENSG00000103064	SLC7A6	-5.61029	5.05826e-11	0.0204708	-48.8502
1367	ENSG00000178922	HYI	-5.61011	1.19525e-14	0.0204734	-48.8439
836	ENSG00000144034	TPRKB	-5.6097	7.08442e-15	0.0204792	-48.83
1475	ENSG00000185379	RAD51D	-5.60195	6.17089e-15	0.0205894	-48.5687
1635	ENSG00000198546	ZNF511	-5.6012	5.20289e-14	0.0206002	-48.5432
1944	ENSG00000236104	ZBTB22	-5.60066	3.87221e-15	0.0206079	-48.525
1868	ENSG00000224822	THRB-IT1	-5.59988	7.83269e-14	0.020619	-48.499
1562	ENSG00000196275	GTF2IRD2	-5.59901	6.27245e-15	0.0206314	-48.4698
196	ENSG00000089159	PXN	-5.59635	2.47276e-38	0.0206695	-48.3804
422	ENSG00000112855	HARS2	-5.59513	7.95349e-26	0.0206871	-48.3393
2002	ENSG00000242125	SNHG3	-5.59226	3.02112e-13	0.0207282	-48.2435
1615	ENSG00000197943	PLCG2	-5.58881	3.37179e-15	0.0207778	-48.1283
2020	ENSG00000244227	LRRC77P	-5.58752	1.18815e-11	0.0207964	-48.0853
2077	ENSG00000253159	PCDHGA12	-5.58544	2.40129e-13	0.0208265	-48.0158
2095	ENSG00000254838	GVINP1	-5.58383	6.31314e-14	0.0208497	-47.9624
2235	ENSG00000277778	PGM5P2	-5.58329	8.93684e-09	0.0208574	-47.9445
512	ENSG00000121039	RDH10	-5.583	1.90947e-14	0.0208617	-47.9346
1933	ENSG00000234912	SNHG20	-5.58262	2.71441e-14	0.0208672	-47.9222
372	ENSG00000108784	NAGLU	-5.58056	1.89076e-14	0.020897	-47.8538
261	ENSG00000101353	MROH8	-5.57628	6.51562e-15	0.0209591	-47.7121
1464	ENSG00000184967	NOC4L	-5.57474	1.08175e-14	0.0209814	-47.6612
1404	ENSG00000181638	ZFP41	-5.57353	7.50973e-15	0.020999	-47.6213
2251	ENSG00000280798	LINC00294	-5.57337	2.04597e-14	0.0210013	-47.616
1042	ENSG00000162341	TPCN2	-5.5728	1.94356e-17	0.0210097	-47.5972
1145	ENSG00000166822	TMEM170A	-5.57258	4.31248e-15	0.021013	-47.5897
998	ENSG00000159314	ARHGAP27	-5.57095	1.17221e-17	0.0210366	-47.5362
753	ENSG00000138078	PREPL	-5.5701	3.4828e-20	0.021049	-47.5081
2054	ENSG00000249249	TICAM2-AS1	-5.56975	1.53977e-13	0.0210542	-47.4966
1149	ENSG00000166979	EVA1C	-5.56773	4.06043e-13	0.0210837	-47.4301
269	ENSG00000101986	ABCD1	-5.56678	4.17011e-17	0.0210976	-47.3987
444	ENSG00000115355	CCDC88A	-5.56651	3.75579e-34	0.0211015	-47.39
278	ENSG00000102802	MEDAG	-5.56406	1.01338e-12	0.0211373	-47.3097
179	ENSG00000085231	AK6	-5.56342	1.55466e-14	0.0211467	-47.2887
170	ENSG00000082898	XPO1	-5.56153	6.81902e-33	0.0211744	-47.2268
1779	ENSG00000213462	ERV3-1	-5.55901	1.64589e-13	0.0212114	-47.1444
1089	ENSG00000164307	ERAP1	-5.5589	4.92959e-15	0.0212132	-47.1405
1076	ENSG00000163762	TM4SF18	-5.55868	2.28092e-11	0.0212164	-47.1335
723	ENSG00000136404	TM6SF1	-5.55687	3.87434e-17	0.021243	-47.0742
1327	ENSG00000176595	KBTBD11	-5.55589	3.66772e-14	0.0212573	-47.0426
840	ENSG00000144199	FAHD2B	-5.55579	3.8876e-14	0.0212589	-47.0392
1924	ENSG00000232859	LYRM9	-5.55298	5.55707e-14	0.0213003	-46.9477
2071	ENSG00000251369	ZNF550	-5.55297	1.25856e-13	0.0213005	-46.9473
351	ENSG00000107372	ZFAND5	-5.5526	1.74854e-64	0.021306	-46.9352
933	ENSG00000153721	CNKSR3	-5.55131	1.00504e-12	0.0213249	-46.8935
1916	ENSG00000231887	PRH1	-5.54943	1.61521e-14	0.0213528	-46.8322
931	ENSG00000153395	LPCAT1	-5.5487	1.11023e-15	0.0213636	-46.8086
112	ENSG00000070601	FRMPD1	-5.5442	2.16285e-10	0.0214304	-46.6627
66	ENSG00000048162	NOP16	-5.54329	1.8453e-14	0.0214439	-46.6334
2084	ENSG00000253767	PCDHGA8	-5.54112	3.07242e-13	0.0214762	-46.5632
1958	ENSG00000237854	LINC00674	-5.53671	5.85185e-15	0.0215419	-46.4212
806	ENSG00000141543	EIF4A3	-5.53275	1.20133e-23	0.0216012	-46.2937
445	ENSG00000115361	ACADL	-5.53133	6.30637e-14	0.0216224	-46.2482
622	ENSG00000130304	SLC27A1	-5.5283	1.41441e-38	0.0216679	-46.1513
597	ENSG00000127995	CASD1	-5.52303	1.37981e-19	0.0217471	-45.9831
1863	ENSG00000224032	EPB41L4A-AS1	-5.52157	1.78846e-13	0.0217691	-45.9367
35	ENSG00000011523	CEP68	-5.51762	3.87489e-21	0.0218289	-45.8108
1872	ENSG00000225138	SLC9A3-AS1	-5.51526	4.67531e-10	0.0218646	-45.7361
2268	ENSG00000286156	BMS1P23	-5.51075	7.19646e-14	0.0219331	-45.5933
879	ENSG00000147586	MRPS28	-5.51031	1.06217e-13	0.0219397	-45.5795
204	ENSG00000091879	ANGPT2	-5.50987	1.51258e-11	0.0219464	-45.5656
428	ENSG00000113522	RAD50	-5.50879	2.95894e-14	0.0219629	-45.5314
232	ENSG00000100211	CBY1	-5.507	3.37489e-16	0.0219901	-45.4751
114	ENSG00000070759	TESK2	-5.50457	1.91289e-13	0.0220272	-45.3985
1709	ENSG00000204396	VWA7	-5.50114	1.21857e-13	0.0220796	-45.2906
1645	ENSG00000198783	ZNF830	-5.5006	1.48098e-14	0.0220878	-45.2738
47	ENSG00000026297	RNASET2	-5.49936	9.04685e-14	0.022107	-45.2346
1101	ENSG00000164849	GPR146	-5.49794	2.91523e-13	0.0221287	-45.1901
817	ENSG00000142252	GEMIN7	-5.49616	1.64568e-14	0.022156	-45.1344
1934	ENSG00000235012	JCADP1	-5.49436	6.57582e-14	0.0221836	-45.0784
2149	ENSG00000261934	PCDHGA9	-5.49426	6.01602e-13	0.0221851	-45.0752
797	ENSG00000140987	ZSCAN32	-5.4891	1.53939e-14	0.0222647	-44.9142
1684	ENSG00000204248	COL11A2	-5.48863	3.42297e-09	0.0222719	-44.8996
563	ENSG00000125740	FOSB	-5.48759	9.1291e-05	0.022288	-44.8673
2105	ENSG00000255471	PRSS23-AS1	-5.48641	2.06436e-13	0.0223063	-44.8304
1084	ENSG00000164163	ABCE1	-5.48601	1.10424e-35	0.0223124	-44.8181
1844	ENSG00000218739	CEBPZOS	-5.4839	7.10209e-33	0.022345	-44.7527
684	ENSG00000134030	CTIF	-5.47866	5.34629e-31	0.0224264	-44.5903
1454	ENSG00000184260	H2AC20	-5.47674	4.822e-22	0.0224562	-44.5311
825	ENSG00000143315	PIGM	-5.47485	4.24663e-14	0.0224856	-44.4728
1245	ENSG00000171056	SOX7	-5.47353	1.65351e-12	0.0225063	-44.432
1037	ENSG00000161960	EIF4A1	-5.47043	7.23081e-13	0.0225547	-44.3366
360	ENSG00000108312	UBTF	-5.46992	1.30627e-54	0.0225627	-44.3209
1303	ENSG00000174943	KCTD13	-5.46507	3.42324e-15	0.0226386	-44.1723
1491	ENSG00000185716	MOSMO	-5.46356	1.24502e-20	0.0226623	-44.1262
822	ENSG00000142798	HSPG2	-5.46114	3.75347e-40	0.0227003	-44.0522
1921	ENSG00000232486	DEPDC1P2	-5.46065	7.66192e-14	0.0227081	-44.0372
69	ENSG00000050820	BCAR1	-5.45956	4.71251e-17	0.0227252	-44.004
1853	ENSG00000221988	PPT2	-5.45909	4.07647e-14	0.0227326	-43.9896
1547	ENSG00000189050	RNFT1	-5.45357	3.83963e-14	0.0228198	-43.8215
567	ENSG00000125885	MCM8	-5.45329	4.6056e-14	0.0228242	-43.8132
2124	ENSG00000257365	FNTB	-5.45217	3.61602e-13	0.022842	-43.779
610	ENSG00000128731	HERC2	-5.45194	3.9458e-44	0.0228457	-43.772
1501	ENSG00000185989	RASA3	-5.44719	1.42825e-26	0.0229209	-43.6283
1861	ENSG00000223784	LINP1	-5.44671	4.7571e-10	0.0229286	-43.6136
1837	ENSG00000215908	CROCCP2	-5.44533	4.68407e-27	0.0229505	-43.572
1624	ENSG00000198093	ZNF649	-5.44456	1.79581e-14	0.0229628	-43.5487
138	ENSG00000076351	SLC46A1	-5.44352	1.32304e-13	0.0229793	-43.5174
992	ENSG00000159079	CFAP298	-5.44203	1.48554e-14	0.023003	-43.4725
2137	ENSG00000259431	THTPA	-5.43997	6.96543e-14	0.023036	-43.4104
469	ENSG00000117020	AKT3	-5.43892	2.88287e-43	0.0230527	-43.3788
785	ENSG00000139998	RAB15	-5.43827	5.49409e-10	0.0230632	-43.3592
921	ENSG00000152518	ZFP36L2	-5.43629	1.3899e-32	0.0230948	-43.2997
503	ENSG00000120093	HOXB3	-5.43395	9.3921e-14	0.0231322	-43.2297
2232	ENSG00000277157	H4C4	-5.42872	2.78321e-13	0.0232163	-43.0731
963	ENSG00000156313	RPGR	-5.42721	3.70694e-11	0.0232406	-43.0282
588	ENSG00000127463	EMC1	-5.42705	8.07209e-19	0.0232432	-43.0234
56	ENSG00000037474	NSUN2	-5.42692	1.45191e-39	0.0232452	-43.0196
338	ENSG00000106080	FKBP14	-5.4264	1.88517e-13	0.0232536	-43.0041
1773	ENSG00000213073	CHP1P2	-5.42191	3.80062e-13	0.0233262	-42.8703
2115	ENSG00000256537	SMIM10L1	-5.4219	2.0529e-15	0.0233263	-42.8701
208	ENSG00000092148	HECTD1	-5.4182	5.37305e-35	0.0233861	-42.7604
1656	ENSG00000199017	MIR1-1	-5.4148	1.47254e-10	0.0234414	-42.6595
103	ENSG00000068724	TTC7A	-5.40998	2.82951e-16	0.0235199	-42.5172
182	ENSG00000085644	ZNF213	-5.40978	1.78319e-11	0.0235231	-42.5114
1006	ENSG00000160062	ZBTB8A	-5.40921	3.51051e-14	0.0235324	-42.4946
656	ENSG00000132326	PER2	-5.40431	3.35702e-11	0.0236125	-42.3505
1556	ENSG00000196110	ZNF699	-5.40324	6.26993e-14	0.0236299	-42.3193
1639	ENSG00000198719	DLL1	-5.40113	2.6271e-13	0.0236645	-42.2574
2082	ENSG00000253537	PCDHGA7	-5.40069	5.52727e-13	0.0236718	-42.2444
1895	ENSG00000228486	C2orf92	-5.39958	1.49408e-13	0.02369	-42.2119
1879	ENSG00000225828	FAM229A	-5.3957	1.31251e-13	0.0237538	-42.0985
1526	ENSG00000187513	GJA4	-5.39568	4.00195e-13	0.0237541	-42.0979
1796	ENSG00000213722	DDAH2	-5.39515	1.28231e-13	0.0237628	-42.0825
1000	ENSG00000159640	ACE	-5.3948	1.61214e-11	0.0237686	-42.0724
1455	ENSG00000184313	MROH7	-5.39379	1.04021e-10	0.0237853	-42.0428
897	ENSG00000149016	TUT1	-5.39336	5.96288e-14	0.0237924	-42.0303
647	ENSG00000131899	LLGL1	-5.39154	4.68765e-26	0.0238223	-41.9774
1487	ENSG00000185596	WASH3P	-5.39102	2.46674e-12	0.0238309	-41.9623
1511	ENSG00000186416	NKRF	-5.38956	1.43503e-15	0.0238551	-41.9198
770	ENSG00000139133	ALG10	-5.389	5.62694e-14	0.0238643	-41.9036
424	ENSG00000113083	LOX	-5.38821	3.96416e-11	0.0238773	-41.8807
77	ENSG00000058453	CROCC	-5.38769	2.38364e-24	0.023886	-41.8655
1201	ENSG00000169031	COL4A3	-5.38684	2.32866e-34	0.0239	-41.841
1207	ENSG00000169230	PRELID1	-5.38657	3.48866e-14	0.0239045	-41.8331
2068	ENSG00000251247	ZNF345	-5.38636	1.23121e-13	0.0239081	-41.8268
310	ENSG00000104825	NFKBIB	-5.38501	2.93793e-13	0.0239304	-41.7878
1419	ENSG00000182378	PLCXD1	-5.38186	2.80156e-10	0.0239827	-41.6967
703	ENSG00000134986	NREP	-5.37479	1.35922e-17	0.0241005	-41.4929
403	ENSG00000111335	OAS2	-5.37297	4.2329e-12	0.024131	-41.4405
818	ENSG00000142396	ERVK3-1	-5.37031	7.36492e-13	0.0241756	-41.3641
1707	ENSG00000204392	LSM2	-5.37013	4.72126e-14	0.0241786	-41.3589
378	ENSG00000109220	CHIC2	-5.36944	4.59423e-14	0.0241902	-41.3391
1002	ENSG00000159692	CTBP1	-5.36878	1.83766e-17	0.0242012	-41.3203
1338	ENSG00000177045	SIX5	-5.36855	8.35885e-13	0.024205	-41.3139
1756	ENSG00000207445	SNORD15B	-5.36778	1.75337e-10	0.0242179	-41.2917
2012	ENSG00000243244	STON1	-5.36707	4.70485e-13	0.0242298	-41.2714
2047	ENSG00000248449	PCDHGB8P	-5.36648	3.59138e-12	0.0242398	-41.2545
1904	ENSG00000229419	RALGAPA1P1	-5.3661	1.18595e-12	0.0242462	-41.2436
71	ENSG00000054282	SDCCAG8	-5.35972	4.7998e-27	0.0243537	-41.0615
2229	ENSG00000276966	H4C5	-5.35822	6.12661e-12	0.024379	-41.0189
2118	ENSG00000257093	DENND11	-5.35728	1.86105e-17	0.0243948	-40.9923
2175	ENSG00000267361	SEC24AP1	-5.35655	3.25746e-12	0.0244073	-40.9714
2168	ENSG00000266173	STRADA	-5.35176	1.86242e-17	0.0244883	-40.8358
1740	ENSG00000205352	PRR13	-5.3449	1.02246e-12	0.0246051	-40.642
971	ENSG00000157150	TIMP4	-5.34402	4.86345e-11	0.0246201	-40.6173
1283	ENSG00000173621	LRFN4	-5.34396	5.55027e-12	0.0246211	-40.6156
1602	ENSG00000197448	GSTK1	-5.34381	9.25363e-40	0.0246236	-40.6114
2060	ENSG00000250251	PKD1P6	-5.34363	2.57711e-25	0.0246268	-40.6061
1716	ENSG00000204498	NFKBIL1	-5.34148	9.8981e-14	0.0246634	-40.5459
1193	ENSG00000168621	GDNF	-5.34075	0.000221456	0.024676	-40.5252
1668	ENSG00000203872	C6orf163	-5.34034	3.03037e-13	0.024683	-40.5137
239	ENSG00000100410	PHF5A	-5.34015	7.08831e-14	0.0246861	-40.5086
1535	ENSG00000188167	TMPPE	-5.33865	2.00446e-13	0.0247118	-40.4665
1536	ENSG00000188171	ZNF626	-5.33804	1.67807e-13	0.0247223	-40.4493
1427	ENSG00000182810	DDX28	-5.33435	2.0346e-13	0.0247857	-40.3458
2227	ENSG00000276547	PCDHGB5	-5.33183	2.35805e-12	0.0248289	-40.2756
58	ENSG00000037965	HOXC8	-5.33171	1.53398e-13	0.0248311	-40.272
937	ENSG00000154133	ROBO4	-5.32739	7.95796e-29	0.0249055	-40.1517
683	ENSG00000134007	ADAM20	-5.32374	1.89684e-13	0.0249686	-40.0503
918	ENSG00000152284	TCF7L1	-5.32299	9.78851e-14	0.0249816	-40.0295
1983	ENSG00000240682	ISY1	-5.32157	5.34642e-14	0.0250063	-39.99
1905	ENSG00000229444	ST3GAL3-AS1	-5.32061	1.65713e-12	0.0250229	-39.9634
1961	ENSG00000238083	LRRC37A2	-5.32028	9.78231e-10	0.0250285	-39.9544
1682	ENSG00000204228	HSD17B8	-5.31847	1.61204e-12	0.02506	-39.9043
479	ENSG00000118058	KMT2A	-5.31632	1.34891e-80	0.0250974	-39.8448
1136	ENSG00000166348	USP54	-5.31569	1.47135e-26	0.0251084	-39.8274
160	ENSG00000080603	SRCAP	-5.31559	2.04585e-21	0.0251101	-39.8246
665	ENSG00000132603	NIP7	-5.31486	1.86192e-13	0.0251228	-39.8045
2043	ENSG00000248124	RRN3P1	-5.31198	3.9754e-13	0.025173	-39.7252
1975	ENSG00000240024	SNHG33	-5.31046	3.30291e-11	0.0251995	-39.6833
582	ENSG00000126821	SGPP1	-5.3104	1.21336e-13	0.0252006	-39.6815
31	ENSG00000010404	IDS	-5.30017	1.12277e-15	0.0253799	-39.4013
303	ENSG00000104427	ZC2HC1A	-5.29961	1.4395e-12	0.0253898	-39.3859
1534	ENSG00000188002	PDCD6P1	-5.2984	1.90598e-13	0.025411	-39.353
352	ENSG00000107443	CCNJ	-5.29476	4.49797e-13	0.0254753	-39.2538
1200	ENSG00000168970	JMJD7-PLA2G4B	-5.29352	3.1004e-13	0.0254971	-39.2201
1636	ENSG00000198556	ZNF789	-5.29096	5.36989e-14	0.0255425	-39.1504
559	ENSG00000125354	SEPTIN6	-5.28824	9.4966e-13	0.0255906	-39.0769
1280	ENSG00000173349	SFT2D3	-5.28779	1.82709e-13	0.0255986	-39.0647
1945	ENSG00000236144	TMEM147-AS1	-5.2863	1.67928e-12	0.0256251	-39.0243
1667	ENSG00000203804	ADAMTSL4-AS1	-5.28569	3.8588e-11	0.0256359	-39.0078
246	ENSG00000100605	ITPK1	-5.28541	3.64929e-18	0.0256408	-39.0003
1110	ENSG00000165169	DYNLT3	-5.28502	1.26323e-12	0.0256478	-38.9898
426	ENSG00000113296	THBS4	-5.2847	3.03332e-16	0.0256535	-38.981
206	ENSG00000092036	HAUS4	-5.28199	4.96008e-13	0.0257018	-38.9077
2038	ENSG00000247626	MARS2	-5.28153	1.86462e-13	0.0257099	-38.8955
1718	ENSG00000204520	MICA	-5.28045	5.25411e-13	0.0257291	-38.8665
520	ENSG00000122386	ZNF205	-5.28045	6.35609e-12	0.0257292	-38.8663
1343	ENSG00000177406	NINJ2-AS1	-5.28031	5.19276e-12	0.0257318	-38.8625
1994	ENSG00000241685	ARPC1A	-5.27621	2.34312e-13	0.0258049	-38.7523
1795	ENSG00000213719	CLIC1	-5.2743	1.28005e-17	0.0258392	-38.701
2170	ENSG00000266962	HSD17B1-AS1	-5.2735	1.4846e-13	0.0258534	-38.6796
501	ENSG00000119922	IFIT2	-5.27132	2.61289e-12	0.0258925	-38.6211
2218	ENSG00000275342	PRAG1	-5.27113	1.70606e-13	0.0258959	-38.6162
251	ENSG00000100814	CCNB1IP1	-5.27008	7.63818e-24	0.0259149	-38.5879
608	ENSG00000128694	OSGEPL1	-5.26585	3.72013e-12	0.025991	-38.4749
845	ENSG00000144712	CAND2	-5.26493	8.15662e-28	0.0260074	-38.4506
2145	ENSG00000261556	SMG1P7	-5.26352	1.54813e-12	0.0260329	-38.4129
1605	ENSG00000197557	IFT70A	-5.26017	1.68528e-12	0.0260935	-38.3237
671	ENSG00000132846	ZBED3	-5.25991	5.85332e-13	0.0260981	-38.3169
286	ENSG00000103174	NAGPA	-5.25991	2.3018e-13	0.0260982	-38.3168
854	ENSG00000145425	RPS3A	-5.25984	7.89226e-17	0.0260995	-38.315
2257	ENSG00000282164	PEG13	-5.25976	4.11405e-13	0.0261009	-38.3129
293	ENSG00000103489	XYLT1	-5.25773	1.46266e-17	0.0261377	-38.259
1688	ENSG00000204264	PSMB8	-5.25599	4.75854e-13	0.0261691	-38.213
1728	ENSG00000204599	TRIM39	-5.25495	1.33698e-13	0.026188	-38.1854
1479	ENSG00000185453	ZSWIM9	-5.25211	1.84983e-12	0.0262397	-38.1102
1408	ENSG00000182093	GET1	-5.25058	4.71644e-19	0.0262675	-38.0699
1650	ENSG00000198876	DCAF12	-5.24455	5.9277e-22	0.0263775	-37.9111
987	ENSG00000158796	DEDD	-5.24371	9.01625e-26	0.0263929	-37.889
1417	ENSG00000182325	FBXL6	-5.24314	1.62649e-12	0.0264032	-37.8742
89	ENSG00000065457	ADAT1	-5.24261	2.13524e-17	0.026413	-37.8601
1860	ENSG00000223773	CD99P1	-5.24196	1.89654e-12	0.0264248	-37.8433
2081	ENSG00000253485	PCDHGA5	-5.23881	1.38677e-12	0.0264826	-37.7606
627	ENSG00000130595	TNNT3	-5.23752	5.65186e-56	0.0265064	-37.7267
1748	ENSG00000205763	RP9P	-5.23541	2.32764e-13	0.026545	-37.6718
2001	ENSG00000242094	FOXP1-IT1	-5.2325	1.43074e-11	0.0265987	-37.5958
292	ENSG00000103423	DNAJA3	-5.23126	2.69557e-53	0.0266216	-37.5634
552	ENSG00000124614	RPS10	-5.22527	7.26387e-13	0.0267323	-37.408
562	ENSG00000125505	MBOAT7	-5.22267	9.49881e-14	0.0267805	-37.3406
768	ENSG00000138780	GSTCD	-5.22016	1.68549e-12	0.0268271	-37.2757
1480	ENSG00000185475	TMEM179B	-5.21947	3.79052e-13	0.0268401	-37.2577
1216	ENSG00000169955	ZNF747	-5.21799	2.60024e-13	0.0268676	-37.2196
343	ENSG00000106636	YKT6	-5.21565	1.13385e-32	0.0269112	-37.1592
1943	ENSG00000236017	ASMTL-AS1	-5.21532	4.12283e-12	0.0269173	-37.1508
1509	ENSG00000186312	CA5BP1	-5.21434	4.47811e-13	0.0269356	-37.1257
985	ENSG00000158411	MITD1	-5.21405	9.07879e-13	0.0269411	-37.118
1061	ENSG00000163166	IWS1	-5.21382	3.05245e-14	0.0269453	-37.1122
1219	ENSG00000169981	ZNF35	-5.21298	3.16154e-13	0.0269611	-37.0905
2126	ENSG00000257727	CNPY2	-5.21168	4.12071e-13	0.0269853	-37.0572
169	ENSG00000082196	C1QTNF3	-5.21096	3.14817e-10	0.0269988	-37.0386
1843	ENSG00000218510	LINC00339	-5.21053	2.31186e-11	0.0270068	-37.0277
54	ENSG00000034677	RNF19A	-5.20976	1.23854e-52	0.0270214	-37.0078
947	ENSG00000155008	APOOL	-5.20955	1.85122e-18	0.0270252	-37.0025
664	ENSG00000132530	XAF1	-5.20938	1.97128e-11	0.0270284	-36.9981
1306	ENSG00000175106	TVP23C	-5.20619	1.861e-12	0.0270882	-36.9165
425	ENSG00000113119	TMCO6	-5.20613	3.53301e-12	0.0270894	-36.9148
1097	ENSG00000164597	COG5	-5.205	3.92863e-30	0.0271105	-36.8861
268	ENSG00000101955	SRPX	-5.20279	2.15081e-10	0.0271521	-36.8296
75	ENSG00000055813	CCDC85A	-5.20198	1.77352e-12	0.0271674	-36.8088
611	ENSG00000129003	VPS13C	-5.20019	5.2011e-36	0.0272011	-36.7633
1059	ENSG00000163093	BBS5	-5.19904	3.60674e-13	0.0272229	-36.7338
974	ENSG00000157326	DHRS4	-5.19694	4.4457e-12	0.0272626	-36.6804
449	ENSG00000115657	ABCB6	-5.19268	2.15578e-12	0.0273431	-36.5723
2096	ENSG00000254860	TMEM9B-AS1	-5.19137	8.11804e-15	0.0273679	-36.5391
315	ENSG00000105072	C19orf44	-5.18325	9.04543e-13	0.0275224	-36.3341
1352	ENSG00000177731	FLII	-5.18323	5.92401e-27	0.0275229	-36.3334
2030	ENSG00000245848	CEBPA	-5.17833	3.53775e-11	0.0276164	-36.2104
811	ENSG00000141873	SLC39A3	-5.17804	4.32586e-12	0.027622	-36.203
533	ENSG00000123374	CDK2	-5.17474	1.48249e-12	0.0276853	-36.1203
892	ENSG00000148303	RPL7A	-5.17449	1.06366e-94	0.0276899	-36.1142
660	ENSG00000132470	ITGB4	-5.17442	5.02286e-10	0.0276915	-36.1122
2111	ENSG00000256188	TAS2R30	-5.17004	7.70926e-13	0.0277755	-36.0029
1489	ENSG00000185669	SNAI3	-5.16574	2.02396e-09	0.0278584	-35.8958
1247	ENSG00000171155	C1GALT1C1	-5.16525	7.53739e-13	0.0278679	-35.8835
1803	ENSG00000213930	GALT	-5.16214	1.22689e-17	0.0279281	-35.8062
1640	ENSG00000198720	ANKRD13B	-5.16169	2.15578e-12	0.0279368	-35.795
983	ENSG00000158373	H2BC5	-5.16107	3.80772e-11	0.0279489	-35.7796
307	ENSG00000104728	ARHGEF10	-5.16059	3.87783e-12	0.0279581	-35.7679
1831	ENSG00000215190	LINC00680	-5.15937	7.63686e-12	0.0279818	-35.7375
1492	ENSG00000185722	ANKFY1	-5.15865	6.93112e-34	0.0279957	-35.7198
926	ENSG00000153048	CARHSP1	-5.15811	7.98198e-16	0.0280062	-35.7064
729	ENSG00000136867	SLC31A2	-5.15799	6.23611e-12	0.0280086	-35.7034
570	ENSG00000125962	ARMCX5	-5.15514	2.8387e-12	0.0280638	-35.6331
2246	ENSG00000278873	PRO1804	-5.15323	7.62343e-09	0.0281011	-35.5858
369	ENSG00000108588	CCDC47	-5.15237	1.71705e-39	0.0281178	-35.5647
1595	ENSG00000197142	ACSL5	-5.14796	6.27347e-13	0.028204	-35.456
2089	ENSG00000253982	CLN8-AS1	-5.14681	2.09878e-12	0.0282264	-35.4278
1112	ENSG00000165275	TRMT10B	-5.1467	1.89654e-12	0.0282286	-35.425
13	ENSG00000004455	AK2	-5.14504	3.34369e-53	0.028261	-35.3844
742	ENSG00000137497	NUMA1	-5.14444	6.87952e-63	0.0282727	-35.3698
546	ENSG00000124444	ZNF576	-5.14364	2.52227e-12	0.0282885	-35.35
1026	ENSG00000161048	NAPEPLD	-5.14352	1.63724e-18	0.0282908	-35.3471
631	ENSG00000130772	MED18	-5.1405	5.89458e-13	0.0283502	-35.2732
2164	ENSG00000265817	FSBP	-5.13936	1.16397e-10	0.0283725	-35.2454
1293	ENSG00000174353	STAG3L3	-5.137	1.68539e-12	0.028419	-35.1878
1949	ENSG00000236871	LINC00106	-5.13644	3.7483e-12	0.0284301	-35.1739
1366	ENSG00000178917	ZNF852	-5.13602	4.5349e-13	0.0284383	-35.1638
1209	ENSG00000169432	SCN9A	-5.13593	3.31445e-11	0.02844	-35.1617
105	ENSG00000068885	IFT80	-5.13526	1.698e-12	0.0284532	-35.1454
1004	ENSG00000159842	ABR	-5.1342	1.16182e-27	0.0284742	-35.1196
1294	ENSG00000174516	PELI3	-5.13251	1.47895e-09	0.0285075	-35.0784
1474	ENSG00000185361	TNFAIP8L1	-5.13049	8.8326e-15	0.0285475	-35.0293
1093	ENSG00000164398	ACSL6	-5.1301	1.73225e-10	0.0285552	-35.0199
1400	ENSG00000181135	ZNF707	-5.12815	1.16536e-12	0.0285939	-34.9724
1971	ENSG00000239779	WBP1	-5.12684	7.61882e-14	0.0286198	-34.9409
528	ENSG00000123096	SSPN	-5.12392	2.06633e-27	0.0286778	-34.8702
273	ENSG00000102265	TIMP1	-5.11852	7.01883e-11	0.0287853	-34.7399
200	ENSG00000090857	PDPR	-5.11846	5.10369e-31	0.0287866	-34.7384
46	ENSG00000025800	KPNA6	-5.11758	1.04329e-35	0.0288042	-34.7172
2216	ENSG00000275120	ZSCAN2-AS1	-5.11751	6.37348e-12	0.0288054	-34.7157
300	ENSG00000104221	BRF2	-5.11435	2.51166e-18	0.0288687	-34.6396
821	ENSG00000142684	ZNF593	-5.11046	9.21575e-11	0.0289466	-34.5463
1710	ENSG00000204427	ABHD16A	-5.10447	3.15059e-12	0.0290671	-34.4031
1234	ENSG00000170468	RIOX1	-5.10418	1.33843e-12	0.029073	-34.3962
147	ENSG00000078319	PMS2P1	-5.10404	2.22176e-12	0.0290758	-34.3928
874	ENSG00000147400	CETN2	-5.10236	1.11873e-12	0.0291095	-34.353
1703	ENSG00000204387	SNHG32	-5.10231	3.26764e-12	0.0291107	-34.3517
2018	ENSG00000244026	FAM86DP	-5.1011	7.62062e-12	0.0291351	-34.3228
1070	ENSG00000163602	RYBP	-5.10057	2.16349e-21	0.0291458	-34.3102
1011	ENSG00000160336	ZNF761	-5.09976	3.60103e-12	0.0291621	-34.2911
1891	ENSG00000227953	LINC01341	-5.09864	6.23611e-12	0.0291848	-34.2644
2203	ENSG00000272690	LINC02018	-5.09552	3.82334e-12	0.0292481	-34.1903
1737	ENSG00000204852	TCTN1	-5.09379	4.56701e-14	0.029283	-34.1495
1680	ENSG00000204220	PFDN6	-5.09159	1.35527e-12	0.0293278	-34.0973
1520	ENSG00000186814	ZSCAN30	-5.08733	2.4828e-13	0.0294145	-33.9968
1496	ENSG00000185875	THNSL1	-5.08641	1.25685e-10	0.0294333	-33.9751
2226	ENSG00000276545	PCDHGB9P	-5.08374	3.76431e-11	0.0294878	-33.9124
1386	ENSG00000180479	ZNF571	-5.07873	1.43296e-12	0.0295903	-33.7948
2150	ENSG00000262209	PCDHGB3	-5.07855	5.51344e-12	0.0295941	-33.7905
2243	ENSG00000278705	H4C2	-5.0776	4.31184e-11	0.0296135	-33.7683
1628	ENSG00000198182	ZNF607	-5.07628	5.70614e-12	0.0296407	-33.7374
371	ENSG00000108774	RAB5C	-5.07303	1.91567e-12	0.0297075	-33.6616
2044	ENSG00000248275	TRIM52-AS1	-5.0726	8.87186e-12	0.0297163	-33.6516
340	ENSG00000106538	RARRES2	-5.07006	1.20253e-08	0.0297688	-33.5923
1990	ENSG00000241288	LINC02614	-5.06879	4.32465e-12	0.029795	-33.5627
828	ENSG00000143624	INTS3	-5.06649	3.08315e-50	0.0298425	-33.5093
1753	ENSG00000206344	HCG27	-5.0664	1.7659e-12	0.0298444	-33.5071
543	ENSG00000124333	VAMP7	-5.06593	2.33275e-23	0.029854	-33.4964
1180	ENSG00000168152	THAP9	-5.06453	3.98702e-20	0.0298831	-33.4637
1653	ENSG00000198925	ATG9A	-5.06313	7.9589e-19	0.029912	-33.4314
957	ENSG00000156050	FAM161B	-5.06297	3.56539e-13	0.0299153	-33.4277
790	ENSG00000140285	FGF7	-5.06203	5.73684e-11	0.0299349	-33.4058
1797	ENSG00000213753	CENPBD2P	-5.06179	9.36577e-15	0.0299399	-33.4003
1766	ENSG00000212402	SNORA74B	-5.05719	2.16056e-10	0.0300354	-33.294
1695	ENSG00000204316	MRPL38	-5.05704	2.21302e-12	0.0300386	-33.2905
1224	ENSG00000170222	ADPRM	-5.05491	3.36435e-12	0.030083	-33.2413
73	ENSG00000054690	PLEKHH1	-5.05467	4.99392e-13	0.0300879	-33.236
122	ENSG00000072415	PALS1	-5.05233	5.48963e-35	0.0301368	-33.182
923	ENSG00000152894	PTPRK	-5.05174	4.87176e-30	0.0301492	-33.1684
864	ENSG00000146556	WASH2P	-5.05061	2.28745e-12	0.0301727	-33.1426
7	ENSG00000002834	LASP1	-5.04922	6.17603e-27	0.0302018	-33.1106
981	ENSG00000157881	PANK4	-5.04294	6.51197e-41	0.0303337	-32.9667
27	ENSG00000007255	TRAPPC6A	-5.04091	3.14343e-11	0.0303763	-32.9204
406	ENSG00000111642	CHD4	-5.03825	6.82971e-19	0.0304324	-32.8597
1911	ENSG00000230630	DNM3OS	-5.03792	1.72526e-11	0.0304394	-32.8522
1799	ENSG00000213859	KCTD11	-5.03672	2.31186e-11	0.0304646	-32.8249
682	ENSG00000133935	ERG28	-5.03667	3.29357e-12	0.0304658	-32.8237
1896	ENSG00000228782	MRPL45P2	-5.0362	1.74773e-11	0.0304756	-32.8131
2011	ENSG00000243175	RPSAP36	-5.03361	2.08826e-10	0.0305304	-32.7542
349	ENSG00000107338	SHB	-5.03285	3.86486e-12	0.0305464	-32.7371
173	ENSG00000083799	CYLD	-5.03239	1.38911e-39	0.0305561	-32.7267
574	ENSG00000126602	TRAP1	-5.03202	1.52499e-34	0.0305641	-32.7182
1135	ENSG00000166340	TPP1	-5.03139	1.42366e-26	0.0305773	-32.704
2087	ENSG00000253910	PCDHGB2	-5.03032	1.36958e-11	0.0306	-32.6797
1570	ENSG00000196502	SULT1A1	-5.03027	1.36035e-10	0.0306013	-32.6784
711	ENSG00000135679	MDM2	-5.03013	1.77445e-19	0.0306041	-32.6754
792	ENSG00000140543	DET1	-5.0274	1.38175e-11	0.0306622	-32.6135
2029	ENSG00000245060	LINC00847	-5.02319	1.35924e-14	0.0307517	-32.5185
596	ENSG00000127957	PMS2P3	-5.02198	5.77836e-12	0.0307775	-32.4912
1020	ENSG00000160908	ZNF394	-5.01439	7.6537e-21	0.0309398	-32.3208
624	ENSG00000130332	LSM7	-5.01163	3.74032e-12	0.030999	-32.2591
1453	ENSG00000184227	ACOT1	-5.01059	3.12091e-10	0.0310214	-32.2358
2123	ENSG00000257315	ZBED6	-5.01024	2.03309e-12	0.031029	-32.2279
1977	ENSG00000240065	PSMB9	-5.00669	5.17226e-12	0.0311055	-32.1486
291	ENSG00000103343	ZNF174	-5.00576	3.78e-12	0.0311254	-32.1281
757	ENSG00000138286	FAM149B1	-5.00537	8.89936e-22	0.0311339	-32.1193
1212	ENSG00000169612	RAMAC	-5.00506	3.26149e-12	0.0311406	-32.1124
484	ENSG00000118707	TGIF2	-5.00379	3.40823e-10	0.0311679	-32.0843
2088	ENSG00000253953	PCDHGB4	-5.00259	6.78892e-11	0.031194	-32.0574
217	ENSG00000096746	HNRNPH3	-4.99855	3.76077e-44	0.0312813	-31.9679
575	ENSG00000126603	GLIS2	-4.99516	3.34816e-10	0.031355	-31.8929
1671	ENSG00000203965	EFCAB7	-4.99387	4.1133e-10	0.031383	-31.8643
1750	ENSG00000205885	C1RL-AS1	-4.99318	1.83679e-10	0.0313981	-31.8491
347	ENSG00000107185	RGP1	-4.99136	5.01442e-44	0.0314378	-31.8089
113	ENSG00000070731	ST6GALNAC2	-4.9865	4.20894e-09	0.0315438	-31.7019
146	ENSG00000078237	TIGAR	-4.98506	1.58047e-08	0.0315754	-31.6702
970	ENSG00000157106	SMG1	-4.98325	3.54617e-27	0.0316149	-31.6307
2040	ENSG00000248008	NRAV	-4.98102	2.37819e-11	0.0316638	-31.5818
1822	ENSG00000214676	RPL9P16	-4.97911	1.08411e-09	0.0317058	-31.54
393	ENSG00000110367	DDX6	-4.97423	7.9734e-86	0.0318133	-31.4334
2152	ENSG00000262576	PCDHGA4	-4.97341	4.79716e-11	0.0318314	-31.4155
132	ENSG00000075089	ACTR6	-4.97267	4.1734e-15	0.0318477	-31.3995
560	ENSG00000125398	SOX9	-4.97156	1.46606e-10	0.0318722	-31.3754
2139	ENSG00000260139	CSPG4P13	-4.96973	1.52748e-12	0.0319126	-31.3355
542	ENSG00000124279	FASTKD3	-4.96821	8.64942e-12	0.0319463	-31.3026
852	ENSG00000145354	CISD2	-4.96693	5.45033e-14	0.0319746	-31.2749
86	ENSG00000064932	SBNO2	-4.96679	1.05739e-17	0.0319777	-31.2718
202	ENSG00000091409	ITGA6	-4.9662	6.10753e-31	0.0319907	-31.2591
663	ENSG00000132522	GPS2	-4.96435	7.63686e-12	0.0320318	-31.2189
1279	ENSG00000173281	PPP1R3B	-4.9627	5.54572e-17	0.0320685	-31.1833
599	ENSG00000128039	SRD5A3	-4.96201	3.92429e-11	0.0320838	-31.1684
135	ENSG00000075790	BCAP29	-4.95849	1.45183e-23	0.0321622	-31.0924
218	ENSG00000099308	MAST3	-4.95828	2.92338e-12	0.0321669	-31.0879
972	ENSG00000157224	CLDN12	-4.95774	6.10856e-23	0.032179	-31.0762
1314	ENSG00000175768	TOMM5	-4.95632	1.92309e-11	0.0322106	-31.0457
1950	ENSG00000236901	MIR600HG	-4.95568	1.41576e-11	0.0322249	-31.0319
2057	ENSG00000249850	KRT18P31	-4.95419	9.9808e-12	0.0322583	-30.9998
2021	ENSG00000244274	DBNDD2	-4.9502	2.2983e-10	0.0323476	-30.9142
437	ENSG00000114200	BCHE	-4.94808	3.14631e-10	0.0323951	-30.8689
1697	ENSG00000204348	DXO	-4.94606	6.09762e-12	0.0324404	-30.8257
157	ENSG00000079974	RABL2B	-4.94427	2.44896e-11	0.0324807	-30.7875
1869	ENSG00000224895	VPS26BP1	-4.94117	2.81011e-11	0.0325507	-30.7213
1560	ENSG00000196267	ZNF836	-4.94014	1.65906e-11	0.0325738	-30.6995
1854	ENSG00000222041	CYTOR	-4.93793	1.75534e-10	0.0326238	-30.6524
1252	ENSG00000171425	ZNF581	-4.93733	8.46603e-11	0.0326373	-30.6398
2051	ENSG00000248538	PPP1R3B-DT	-4.93622	6.82707e-11	0.0326624	-30.6162
63	ENSG00000044446	PHKA2	-4.93514	6.63669e-24	0.032687	-30.5932
1438	ENSG00000183091	NEB	-4.93509	4.32023e-26	0.0326882	-30.5921
2106	ENSG00000255769	GOLGA2P10	-4.93167	2.15172e-10	0.0327657	-30.5197
265	ENSG00000101624	CEP76	-4.93118	4.01026e-12	0.0327768	-30.5094
870	ENSG00000147118	ZNF182	-4.92961	4.99328e-12	0.0328125	-30.4761
1906	ENSG00000229492	TERF2IPP1	-4.92793	3.59761e-11	0.0328507	-30.4407
775	ENSG00000139182	CLSTN3	-4.92274	5.24325e-13	0.0329691	-30.3314
1123	ENSG00000165943	MOAP1	-4.92078	1.76453e-26	0.0330139	-30.2903
1259	ENSG00000171823	FBXL14	-4.9202	5.49265e-12	0.0330273	-30.278
1205	ENSG00000169131	ZNF354A	-4.91758	2.20748e-11	0.0330873	-30.2231
899	ENSG00000149136	SSRP1	-4.91751	3.9793e-12	0.033089	-30.2215
661	ENSG00000132485	ZRANB2	-4.91692	2.9581e-39	0.0331024	-30.2093
2252	ENSG00000281005	LINC00921	-4.90773	5.84895e-11	0.0333139	-30.0175
316	ENSG00000105085	MED26	-4.90643	7.1769e-12	0.033344	-29.9904
939	ENSG00000154328	NEIL2	-4.90424	9.17835e-17	0.0333947	-29.9449
1368	ENSG00000178935	ZNF552	-4.9034	1.67098e-11	0.0334142	-29.9274
1768	ENSG00000212464	SNORA12	-4.90176	3.18666e-11	0.0334522	-29.8934
1910	ENSG00000229920	RPS4XP5	-4.90073	1.51027e-07	0.0334759	-29.8722
1770	ENSG00000213015	ZNF580	-4.89796	1.98279e-11	0.0335402	-29.815
1091	ENSG00000164309	CMYA5	-4.89556	4.49734e-54	0.0335962	-29.7653
764	ENSG00000138641	HERC3	-4.89511	2.99356e-10	0.0336066	-29.7561
210	ENSG00000092529	CAPN3	-4.89501	2.55385e-104	0.033609	-29.7539
700	ENSG00000134899	ERCC5	-4.89324	1.08019e-13	0.0336503	-29.7174
834	ENSG00000144026	ZNF514	-4.89004	1.85077e-21	0.0337249	-29.6517
1088	ENSG00000164294	GPX8	-4.88939	1.6781e-10	0.0337401	-29.6383
1939	ENSG00000235316	DUSP8P5	-4.88432	1.78319e-11	0.033859	-29.5343
2264	ENSG00000284508	MIR133A2	-4.88414	2.07186e-08	0.0338631	-29.5307
203	ENSG00000091436	MAP3K20	-4.88405	3.92129e-51	0.0338653	-29.5288
1807	ENSG00000214106	PAXIP1-AS2	-4.88396	1.39e-11	0.0338673	-29.527
576	ENSG00000126746	ZNF384	-4.88129	2.64816e-17	0.0339302	-29.4723
1659	ENSG00000200795	RNU4-1	-4.88114	2.76677e-06	0.0339337	-29.4692
935	ENSG00000154096	THY1	-4.877	5.00896e-06	0.0340312	-29.3848
1284	ENSG00000173638	SLC19A1	-4.87572	1.54051e-10	0.0340615	-29.3587
1036	ENSG00000161956	SENP3	-4.87528	1.75339e-13	0.0340717	-29.3499
1473	ENSG00000185271	KLHL33	-4.87168	3.83892e-19	0.0341568	-29.2768
2133	ENSG00000259158	ADAM20P1	-4.86936	4.80024e-11	0.0342118	-29.2296
2199	ENSG00000272610	MAGI1-IT1	-4.86882	4.78037e-10	0.0342248	-29.2186
1159	ENSG00000167461	RAB8A	-4.86687	1.58816e-15	0.034271	-29.1792
1528	ENSG00000187630	DHRS4L2	-4.86416	9.10671e-11	0.0343354	-29.1244
277	ENSG00000102796	DHRS12	-4.86328	4.05977e-11	0.0343563	-29.1068
706	ENSG00000135392	DNAJC14	-4.86042	2.34654e-11	0.0344246	-29.049
2195	ENSG00000272374	SCUBE3-AS1	-4.859	4.08571e-11	0.0344584	-29.0205
70	ENSG00000053702	NRIP2	-4.85784	1.45257e-09	0.0344862	-28.9971
1678	ENSG00000204209	DAXX	-4.85768	1.0507e-16	0.03449	-28.9939
1335	ENSG00000176986	SEC24C	-4.85748	2.55991e-25	0.0344947	-28.9899
215	ENSG00000095380	NANS	-4.85439	9.07457e-11	0.0345688	-28.9279
1759	ENSG00000208772	SNORD94	-4.85409	2.07364e-08	0.034576	-28.9218
480	ENSG00000118194	TNNT2	-4.8494	3.57976e-05	0.0346885	-28.828
1834	ENSG00000215256	DHRS4-AS1	-4.84786	4.51219e-16	0.0347256	-28.7972
1976	ENSG00000240053	LY6G5B	-4.8451	3.96286e-10	0.034792	-28.7423
1883	ENSG00000226696	LENG8-AS1	-4.84338	6.63378e-10	0.0348335	-28.708
2231	ENSG00000277142	LINC00235	-4.8424	4.56977e-11	0.0348573	-28.6884
731	ENSG00000136908	DPM2	-4.84046	1.5945e-11	0.0349042	-28.6498
1309	ENSG00000175283	DOLK	-4.84014	3.5455e-11	0.0349118	-28.6436
28	ENSG00000008710	PKD1	-4.83899	2.32659e-48	0.0349397	-28.6207
1566	ENSG00000196371	FUT4	-4.83275	1.04571e-10	0.0350912	-28.4972
1083	ENSG00000164162	ANAPC10	-4.83262	1.68141e-11	0.0350943	-28.4947
29	ENSG00000009413	REV3L	-4.83132	1.05594e-47	0.0351259	-28.469
1598	ENSG00000197258	EIF4BP6	-4.83072	1.72087e-10	0.0351405	-28.4572
394	ENSG00000110536	PTPMT1	-4.82879	2.31786e-11	0.0351876	-28.4191
1890	ENSG00000227827	PKD1P2	-4.82791	0.000129129	0.0352091	-28.4017
271	ENSG00000102100	SLC35A2	-4.82653	2.21526e-11	0.0352428	-28.3746
1892	ENSG00000228049	POLR2J2	-4.82628	9.21049e-11	0.0352488	-28.3698
334	ENSG00000105865	DUS4L	-4.82579	4.18956e-11	0.0352607	-28.3602
646	ENSG00000131797	CLUHP3	-4.82534	7.64253e-10	0.0352719	-28.3512
227	ENSG00000100068	LRP5L	-4.82228	1.94355e-10	0.0353468	-28.2911
1930	ENSG00000234585	CCT6P3	-4.822	1.49561e-10	0.0353535	-28.2858
1512	ENSG00000186446	ZNF501	-4.82197	3.5306e-12	0.0353542	-28.2852
1915	ENSG00000231584	FAHD2CP	-4.8196	3.2231e-11	0.0354124	-28.2387
826	ENSG00000143578	CREB3L4	-4.81734	1.11109e-10	0.035468	-28.1944
335	ENSG00000105887	MTPN	-4.81731	4.41838e-14	0.0354686	-28.1939
1855	ENSG00000222371	RN7SKP202	-4.81499	3.52437e-10	0.0355258	-28.1485
25	ENSG00000006831	ADIPOR2	-4.81205	3.1659e-20	0.0355983	-28.0912
640	ENSG00000131437	KIF3A	-4.8107	4.65647e-14	0.0356316	-28.065
1010	ENSG00000160325	CACFD1	-4.8107	2.63562e-09	0.0356317	-28.0649
507	ENSG00000120539	MASTL	-4.80369	3.34419e-10	0.0358051	-27.929
167	ENSG00000081721	DUSP12	-4.80303	3.96604e-11	0.0358215	-27.9162
175	ENSG00000083838	ZNF446	-4.80261	1.5008e-10	0.0358319	-27.9081
839	ENSG00000144182	LIPT1	-4.79862	3.53775e-11	0.0359311	-27.8311
976	ENSG00000157379	DHRS1	-4.79819	2.54306e-10	0.0359418	-27.8227
2182	ENSG00000269001	ZNF818P	-4.79759	3.1023e-10	0.0359568	-27.8112
1139	ENSG00000166439	RNF169	-4.79642	4.5307e-50	0.035986	-27.7886
1800	ENSG00000213903	LTB4R	-4.79514	6.75053e-10	0.0360179	-27.764
1980	ENSG00000240288	GHRLOS	-4.79394	1.63362e-13	0.0360479	-27.7409
1167	ENSG00000167641	PPP1R14A	-4.7936	1.5668e-09	0.0360564	-27.7343
181	ENSG00000085491	SLC25A24	-4.79259	2.20896e-22	0.0360818	-27.7148
668	ENSG00000132773	TOE1	-4.7892	2.48578e-11	0.0361666	-27.6498
1248	ENSG00000171174	RBKS	-4.787	1.3469e-10	0.0362217	-27.6078
2100	ENSG00000254996	ANKHD1-EIF4EBP3	-4.78688	8.2785e-11	0.0362248	-27.6054
1820	ENSG00000214548	MEG3	-4.78569	2.80254e-33	0.0362547	-27.5826
395	ENSG00000110619	CARS1	-4.78068	1.59023e-20	0.0363808	-27.487
1696	ENSG00000204344	STK19	-4.78044	3.57014e-11	0.0363868	-27.4825
1437	ENSG00000183087	GAS6	-4.7803	2.94823e-20	0.0363903	-27.4799
1736	ENSG00000204843	DCTN1	-4.77958	3.43619e-63	0.0364086	-27.466
274	ENSG00000102393	GLA	-4.77833	5.94239e-11	0.0364401	-27.4423
326	ENSG00000105609	LILRB5	-4.77792	3.46403e-09	0.0364505	-27.4344
1525	ENSG00000187479	C11orf96	-4.77618	2.23139e-09	0.0364945	-27.4014
1729	ENSG00000204604	ZNF468	-4.77605	9.1938e-11	0.0364978	-27.3989
1706	ENSG00000204390	HSPA1L	-4.77443	9.47944e-10	0.0365388	-27.3681
2093	ENSG00000254469	XNDC1N	-4.77121	1.29129e-10	0.0366204	-27.3071
1410	ENSG00000182162	P2RY8	-4.77101	5.61249e-10	0.0366256	-27.3033
816	ENSG00000142208	AKT1	-4.77097	1.79081e-46	0.0366265	-27.3026
601	ENSG00000128191	DGCR8	-4.77057	7.76564e-43	0.0366367	-27.2951
1899	ENSG00000229127	KANSL1L-AS1	-4.77035	1.32863e-10	0.0366421	-27.291
925	ENSG00000152942	RAD17	-4.76958	1.54908e-22	0.0366618	-27.2763
61	ENSG00000041802	LSG1	-4.76387	3.86853e-12	0.0368072	-27.1686
887	ENSG00000148288	GBGT1	-4.76261	8.73498e-11	0.0368393	-27.1449
1497	ENSG00000185883	ATP6V0C	-4.76215	2.02798e-09	0.036851	-27.1363
1442	ENSG00000183458	PKD1P3	-4.7617	2.47433e-18	0.0368626	-27.1278
466	ENSG00000116786	PLEKHM2	-4.76055	2.20656e-33	0.036892	-27.1062
1313	ENSG00000175711	B3GNTL1	-4.75995	4.62006e-11	0.0369072	-27.095
1784	ENSG00000213551	DNAJC9	-4.75934	1.12042e-17	0.0369229	-27.0835
1268	ENSG00000172831	CES2	-4.75846	3.87862e-20	0.0369453	-27.067
2249	ENSG00000279891	FLJ42393	-4.75777	8.48756e-09	0.036963	-27.0541
375	ENSG00000108961	RANGRF	-4.75609	6.52555e-11	0.0370061	-27.0226
1250	ENSG00000171298	GAA	-4.75509	3.17519e-21	0.0370317	-27.0039
1194	ENSG00000168792	ABHD15	-4.75361	3.36212e-10	0.0370699	-26.9761
331	ENSG00000105808	RASA4	-4.75262	1.13953e-10	0.0370954	-26.9575
2233	ENSG00000277161	PIGW	-4.74358	1.3765e-10	0.0373285	-26.7892
866	ENSG00000146707	POMZP3	-4.74308	3.84017e-09	0.0373414	-26.7799
267	ENSG00000101945	SUV39H1	-4.73779	1.19374e-10	0.0374786	-26.6819
1746	ENSG00000205746	PKD1P4	-4.73643	1.1044e-10	0.037514	-26.6567
115	ENSG00000070808	CAMK2A	-4.73621	7.70219e-53	0.0375196	-26.6528
523	ENSG00000122481	RWDD3	-4.73571	1.96457e-10	0.0375325	-26.6435
1360	ENSG00000178449	COX14	-4.73528	2.3941e-20	0.0375438	-26.6356
430	ENSG00000113648	MACROH2A1	-4.73032	3.5887e-27	0.037673	-26.5442
2248	ENSG00000279685	MAPT-IT1	-4.72624	4.98856e-09	0.0377797	-26.4692
1902	ENSG00000229221	HNRNPA1P66	-4.72497	4.37731e-07	0.0378131	-26.4459
1311	ENSG00000175482	POLD4	-4.72319	2.46814e-09	0.0378598	-26.4132
199	ENSG00000090520	DNAJB11	-4.72304	3.3665e-13	0.0378636	-26.4106
1593	ENSG00000197122	SRC	-4.72298	7.99267e-10	0.0378653	-26.4094
1062	ENSG00000163171	CDC42EP3	-4.72201	5.08628e-17	0.0378906	-26.3917
1674	ENSG00000204149	AGAP6	-4.72142	1.09839e-10	0.0379062	-26.3809
1632	ENSG00000198496	NBR2	-4.72129	5.10742e-11	0.0379096	-26.3786
231	ENSG00000100207	TCF20	-4.71941	4.10988e-19	0.037959	-26.3442
1119	ENSG00000165655	ZNF503	-4.71677	9.65587e-10	0.0380286	-26.296
197	ENSG00000089818	NECAP1	-4.71597	2.93236e-16	0.0380496	-26.2815
733	ENSG00000136999	CCN3	-4.71404	2.81875e-05	0.0381008	-26.2462
387	ENSG00000110060	PUS3	-4.71045	1.82341e-11	0.0381956	-26.181
2138	ENSG00000259581	TYRO3P	-4.71026	1.65001e-10	0.0382007	-26.1775
505	ENSG00000120256	LRP11	-4.71021	4.76504e-10	0.0382018	-26.1767
1984	ENSG00000240695	DNAJC8P2	-4.70791	7.56922e-11	0.0382629	-26.135
803	ENSG00000141385	AFG3L2	-4.70478	6.61535e-52	0.0383459	-26.0784
139	ENSG00000076662	ICAM3	-4.70325	7.34208e-10	0.0383868	-26.0506
276	ENSG00000102710	SUPT20H	-4.70287	2.3317e-36	0.0383967	-26.0439
2269	ENSG00000286214	COPG2IT1	-4.70212	6.1079e-08	0.0384167	-26.0304
1761	ENSG00000212124	TAS2R19	-4.70142	2.06396e-10	0.0384353	-26.0177
496	ENSG00000119725	ZNF410	-4.70002	1.06199e-10	0.0384727	-25.9925
1348	ENSG00000177685	CRACR2B	-4.6997	7.55445e-10	0.0384813	-25.9866
45	ENSG00000023228	NDUFS1	-4.69934	1.23526e-23	0.0384909	-25.9802
434	ENSG00000114030	KPNA1	-4.69655	2.96901e-39	0.0385654	-25.93
1350	ENSG00000177706	FAM20C	-4.69378	6.96579e-24	0.0386394	-25.8803
2027	ENSG00000244945	RUFY1-AS1	-4.69337	3.37345e-07	0.0386504	-25.873
1264	ENSG00000171960	PPIH	-4.69087	2.83837e-11	0.0387174	-25.8282
548	ENSG00000124508	BTN2A2	-4.69077	2.65016e-10	0.0387202	-25.8263
760	ENSG00000138435	CHRNA1	-4.68765	5.35184e-07	0.038804	-25.7705
544	ENSG00000124380	SNRNP27	-4.68349	1.89284e-24	0.038916	-25.6964
1755	ENSG00000206559	ZCWPW2	-4.68348	2.49082e-10	0.0389164	-25.6961
423	ENSG00000112972	HMGCS1	-4.68214	7.64902e-23	0.0389526	-25.6722
1995	ENSG00000241769	EOLA1-DT	-4.68045	3.64777e-10	0.0389982	-25.6422
670	ENSG00000132840	BHMT2	-4.67961	2.13844e-07	0.0390208	-25.6273
2172	ENSG00000266967	AARSD1	-4.67607	4.3361e-10	0.0391168	-25.5645
832	ENSG00000143870	PDIA6	-4.67356	3.6314e-33	0.0391849	-25.5201
1242	ENSG00000170892	TSEN34	-4.67243	4.42541e-12	0.0392157	-25.5
2127	ENSG00000258366	RTEL1	-4.67231	1.52962e-10	0.0392187	-25.498
618	ENSG00000129474	AJUBA	-4.67048	6.01744e-09	0.0392686	-25.4657
1577	ENSG00000196811	CHRNG	-4.6697	5.18425e-07	0.0392899	-25.4518
2045	ENSG00000248334	WHAMMP2	-4.66876	2.43231e-10	0.0393156	-25.4352
2025	ENSG00000244682	FCGR2C	-4.66837	4.09803e-07	0.0393261	-25.4284
1486	ENSG00000185567	AHNAK2	-4.66628	5.34151e-11	0.039383	-25.3917
1179	ENSG00000168140	VASN	-4.66462	1.17579e-09	0.0394285	-25.3624
1506	ENSG00000186230	ZNF749	-4.66063	2.43436e-10	0.0395377	-25.2923
214	ENSG00000095059	DHPS	-4.66061	5.39628e-10	0.0395381	-25.2921
1730	ENSG00000204623	POLR1HASP	-4.65939	1.68107e-13	0.0395716	-25.2706
270	ENSG00000102030	NAA10	-4.65819	3.11715e-18	0.0396045	-25.2496
294	ENSG00000103495	MAZ	-4.65811	5.10369e-31	0.0396067	-25.2483
1889	ENSG00000227456	LINC00310	-4.65751	3.03811e-08	0.0396233	-25.2376
674	ENSG00000133056	PIK3C2B	-4.65699	6.1712e-15	0.0396375	-25.2286
1121	ENSG00000165782	PIP4P1	-4.65604	5.34722e-21	0.0396637	-25.212
1657	ENSG00000199944	RNU6-653P	-4.65574	6.81511e-09	0.0396717	-25.2069
2223	ENSG00000276141	WHAMMP3	-4.65487	9.64116e-11	0.0396959	-25.1915
1241	ENSG00000170889	RPS9	-4.65481	3.53626e-26	0.0396974	-25.1906
1783	ENSG00000213533	STIMATE	-4.65347	1.7435e-08	0.0397344	-25.1671
691	ENSG00000134285	FKBP11	-4.65288	1.47453e-10	0.0397505	-25.1569
754	ENSG00000138081	FBXO11	-4.65204	2.38802e-63	0.0397737	-25.1422
128	ENSG00000073111	MCM2	-4.65166	4.58873e-14	0.0397841	-25.1356
619	ENSG00000129480	DTD2	-4.64994	2.15081e-10	0.0398318	-25.1056
1353	ENSG00000177732	SOX12	-4.6484	7.18021e-09	0.0398742	-25.0789
153	ENSG00000078967	UBE2D4	-4.64528	3.76184e-22	0.0399606	-25.0246
1743	ENSG00000205544	TMEM256	-4.64348	2.96448e-10	0.0400104	-24.9935
1077	ENSG00000163807	KIAA1143	-4.64256	1.02962e-23	0.0400359	-24.9776
2136	ENSG00000259429	UBE2Q2P2	-4.64211	8.15501e-10	0.0400483	-24.9698
1495	ENSG00000185869	ZNF829	-4.64115	2.01505e-10	0.0400752	-24.9531
773	ENSG00000139178	C1RL	-4.63973	1.15121e-11	0.0401146	-24.9286
1147	ENSG00000166927	MS4A7	-4.6368	9.40778e-10	0.0401961	-24.8781
1614	ENSG00000197816	CCDC180	-4.63623	1.215e-10	0.040212	-24.8682
686	ENSG00000134072	CAMK1	-4.63613	7.50815e-10	0.0402147	-24.8665
1071	ENSG00000163611	SPICE1	-4.6351	4.3896e-10	0.0402436	-24.8487
1029	ENSG00000161265	U2AF1L4	-4.63374	2.40339e-10	0.0402816	-24.8252
1935	ENSG00000235033	DAAM2-AS1	-4.63291	1.61035e-08	0.0403047	-24.811
2046	ENSG00000248445	SEMA6A-AS1	-4.63154	3.09435e-10	0.0403429	-24.7875
2034	ENSG00000246596	SIMC1P1	-4.63137	2.02922e-09	0.0403476	-24.7846
2014	ENSG00000243477	NAA80	-4.62892	1.7491e-10	0.0404164	-24.7424
2006	ENSG00000242419	PCDHGC4	-4.62809	3.65549e-09	0.0404396	-24.7283
1068	ENSG00000163492	CCDC141	-4.62726	3.75744e-07	0.0404627	-24.7141
1331	ENSG00000176783	RUFY1	-4.62412	3.43149e-37	0.0405509	-24.6604
653	ENSG00000132155	RAF1	-4.62225	5.015e-88	0.0406035	-24.6284
1214	ENSG00000169925	BRD3	-4.62211	1.35078e-48	0.0406074	-24.626
943	ENSG00000154736	ADAMTS5	-4.61754	8.04286e-19	0.0407362	-24.5482
10	ENSG00000003756	RBM5	-4.61744	6.87492e-60	0.0407391	-24.5464
1931	ENSG00000234684	SDCBP2-AS1	-4.6156	1.18722e-09	0.0407912	-24.5151
2008	ENSG00000242574	HLA-DMB	-4.61506	7.72354e-11	0.0408065	-24.5059
1909	ENSG00000229816	DDX50P1	-4.6143	6.99389e-10	0.0408278	-24.4931
2154	ENSG00000263405	PA2G4P3	-4.61255	4.66297e-05	0.0408775	-24.4633
1510	ENSG00000186340	THBS2	-4.61185	2.52448e-10	0.0408972	-24.4515
1548	ENSG00000189114	BLOC1S3	-4.6094	1.35439e-10	0.0409668	-24.41
1763	ENSG00000212127	TAS2R14	-4.60899	5.02757e-09	0.0409784	-24.4031
509	ENSG00000120727	PAIP2	-4.60578	6.75115e-27	0.0410697	-24.3489
736	ENSG00000137310	TCF19	-4.60546	7.54219e-10	0.0410788	-24.3435
920	ENSG00000152465	NMT2	-4.60303	1.55791e-18	0.0411482	-24.3024
1919	ENSG00000232098	ZNF584-DT	-4.59962	8.59601e-10	0.0412456	-24.245
483	ENSG00000118600	RXYLT1	-4.59883	1.1746e-13	0.041268	-24.2318
336	ENSG00000106004	HOXA5	-4.59746	8.49879e-09	0.0413073	-24.2088
2023	ENSG00000244509	APOBEC3C	-4.59721	7.68445e-10	0.0413144	-24.2047
2198	ENSG00000272578	GUSBP11	-4.59718	3.12042e-10	0.0413154	-24.2041
1416	ENSG00000182307	C8orf33	-4.59649	2.12881e-23	0.0413351	-24.1925
1532	ENSG00000187953	PMS2CL	-4.59616	4.48078e-10	0.0413444	-24.1871
1609	ENSG00000197647	ZNF433	-4.59608	3.27087e-10	0.0413467	-24.1857
2142	ENSG00000261126	RBFADN	-4.59558	2.23439e-08	0.0413613	-24.1772
1808	ENSG00000214114	MYCBP	-4.59518	3.2085e-10	0.0413728	-24.1705
2	ENSG00000001036	FUCA2	-4.59192	4.41044e-15	0.0414661	-24.1161
1936	ENSG00000235145	RPSAP16	-4.59152	1.71869e-09	0.0414777	-24.1093
318	ENSG00000105220	GPI	-4.59136	8.93905e-41	0.0414822	-24.1067
1505	ENSG00000186205	MTARC1	-4.59127	9.33339e-10	0.0414849	-24.1051
1273	ENSG00000173137	ADCK5	-4.59102	1.32062e-09	0.0414921	-24.101
1363	ENSG00000178665	ZNF713	-4.58955	2.88721e-10	0.0415343	-24.0765
2271	ENSG00000286651	PRSS43P	-4.58733	1.04421e-06	0.0415983	-24.0394
1661	ENSG00000201217	Y_RNA	-4.58584	4.23313e-10	0.0416413	-24.0146
2066	ENSG00000250959	GLUD1P3	-4.58448	3.04151e-10	0.0416805	-23.992
2122	ENSG00000257303	CNPY2-AS1	-4.58398	5.35673e-11	0.0416951	-23.9836
1888	ENSG00000227124	ZNF717	-4.58151	1.62476e-20	0.0417666	-23.9426
149	ENSG00000078618	NRDC	-4.5792	2.41393e-51	0.0418335	-23.9043
786	ENSG00000140043	PTGR2	-4.57864	3.57879e-09	0.0418496	-23.8951
1735	ENSG00000204789	ZNF204P	-4.57823	7.00592e-08	0.0418616	-23.8882
1839	ENSG00000216035	MIR938	-4.57698	1.42881e-09	0.0418978	-23.8676
885	ENSG00000148143	ZNF462	-4.57585	2.82763e-35	0.0419308	-23.8488
477	ENSG00000117877	POLR1G	-4.57561	2.62509e-10	0.0419377	-23.8449
136	ENSG00000075856	SART3	-4.57492	1.13642e-31	0.0419576	-23.8336
1524	ENSG00000187372	PCDHB13	-4.57408	4.31772e-10	0.0419822	-23.8196
2062	ENSG00000250462	LRRC37BP1	-4.57214	2.5385e-10	0.0420387	-23.7876
419	ENSG00000112584	FAM120B	-4.57181	5.37283e-16	0.0420483	-23.7822
991	ENSG00000158882	TOMM40L	-4.5706	6.39425e-18	0.0420837	-23.7622
1373	ENSG00000179476	C14orf28	-4.56985	4.05461e-10	0.0421055	-23.7498
2158	ENSG00000265097	RBM22P1	-4.5677	4.01529e-05	0.0421683	-23.7145
17	ENSG00000004777	ARHGAP33	-4.56452	1.36882e-08	0.0422613	-23.6623
254	ENSG00000100890	PRORP	-4.56345	1.63376e-09	0.0422927	-23.6447
288	ENSG00000103245	CIAO3	-4.56186	7.40874e-22	0.0423392	-23.6188
1557	ENSG00000196159	FAT4	-4.56167	2.68059e-36	0.0423449	-23.6156
877	ENSG00000147535	PLPP5	-4.55996	2.67889e-09	0.042395	-23.5877
1190	ENSG00000168496	FEN1	-4.55988	8.46241e-12	0.0423973	-23.5864
2256	ENSG00000281501	SEPSECS-AS1	-4.55846	3.04686e-09	0.042439	-23.5632
1056	ENSG00000162999	DUSP19	-4.5544	2.3547e-08	0.0425587	-23.497
872	ENSG00000147383	NSDHL	-4.55308	2.25729e-10	0.0425976	-23.4755
327	ENSG00000105618	PRPF31	-4.55039	1.07312e-27	0.0426773	-23.4316
932	ENSG00000153485	LYSET	-4.54919	1.39917e-09	0.0427128	-23.4122
462	ENSG00000116663	FBXO6	-4.5478	2.05411e-08	0.0427538	-23.3897
1296	ENSG00000174669	SLC29A2	-4.54756	1.04669e-41	0.042761	-23.3858
2183	ENSG00000269190	FBXO17	-4.54615	2.48767e-09	0.0428028	-23.3629
158	ENSG00000080200	CRYBG3	-4.54543	3.12386e-45	0.0428241	-23.3514
1222	ENSG00000170144	HNRNPA3	-4.54406	7.04461e-66	0.042865	-23.3291
486	ENSG00000118939	UCHL3	-4.54302	6.30917e-10	0.0428957	-23.3123
794	ENSG00000140743	CDR2	-4.54212	5.78654e-11	0.0429225	-23.2978
1947	ENSG00000236753	MKLN1-AS	-4.54143	6.898e-10	0.0429431	-23.2866
827	ENSG00000143614	GATAD2B	-4.53857	4.65664e-19	0.0430283	-23.2405
2176	ENSG00000267508	ZNF285	-4.53634	2.70659e-09	0.0430947	-23.2047
2266	ENSG00000285331	TCF12-DT	-4.53598	4.44367e-10	0.0431055	-23.1989
573	ENSG00000126215	XRCC3	-4.5357	1.89592e-09	0.043114	-23.1943
1243	ENSG00000170906	NDUFA3	-4.53538	9.64267e-12	0.0431237	-23.1891
2058	ENSG00000249853	HS3ST5	-4.53267	4.65702e-07	0.0432046	-23.1457
476	ENSG00000117640	MTFR1L	-4.53185	4.79163e-38	0.0432291	-23.1325
1968	ENSG00000239569	KMT2E-AS1	-4.53105	3.45677e-10	0.0432532	-23.1197
1092	ENSG00000164347	GFM2	-4.53104	1.3286e-25	0.0432536	-23.1195
1451	ENSG00000184047	DIABLO	-4.53045	2.29125e-09	0.0432711	-23.1101
1848	ENSG00000219665	ZNF433-AS1	-4.52758	2.69832e-09	0.0433573	-23.0642
942	ENSG00000154710	RABGEF1	-4.52581	4.36451e-10	0.0434105	-23.0359
1970	ENSG00000239697	TNFSF12	-4.52408	2.48295e-10	0.0434626	-23.0083
1304	ENSG00000174944	P2RY14	-4.52327	3.02849e-08	0.0434871	-22.9953
464	ENSG00000116741	RGS2	-4.52217	1.08409e-06	0.0435201	-22.9779
1177	ENSG00000167981	ZNF597	-4.52003	4.95691e-10	0.0435848	-22.9438
750	ENSG00000137822	TUBGCP4	-4.51815	5.78882e-10	0.0436417	-22.9138
400	ENSG00000111261	MANSC1	-4.5179	1.2743e-09	0.0436491	-22.91
49	ENSG00000029725	RABEP1	-4.51641	1.87224e-46	0.0436942	-22.8863
2114	ENSG00000256436	TAS2R31	-4.51304	8.63175e-10	0.0437965	-22.8329
314	ENSG00000104998	IL27RA	-4.51078	3.18862e-09	0.0438652	-22.7971
2156	ENSG00000264345	LINC01894	-4.50956	6.30313e-07	0.0439023	-22.7779
1051	ENSG00000162757	C1orf74	-4.50904	1.94771e-09	0.043918	-22.7697
1742	ENSG00000205534	SMG1P2	-4.50833	8.35901e-10	0.0439396	-22.7585
1897	ENSG00000228817	BACH1-IT2	-4.50732	8.48936e-08	0.0439705	-22.7425
506	ENSG00000120327	PCDHB14	-4.50341	6.53704e-09	0.04409	-22.6809
1627	ENSG00000198169	ZNF251	-4.50318	6.80401e-22	0.0440969	-22.6773
530	ENSG00000123297	TSFM	-4.50208	3.00079e-09	0.0441306	-22.66
809	ENSG00000141642	ELAC1	-4.502	3.46403e-09	0.0441328	-22.6589
172	ENSG00000083454	P2RX5	-4.50108	7.7022e-09	0.0441612	-22.6443
1569	ENSG00000196466	ZNF799	-4.50065	5.75079e-10	0.0441741	-22.6377
2119	ENSG00000257103	LSM14A	-4.49989	2.05536e-31	0.0441975	-22.6257
1620	ENSG00000198018	ENTPD7	-4.49833	9.19946e-10	0.0442453	-22.6013
2210	ENSG00000274070	CASTOR2	-4.49761	6.39147e-33	0.0442676	-22.5899
804	ENSG00000141452	RMC1	-4.49746	1.4659e-12	0.0442721	-22.5876
1758	ENSG00000207864	MIR27B	-4.49422	2.95366e-08	0.0443714	-22.537
250	ENSG00000100764	PSMC1	-4.49256	2.05115e-16	0.0444226	-22.5111
2010	ENSG00000242732	RTL5	-4.49255	1.61291e-09	0.0444229	-22.5109
1387	ENSG00000180530	NRIP1	-4.48898	2.78414e-60	0.0445329	-22.4553
2202	ENSG00000272674	PCDHB16	-4.48854	3.82964e-09	0.0445466	-22.4484
365	ENSG00000108443	RPS6KB1	-4.48723	3.47325e-37	0.044587	-22.4281
2196	ENSG00000272556	GTF2IP13	-4.48691	2.22356e-08	0.0445971	-22.423
209	ENSG00000092330	TINF2	-4.48623	3.51939e-23	0.0446179	-22.4125
80	ENSG00000059769	DNAJC25	-4.48528	9.67819e-11	0.0446473	-22.3978
463	ENSG00000116701	NCF2	-4.48315	4.77431e-07	0.0447133	-22.3647
1725	ENSG00000204576	PRR3	-4.48262	1.70653e-08	0.0447298	-22.3565
1321	ENSG00000176371	ZSCAN2	-4.48149	7.91445e-10	0.0447649	-22.339
1265	ENSG00000172113	NME6	-4.48044	2.55117e-21	0.0447975	-22.3227
230	ENSG00000100181	TPTEP1	-4.47896	1.07131e-06	0.0448433	-22.2999
280	ENSG00000102901	CENPT	-4.47831	1.57624e-10	0.0448636	-22.2898
1590	ENSG00000197083	ZNF300P1	-4.47586	6.88632e-08	0.0449399	-22.252
1818	ENSG00000214439	FAM185BP	-4.47563	2.19833e-09	0.044947	-22.2484
1357	ENSG00000178201	VN1R1	-4.47522	5.0774e-08	0.0449597	-22.2421
1804	ENSG00000213983	AP1G2	-4.47434	7.86042e-12	0.0449874	-22.2285
1467	ENSG00000185031	SLC2A3P2	-4.47162	4.91206e-08	0.0450722	-22.1866
953	ENSG00000155545	MIER3	-4.47013	3.47238e-26	0.0451188	-22.1637
451	ENSG00000115816	CEBPZ	-4.46775	1.55e-34	0.0451931	-22.1273
155	ENSG00000079385	CEACAM1	-4.467	1.17617e-08	0.0452166	-22.1158
1277	ENSG00000173267	SNCG	-4.46662	1.99592e-08	0.0452285	-22.11
1132	ENSG00000166265	CYYR1	-4.46437	2.65972e-14	0.0452991	-22.0755
2035	ENSG00000247137	ANKRD42-DT	-4.46339	2.58286e-12	0.04533	-22.0605
1576	ENSG00000196792	STRN3	-4.45944	1.41673e-30	0.0454542	-22.0002
2113	ENSG00000256274	TAS2R64P	-4.45928	1.23265e-07	0.0454594	-21.9976
1081	ENSG00000164068	RNF123	-4.45748	2.80331e-39	0.0455162	-21.9702
1802	ENSG00000213928	IRF9	-4.45713	1.14769e-09	0.045527	-21.965
287	ENSG00000103222	ABCC1	-4.45642	1.18753e-17	0.0455497	-21.9541
1334	ENSG00000176974	SHMT1	-4.4539	1.04968e-17	0.045629	-21.9159
1929	ENSG00000234329	RPL7AP16	-4.45366	9.20313e-10	0.0456367	-21.9122
2099	ENSG00000254911	SCARNA9	-4.45289	9.02064e-10	0.0456612	-21.9004
1926	ENSG00000233382	NKAPP1	-4.45175	1.8028e-09	0.0456971	-21.8832
1199	ENSG00000168939	SPRY3	-4.4511	2.72759e-10	0.0457179	-21.8733
1985	ENSG00000240764	PCDHGC5	-4.45046	8.12908e-09	0.0457381	-21.8636
1485	ENSG00000185561	TLCD2	-4.44908	5.15918e-09	0.0457819	-21.8427
1969	ENSG00000239672	NME1	-4.44551	9.53366e-10	0.0458954	-21.7887
880	ENSG00000147592	LACTB2	-4.44518	7.36133e-12	0.0459059	-21.7837
848	ENSG00000144792	ZNF660	-4.44436	1.50307e-08	0.045932	-21.7713
1055	ENSG00000162997	PRORSD1P	-4.444	1.27074e-08	0.0459433	-21.766
67	ENSG00000049246	PER3	-4.44349	3.87558e-12	0.0459595	-21.7583
884	ENSG00000147883	CDKN2B	-4.44141	9.66513e-08	0.0460259	-21.7269
1982	ENSG00000240445	FOXO3B	-4.44108	7.94485e-09	0.0460365	-21.7219
311	ENSG00000104835	SARS2	-4.4409	2.13261e-09	0.0460423	-21.7192
1529	ENSG00000187650	VMAC	-4.43328	2.05693e-09	0.046286	-21.6048
980	ENSG00000157873	TNFRSF14	-4.43131	4.3991e-15	0.0463492	-21.5753
110	ENSG00000070182	SPTB	-4.43125	1.368e-28	0.046351	-21.5745
92	ENSG00000066379	POLR1H	-4.42938	1.12953e-10	0.0464113	-21.5465
2206	ENSG00000273311	DGCR11	-4.42817	1.17811e-08	0.0464502	-21.5284
1817	ENSG00000214425	LRRC37A4P	-4.42804	9.31264e-08	0.0464543	-21.5265
397	ENSG00000110768	GTF2H1	-4.42767	1.57867e-27	0.0464664	-21.5209
373	ENSG00000108950	FAM20A	-4.42722	8.02785e-10	0.0464808	-21.5143
672	ENSG00000132879	FBXO44	-4.42699	2.17281e-09	0.0464883	-21.5108
1956	ENSG00000237765	FAM200B	-4.42312	1.75108e-16	0.046613	-21.4533
44	ENSG00000019995	ZRANB1	-4.42123	5.96238e-28	0.0466743	-21.4251
1791	ENSG00000213659	RSU1P3	-4.42103	2.72066e-09	0.0466808	-21.4221
1043	ENSG00000162373	BEND5	-4.41763	3.66046e-09	0.0467908	-21.3717
1762	ENSG00000212125	TAS2R15P	-4.41569	8.64027e-09	0.0468539	-21.3429
1857	ENSG00000223509	WHAMMP1	-4.41518	2.78952e-09	0.0468705	-21.3354
414	ENSG00000112031	MTRF1L	-4.41446	1.02865e-13	0.0468939	-21.3248
470	ENSG00000117115	PADI2	-4.41343	3.16091e-29	0.0469272	-21.3096
1389	ENSG00000180660	MAB21L1	-4.41325	1.94091e-06	0.0469331	-21.3069
1596	ENSG00000197162	ZNF785	-4.41052	1.60135e-12	0.0470221	-21.2666
2160	ENSG00000265241	RBM8A	-4.40831	5.62406e-31	0.0470941	-21.2341
762	ENSG00000138448	ITGAV	-4.40618	2.41428e-33	0.0471635	-21.2028
1414	ENSG00000182224	CYB5D1	-4.39969	1.46358e-09	0.0473763	-21.1076
1655	ENSG00000198948	MFAP3L	-4.39911	9.61641e-07	0.0473953	-21.0991
1272	ENSG00000173120	KDM2A	-4.39827	3.34394e-46	0.0474229	-21.0868
1378	ENSG00000179950	PUF60	-4.3961	2.50553e-45	0.0474943	-21.0551
1226	ENSG00000170276	HSPB2	-4.39606	3.1598e-09	0.0474955	-21.0546
526	ENSG00000122786	CALD1	-4.39496	1.60824e-25	0.047532	-21.0385
1402	ENSG00000181481	RNF135	-4.39449	8.20817e-11	0.0475474	-21.0317
159	ENSG00000080561	MID2	-4.39447	3.20553e-18	0.0475481	-21.0313
1951	ENSG00000237135	DDX10P1	-4.39407	2.20508e-07	0.0475611	-21.0256
1941	ENSG00000235655	H3P6	-4.39376	5.01209e-08	0.0475715	-21.021
536	ENSG00000123560	PLP1	-4.38967	9.76159e-06	0.0477064	-20.9615
549	ENSG00000124549	BTN2A3P	-4.38932	4.52198e-09	0.0477182	-20.9564
2070	ENSG00000251348	HSPD1P11	-4.3852	2.11443e-09	0.0478544	-20.8967
532	ENSG00000123353	ORMDL2	-4.38196	9.702e-09	0.0479622	-20.8498
2074	ENSG00000251595	ABCA11P	-4.38183	2.71027e-09	0.0479666	-20.8478
1375	ENSG00000179886	TIGD5	-4.37851	8.45059e-14	0.048077	-20.8
2174	ENSG00000267221	C17orf113	-4.37821	6.1298e-09	0.0480871	-20.7956
2131	ENSG00000259030	FPGT-TNNI3K	-4.37717	1.14046e-08	0.0481217	-20.7807
1420	ENSG00000182400	TRAPPC6B	-4.37603	1.07702e-29	0.0481598	-20.7642
1150	ENSG00000166997	CNPY4	-4.37525	1.13033e-08	0.0481858	-20.753
1841	ENSG00000217930	PAM16	-4.37319	8.32965e-09	0.0482545	-20.7235
593	ENSG00000127903	ZNF835	-4.3729	1.19622e-08	0.0482644	-20.7192
1572	ENSG00000196653	ZNF502	-4.36863	8.61088e-11	0.0484073	-20.658
442	ENSG00000115129	TP53I3	-4.36824	9.5078e-08	0.0484205	-20.6524
168	ENSG00000081853	PCDHGA2	-4.36646	6.15485e-09	0.0484802	-20.627
1894	ENSG00000228409	CCT6P1	-4.36635	7.12307e-09	0.0484841	-20.6253
2190	ENSG00000271335	CCNY-AS1	-4.36601	1.63658e-08	0.0484952	-20.6206
589	ENSG00000127481	UBR4	-4.36213	2.10884e-85	0.0486261	-20.5651
738	ENSG00000137331	IER3	-4.36142	7.40378e-07	0.0486499	-20.555
1813	ENSG00000214188	ST7-OT4	-4.36108	1.75073e-09	0.0486614	-20.5501
649	ENSG00000132003	ZSWIM4	-4.36078	7.028e-09	0.0486715	-20.5459
1913	ENSG00000231177	LINC00852	-4.35951	4.62151e-09	0.0487143	-20.5278
[truncated: 272 more rows]
