# Supplementary material for: Transcriptional Changes Associated with Amyoplasia
Source: Int J Mol Sci. 2024 Dec 26;26(1):124. doi: 10.3390/ijms26010124 (PMC11719965; doi:10.3390/ijms26010124)
Supplement: Supplementary file 1 [file ijms-26-00124-s001.zip › ijms-3356123-supplementary/Supplementary Materials/Supplementary Materials S4.xlsx]

## Sheet: up
Overlapping up- and downregulated genes in all groups.
[upper]:	[upper+lower]:	[lower]:	[upper] and [lower]:	[upper+lower] and [lower]:	[upper] and [upper+lower]:	[upper] and [upper+lower] and [lower]:
IL7	DNAH9	MGST1	RMRP	GUCY2C	CNTN5	TMOD4
MTCO1P40	NRXN3	ZBTB32	TRD-AS1	EPHA6	SORCS3	MIR4300HG
HFM1	CYBA	RGPD5	RPS3AP21	SKAP1	DTL	RPL26P36
MT-TH	TBXAS1	ROS1	RPL10P9	ATCAY	MT-TL1	LINC00845
CXCL2	RIMBP2	STON1-GTF2A1L	LINC00578	DCDC1	KCNIP4	RPL23AP65
C4orf19	EYA2	SPAG6	PPIAP22	CCDC63	GRID2	ARL14EPL
FBXL16	BCAS1	CDH17	GAPDHP65	GLIS1	MTUS2	RPS15AP38
DCXR-DT	CTNNA2	SCTR	MT-ATP8	LINGO2	CALN1	RPL21P16
HOXD-AS2	PPP2R2C	PDE6C	CD247	DPP10	GRM7	FTH1P8
CCL2	SNCB	OXT	MT-RNR1	NUPR1	LINC02055	RPS18P12
ABCA13	BRINP1	NALCN	PPDPF	RPS3AP5	LINC01013	RPS15AP19
RPS15A	PTPRH	CEMIP		RIIAD1	MIR3681HG	RPS9P2
MT-CYB	TRPM3	KLC3		SGCZ	SATB1-AS1	SNHG31
LURAP1L-AS1	HSD17B14	CNFN		AGBL4	LINC01344	LINC02067
DNAH12	MT3	CA9		LDLRAD2	OPCML	RPL12P4
CILD14	CRTAC1	MDFI		EIF3CL	DRAIC	RPL13AP7
SPINK2	ATP5F1D	CENPA		APTR	ITGAD	RPL21P98
COX7B	SEZ6L	APC2		HNRNPA1L3	RPS3AP25	RPS20P14
RPL27	SYNDIG1	ADGB		LINC01492	FXYD4	FAUP1
FRG1EP	CELF4	NACA3P		LINC00623	CIBAR1-DT	RPL34P18
RPS27	PCDH11X	CSTA		LINC01564	DAB1	RPS27AP16
SLIRP	RABAC1	NME2P1		HSPB1P1	DISC1FP1	RPLP0P9
RPL11	SERPINE1	C4BPA		RPSAP15	NELL1	RPS7P10
UQCRQ	CSF3	SLPI		LINC00844	FAM89B	TUBBP9
SLC44A3-AS1	CRACD	RUNX2		RPL5P17	MDGA2	MT-ND3
GUCY2C-AS1	NDUFS8	BPIFB9P		EEF1G	ARHGEF39	RPL26P19
TOMM7	CUX2	TUBBP1		YBX3P1	CTNND2	SCHLAP1
HCFC1R1	PTPN6	GNGT1		MIR924HG	STPG2	RPL5P34
ADAMTS7P4	PACRG	C22orf23		LINC00907	CALCRL-AS1	RPL13AP25
ARHGAP29-AS1	DNAH6	SLC7A10		MTCO2P22	ASB16-AS1	EEF1B2P6
ELAVL2	OPRD1	KREMEN2		NDUFAF2P1	TNNI3	FTH1P7
RNA5-8SN4	ST6GALNAC5	PPP1R1B		MGC4859	KSR2	MT-TN
MRPL33	CSMD2	LGALS12			MYOSLID-AS1	RPL7AP30
DBI	WFDC3	NMBR			RPL39	RPL35P5
NDUFA1	HCST	RPL14P1			MGAT4C	MT-TY
MT-TS1	DACH2	SYT2			LINC02237	RPL3P4
RBP7	OR7C1	SNRPA1P1			MYO3B	RPL7P9
TMEM139-AS1	IL17B	GLYAT			LUZP2	RPS15P4
ATP5MJ	GAMT	ITIH2			LINC00540	RPS3AP6
UQCRHL	METTL26	TMEM132D			DNER	RPL10P16
UQCC5	TMEM160	CXCL13			APOC1	CNTNAP2
DHFR	EPS8L1	NODAL			NRG1	TNXA
SUMF2	IQCA1	UNC5D			ATP5ME	RPS17P16
FAT2	RAMP1	GRHL3			CCDC26	EYS
RPL36AL	SLC14A2	FCER1G			LINC02422	NDUFA4P1
IL32	CNTN6	S100B			SGO1-AS1	PTPRQ
RPL37	ANO3	AZGP1			EGFEM1P	ITIH6
STEAP1B	ARMC9	RPL39L			RPS29	RPL13AP5
NCF1C	UNC13C	SLC13A4			ALK	RPL24P4
HSD11B1-AS1	PAQR5	SHOC1			HBA2	DGKI
OTOGL	PIK3C2G	C1QL3			NDUFB1	MT-ND6
TTLL6	FHAD1	RBFOX3			PLCH1	ANXA9
UTS2B	NUP210L	FAM178B			FAM131B	HSDL2-AS1
POLRMTP1	GALNT13	RPL36P14			LINC02607	RPL23AP2
UBL5	PTH2R	BOLA2B			LINC01500	RPL6P27
GSG1L	STXBP5L	MRAP			LINC03051	RPS23P8
LINC02367	EPHA5	LEP			MIR3171HG	MT-CO2
LINC01133	CDH18	AMZ1			CSMD3	SLC35F1
LGALS1	DCDC2	UBE2C			DIAPH3	MT-ND2
POU2F3	FAM135B	CATSPER1			NDUFS5	MT-ATP6
NDUFB4	GRIK4	ENTHD1			COX6B1	SNHG25
PSMC1P1	KIRREL3	CIDEA			KIF6	MT-ND4
TARID	CDH22	RPL37AP8			ZP3	RPL15P3
BICDL1	PCDH15	TAC4			LINC01934	MT-ND1
STRIT1	GPM6A	MIR7-3HG			GADD45GIP1	CHRNA10
SCNN1B	GABRA2	C19orf18			TNNC1	ROBO2
MYBL2	BANK1	IRAG1-AS1			LINC00877	LINC02997
UNC80	CCDC148	TMPRSS9			GPR158	FGF14
TTLL9	SPHKAP	SHISA3			NDUFAF8	MT-TC
RPS12	HS3ST3A1	CPNE7			KCTD8	CCSER1
GRIP1	CDH12	FAM156B			NKAIN3	ADGRE3
UQCR10	C10orf90	MEIOC			NDUFS6	RPL24P2
CHRM3	CA10	MAP3K15			COX7A1	COX6A2
MMP27	CNTNAP5	ATG9B			NDUFB7	ANXA2P2
SYN1	FMN2	SLC9A9			SRRM3	PLAC9
COX6C	PPP2R2B	REC114			PDCL3P4	EIF3FP3
	KCNJ6	SPDYE12			COP1-DT	MT-RNR2
	KCNJ15	EFCAB10			CPMER	EIF5AL1
	CPA5	FAM186A			VAMP5	ATP5F1E
	SHANK2	FFAR4			MTLN	FBXL13
	LRRIQ3	CIDEC			LINC01885	NPIPA9
	NTNG1	LHFPL3			POT1-AS1	TSNAXIP1
	BRINP3	ATP13A5			SMPD3	NAA38
	VSNL1	SBK2			MBTPS1-DT	CD52
	S100A9	ERC2			STARD4-AS1	NINJ2
	AIM2	DNAH17			KCNH1	C19orf53
	CADPS	H3-5			UFL1-AS1	RPL27A
	CFAP20DC	CFAP126			NBDY	CFAP418-AS1
	CCDC158	EEF1A1P5			NALF1	ANKDD1A
	CDCP1	HRG-AS1			DPH6-DT	SV2C
	HTR4	FAM177B			POLR2J
	GRIK2	MUC12			CD96
	TMC1	MT1A			S100A13
	RASEF	SMIM11			ROMO1
	CMTM5	XKR4			IGSF21
	WDR88	RPS26P6			LINC01277
	MESP1	PPP1R14BP2			LINC02542
	CCDC178	RPL12P38			DNAH14
	PRRX2	RPL12P42			TPSB2
	NUDT8	FTH1P12			RPL36
	FSTL5	RPL17P34			KIAA0825
	ROR2	RPSAP54			POLR2I
	ODAD2	EEF1B2P2			MACROD2
	NLGN1	RPL31P10			TNNC2
	SEMA3E	PTMAP5			MAP1LC3B2
	DLGAP1	EEF1A1P12			LRRC4C
	GRIK1	RPS4XP3			COPS9
	SCAND1	NPIPA7			ELOB
	VAT1L	CHCHD3P3			ATP6AP1-DT
	TPSAB1	RPL24P7			RPL37A
	HPSE2	ZC3H11B
	HAP1	LINC01356
	IGDCC3	GAPDHP72
	PPM1E	RPS2P55
	LINC02694	PPIAP31
	CLVS1	RPS10P13
	POLR2L	ISCA1P1
	TENM3-AS1	RPS10P3
	CDH4	NOC2LP2
	HMGN2P46	RPS27AP11
	GPC5	RPL23P8
	TPRXL	RPL12P8
	KCNIP1	RPL21P119
	SHISAL2A	SPATA31H1
	KIAA2012	TH2LCRR
	NTM	LINC03076
	CSMD1	LINC01208
	TAFA1	RPS24P8
	EFHC2	RPL12P14
	SLC35F3	YBX1P1
	KCNH8	RPS26P58
	KCNQ3	RPL3P7
	RALYL	ST13P6
	RGPD2	RAB28P5
	HS6ST3	LINCMD1
	SYN3	EIF3LP3
	NRG3	TPI1P1
	KLHL32	FTLP3
	PCLO	LINC01709
	MYT1L	ZNF277-AS1
	DCC	COX6A1P2
	AGMO	GOLGA7B-DT
	LAMTOR4	RPL7P6
	NCR3LG1	RPL7P47
	NKAIN2	EEF1A1P11
	CFAP54	RANBP1P1
	PAX5	LYPLAL1-AS1
	CPNE4	NUTM2E
	CACNA1E	SPCS2P4
	CARD11	FAM207BP
	SELENOM	ATP5MC2P4
	FAM153CP	RPL21P37
	MALRD1	RPL35AP21
	LINC02934	LINC01435
	HBA1	UBBP1
	TAFA5	FTH1P5
	LINC01117	RPL4P5
	TNK2-AS1	TOMM20P4
	CROCC2	PROX1-AS1
	ATE1OSP	RPSAP8
	EPS15-AS1	LINC01640
	LINC01320	CLIC1P1
	LNC-LBCS	RPL39P15
	LINC03036	FAM192BP
	LINC00159	SNRPFP1
	LINC00486	LINC01517
	SPRY4-AS1	RPL34P27
	LINC01090	RPL15P5
	NRXN1-DT	PFN1P1
	LINC01725	ACAA2P1
	LINC01762	GBX2-AS1
	TLE1-DT	EIF3LP2
	LINC01681	BOK-AS1
	IQCM	RPS4XP11
	CLCA4-AS1	ERICH2-DT
	HAND2-AS1	RPL13AP20
	PKN2-AS1	RPL13AP24
	EXO5-DT	EIF5AP4
	LINC02008	MRPS18CP7
	LINC03000	NDUFB9P2
	MTFP1	RPL19P16
	ARHGEF26-AS1	LINC02942
	LINC01322	RPS27P9
	PTCHD4	ST13P7
	H2AZ1-DT	RPL35P1
	LINC00504	LINC01877
	LINC02267	RPL34P31
	LINC01331	RPL21P97
	HAS2-AS1	RPL37P2
	LINC02511	RPL21P39
	C1QTNF7-AS1	RPSAP12
	CASC9	RPL21P51
	ANKHD1-DT	RPL15P2
	PVT1	RPL22P2
	LINC02208	RPL37P6
	ZFPM2-AS1	RPL29P26
	LINC01950	RPL21P11
	LINC02315	TDRD6-AS1
	PCAT1	NICOL1
	LINC01170	RPL13AP22
	LINC01933	RPL12P6
	CCDC90B-AS1	RPS4XP6
	RMST	PBX2P1
	UBE2F-SCLY	MEF2C-AS2
	SNHG19	LRP4-AS1
	LINC02516	SUMO2P17
	GRIN2B	ADGRL3-AS1
	MITA1	EEF1A1P9
		THBS4-AS1
		EEF1A1P13
		SNRPCP2
		RTN3P1
		MSANTD3-TMEFF1
		LINC00499
		NACA2
		LINC02995
		PIWIL2-DT
		SLC17A6-DT
		LINC02761
		ATF4P4
		SKP1P2
		LINC02320
		DNAJC19P9
		LINC02307
		TVP23C-CDRT4
		BLOC1S5-TXNDC5
		NDUFC2-KCTD14
		ELOCP2
		AQP7B
		LINC02240
		PMF1-BGLAP
		UBE2MP1
		MYMX
		DYM-AS1
		RANBP3-DT
		TRMT112P6
		NOP53-AS1
		BORCS7-ASMT
		RPS10-NUDT3
		LINC03067
		COX5AP1
		MTCO1P22
		SMIM32
		ADAMTS7P1
		F8A3
		KLHL30-AS1
		LYNX1-SLURP2

## Sheet: down
[upper]:	[upper+lower]:	[lower]:	[upper] and [lower]:	[upper+lower] and [lower]:	[upper] and [upper+lower]:	[upper] and [upper+lower] and [lower]:
TXLNGY	PGM3	TMEM64	LRP4	MYCBP2	HOXC10	MYH2
HLA-DPA1	PHLDB1	AHR	ENTPD1	CRAMP1	TBC1D9B	MYH1
CCNK	ADGRA2	KCNT2	ZNF224	HIVEP2	RPL5	RN7SL1
KIF27	RTF2	S100A11	ARL2BP	UBR7	ZSWIM8	MYOT
BLTP2	AKAP11	IFNAR2	MTMR3	SLC4A7	MTHFD2	COQ8A
SCUBE2	MYOC	FXYD2	ZNF549	PTPN21	SLC25A29	PDK4
CCDC142	CUL3	GSTM1	CPNE3	NSF	PRPF38A	KLHL31
PDLIM2	MYOM2	NR4A3	AATF	ANKRD13A	COG8	MIR133A1HG
ZNF428	ATOSA	H1-3	DHX33	MEF2C	TUBA1A	TXLNB
ZYX	TRAF3IP2	CLN6	ZNF45	DOP1A	GMPR2	CORO6
HARS2	RNF4	RNF138P1	ENAM	ZNF343	HSP90B1	OIP5-AS1
ABCD1	SMARCE1	AVPR2	CCDC125	TNRC6A	CNOT3	FILIP1L
SLC27A1	MKRN2	HELLPAR	SMDT1	IKZF5	ZSCAN18	PRPF8
CBY1	LRCH4	KHDC1-AS1	SLC43A2	ASB2	PRMT5	MTCO1P12
RNASET2	CPOX	PTOV1-AS2	SQSTM1	ZNF451	SLC12A7	DDIT4L
TTC7A	SEH1L	PCDHGA3	NOC4L	PRP4K	ECI2	RPL32
SEPTIN6	TXLNG	PNMA8B	XPO1	HMGCR	ZNF276	RPL15
RPS3A	NID2	RGS11	JCADP1	WLS	TRUB2	CKMT2
ZSWIM9	CDIP1	TTLL7-IT1	ZNF649	RPS25	PPP2R3C	LMCD1
RNF19A	CMTM6	SPIN4	COL4A3	FILIP1	BLMH	TIMP3
APOOL	SRRD	TMEM30B	STRADA	IKZF4	BMERB1	RPS4X
RPL7A	PYGB	POLR2J4	PKD1P6	DYRK2	U2AF2	PGAM2
CARHSP1	PSMD7	SNHG22	ZC2HC1A	AKAP9	LRRC30	BTBD1
SLC31A2	MON1B	SUPT4H1	JMJD7-PLA2G4B	HEATR5A	RPS6KB2	APOBEC2
CCDC47	FBXO31	PCDHB12	ADAT1	ZNF337	MCAM	PLN
AK2	BFAR	MSC	MBOAT7	TAF4	LACTB	MDH1
PELI3	HNRNPUL1	PIGBOS1	SNAI3	RDH5	DENND4B	EIF4B
BRF2	TAF6	ADAM28	ANKFY1	LCP1	ETS2	LDHA
PANK4	DCPS	PSMB8-AS1	PRO1804	NAB1	EDC4	OAZ1
LINC00847	KCTD10	SH3GL1P1	ACSL5	USP3	SPSB3	PCBP1
SBNO2	LTA4H	PCDHB4	ABR	LRIG1	PTPA	STYXL2
MAST3	CRBN	PRRT2	PFDN6	RASA1	KLF13	PRDX6
PPP1R3B-DT	SPTBN1	SPTLC1P1	PLEKHH1	PHIP	GOLGA7	RHOA
ZNF384	TXNDC9	BMS1P4	CHD4	GNA12	CCHCR1	NUDT3
NANS	RAB3GAP1	RPS20P22	ST6GALNAC2	NADK2	SARM1	TSPYL1
ANAPC10	WDR77	SNRPN	TIGAR	UBP1	PINK1	CIPC
PKD1P2	RO60	SHPK	SMG1	CARNMT1	TRAPPC12	SIRT2
MASTL	PROX1	LIMD2	NRAV	NEPRO	TMEM43	LENG8
ZNF446	MTERF2	H2AC8	SOX9	SNRK	MTHFD1	KCNQ1OT1
CARS1	TARDBP	RPL11P3	ITGA6	RICTOR	EIF2S2	MLLT6
DGCR8	KCNJ8	GIHCG	SRD5A3	BMT2	TIMM9	HNRNPA1
LSG1	HOXA7	CD84	ZNF581	DACT1	MRNIP	SATB1
PLEKHM2	ADGRE5	RPS6KA1	GOLGA2P10	TCP11L2	KAT5	EIF5A
B3GNTL1	BBS2	CCDC183-AS1	FBXL14	CUL5	AP4B1	AQP4
GAA	PEX1	ACAD11	RPS4XP5	PKD1L2	ADI1	SYNCRIP
ZNF503	CCDC32	HOXD4	ZNF580	PATL1	ATXN2L	HHATL
ICAM3	FXR2	PABPC4L	MIR133A2	SNTB2	ASB16	MYL6B
FAM20C	PARP2	RPL23AP82	PAXIP1-AS2	THBS3	ABT1	OSBP
SNRNP27	ERMARD	COX16	SLC19A1	THAP2	CFL1	KBTBD12
CHRNG	ZNF304	SUGT1P3	ADAM20P1	NFATC2IP	MRPS2	TTN
AHNAK2	TBC1D14	SLA	DHRS4L2	NR2C2	KRR1	TUBB
DHPS	MORC2	SS18L2	NRIP2	SPTY2D1	SELENON	MARF1
FBXO11	CDK7	TMEM231	DAXX	NDUFA6	CASP4	CASTOR3P
PAIP2	RNF138	HINT2	SNORD94	NPIPB4	LDHB	PRDX2
TCF19	RINT1	MAP9	TNNT2	ZNF766	DNASE1L1	ACTN4
NMT2	AGAP2	SCARNA21	LY6G5B	CTNND1	LAP3	TMBIM1
RXYLT1	PAN2	MIR570	LENG8-AS1	HLA-E	NOL8	REPIN1
CNPY2-AS1	RAB11FIP5	ZNF85	LINC00235	ANKRD28	CA3	CALM2
TOMM40L	URB2	RPL36AP33	DOLK	UBE2QL1	SUN2	YWHAE
C14orf28	COG2	MTCO1P11	EIF4BP6	XIST	SLC43A3	SCARNA5
ARHGAP33	IFT172	TBC1D24	PTPMT1	RPS18	TSR1	HNRNPL
SLC29A2	DNAJA4	MRPS31P5	POLR2J2	ITGA9-AS1	PXN	RPL35A
UCHL3	RUSF1	LINC01140	DUS4L	NDUFA6-DT	PLCG2	ATP5PD
GFM2	DHX38	EIF3C	CCT6P3	TTN-AS1	ZFAND5	MBNL1-AS1
LINC01894	RNF157	ZNF486	RN7SKP202	RAB30-DT	CEBPZOS	PPP2R3B
CEBPZ	URB1	PDF	KIF3A	TUG1	SOX7	SLC25A12
ANKRD42-DT	SHPRH	FAUP4	CACFD1	TADA2A	UBTF	LRP6
NME1	INCENP	LCA5	DUSP12	DHRS11	KCTD13	FBP2
LACTB2	DCP1B	EID3	RNF169	ACACA	HSPG2	FNIP1
FAM20A	DST	MIR6081	LTB4R	RN7SL3	BCAR1	KLHL38
FBXO44	OBI1	SHLD3	PPP1R14A	FAM238C	ZFP36L2	MAF1
RNF135	IGSF10	SEMA5A	RBKS		NSUN2	SMARCC2
ARPC3	PDLIM3	PCDHB5	STK19		DDAH2	MEF2D
PNP	MPPE1	LINC03015	GLA		ACE	SNHG5
FBH1	DCK	MIR548V	C11orf96		LLGL1	NDUFB5
C22orf39	NECAP2	IL3RA	HSPA1L		CROCC	KANSL1
NAALAD2	APPL1	PPIAP41	XNDC1N		CTBP1	B3GALNT2
YPEL2	NCK1	MIR603	P2RY8		ROBO4	COX8A
FRG1	IFNGR2	ZNF781	KANSL1L-AS1		ITPK1	SERF2
BZW2	NPR2	HOXB4	GBGT1		THBS4	TMT1A
AFAP1	JMJD8	ERI3-IT1	ATP6V0C		PRAG1	PTP4A3
CAST	ACOT11	ZNF670	FLJ42393		CCNB1IP1	PPP2CA
PHETA2	SLC25A34	MAD2L1P1	RANGRF		OSGEPL1	ZNF710-AS1
METRNL	SYNC	MSH6	ABHD15		CAND2	PRKACA
PRXL2B	PACRGL	ZNF101P2	RASA4		SMG1P7	ZFP91
RECQL	IGFN1	PDCD1LG2	PIGW		DCAF12	ZBTB4
CDC42BPB	HPS3	ZNRF2P1	POMZP3		DNAJA3	SYNJ2BP
EIF3L	MON1A	ZNF564	SUV39H1		YKT6	S100A1
CEROX1	OSGIN2	ZNF23	RWDD3		XAF1	EID1
CENPO	NEMF	AKT3-IT1	MAPT-IT1		TMEM9B-AS1	PIP4K2B
ADCY6	ZBTB39	CFAP418	HNRNPA1P66		CEBPA	ACTA2
NFYC-AS1	HDHD2	PPP5D1P	POLD4		ITGB4	HNRNPR
AAAS	TNXB	SCYL2P1	SRC		NUMA1	ALDH6A1
HEXIM2	MAT2A	UBE2CP5	AGAP6		TCTN1	TUBA1B
KLHL11	POLH	DMXL2	TCF20		RAB5C	CHRNB1
FAM13A-AS1	KLF11	ZNF137P	TYRO3P		ATG9A	ANGPTL2
NBPF26	RNF26	RAMACL	LRP11		FAM161B	MRPS25
FAM47E	DHX36	HMGB1P39	DNAJC8P2		LASP1	SDHD
AFAP1L1	UNC119B	SLC38A11	TAS2R19		SHB	LTN1
JADE1	PRKRA	NRM	ZNF410		TRAP1	SDHA
LINC00663	SCRIB	DLEU2L	CRACR2B		HNRNPH3	DNAJB4
ZNF324B	METTL23	A1BG-AS1	RUFY1-AS1		CSPG4P13	ZBED1
SERPINA5	EP400	TMEM74B	BTN2A2		CISD2	DDX39B
MCM3AP	TANGO2	C14orf180	ZCWPW2		PHKA2	SRSF2
ARAP1	ACTG1	LSP1P4	EOLA1-DT		SSRP1	NOP9
UBR5-DT	BCL9L	SND1-IT1	BHMT2		ZRANB2	BDP1
CEP57	MAN2A2	HILPDA	AARSD1		NEIL2	CFH
FAM228B	ERI2	GOT2P7	RTEL1		RNU4-1	SRSF1
GLE1	ZNF480	DNAH10OS	AJUBA		SENP3	MUC20-OT1
GLIPR1	RNU4-2	MINDY4	WHAMMP2		RAB8A	ITCH
THOC7	HLA-C	LXN	FCGR2C		DNAJC14	EPDR1
AZI2	PPP1R11	SLC4A5	VASN		SEC24C	KAT6B
WDR3	HLA-F	MIR23B	ZNF749		DHRS4-AS1	MALAT1
GATC	HLA-A	ARPC1B	LINC00310		PKD1	RHOQ
ZNF253	SCAF8	NANOGP5	RNU6-653P		MEG3	SRSF6
ZFY	GIMAP1	SPOPL	WHAMMP3		GAS6	ZFYVE16
GOLGA6L9	PPME1	ABHD14A	STIMATE		DCTN1	ABCF1
CACTIN	TTC3P1	CHMP4BP1	FKBP11		AKT1	EIF2A
GTF2H2C	ATXN1L	EVA1B	DTD2		DNAJC9	RPS2P5
MOB2	HLA-B	SNURF	SOX12		CES2	FLOT1
RBBP4	NFS1	PCDHB15	TMEM256		PKD1P4	EIF4E3
SNX16	ALG11	GCNT2	UBE2Q2P2		COX14	DCAF11
IDI2	ARHGAP23	LINC01535	ZNF829		MACROH2A1	MTMR10
		RNU6-1016P	MS4A7		DNAJB11	MCFD2
		H2BC8	CCDC180		CCN3	CITED2
		TCAF1P1	CAMK1		AFG3L2	SESN3
		SGMS2	SPICE1		SUPT20H	SLC16A1
		GPR34	U2AF1L4		PPIH	PPFIA1
		PHOSPHO2	DAAM2-AS1		HMGCS1	TMEM131
		RPL29P4	SEMA6A-AS1		PDIA6	NOTCH4
		RPS27AP12	NAA80		NAA10	SCARB2
		CSPG4P10	PCDHGC4		MAZ	PPP3R1
		RC3H1-IT1	CCDC141		PIP4P1	PHB1
		LRRC75B	SDCBP2-AS1		MCM2	MRPL19
		BBS1	DDX50P1		UBE2D4	CHMP1B
		DUSP18	PA2G4P3		RUFY1	ZNF664
		OIP5	BLOC1S3		RAF1	ELOA
		RPS12P16	TAS2R14		RBM5	BTBD6
		CLEC3B	ZNF584-DT		FUCA2	LYRM7
		METTL18	HOXA5		GPI	DLG5
		TANC2	APOBEC3C		NRDC	RPL26
		ANKRD44-IT1	GUSBP11		SART3	SLC25A6
		SLC7A2-IT1	PMS2CL		CIAO3	TAF15
		AGAP1-IT1	ZNF433		FAT4	EI24
		DLGAP1-AS1	RBFADN		HNRNPA3	PFDN5
		KANSL1-AS1	MYCBP		MTFR1L	WIPI1
		SCN3A	RPSAP16		TNFSF12	FKBP4
		HSP90B2P	ADCK5		PSMC1	RBM12
		SNORA54	ZNF713		CENPT	MRPS16
		CPA3	PRSS43P		STRN3	DHRS7
		RPL21P118	Y_RNA		RNF123	SLTM
		RPL21P123	GLUD1P3		TNFRSF14	ARHGAP17
		KRT8P33	ZNF717		GTF2H1	TIA1
		SMAGP	ZNF204P		ZRANB1	TNNI2
		KCTD9P4	MIR938		MTRF1L	CD99
		GPR4	POLR1G		RBM8A	ACTC1
		ISG20L2P2	PCDHB13		PUF60	ACTR1B
		TRIQK	LRRC37BP1		UBR4	ITSN1
		TBC1D8B	RBM22P1		C6orf120	NKTR
		LIN37	PRORP		HAUS2	HCG18
		TMEM220-AS1	PLPP5		PAXBP1	DCAF7
		SCX	SEPSECS-AS1		GATAD1	DUSP1
		RPL35AP2	NSDHL		SDR39U1	MTATP6P1
		H2BC6	LYSET		NOA1	ZC3H12C
		RPS15AP10	FBXO6		IDH3A	ZNF655
		BTF3P3	FBXO17		EIF2B4	C2orf68
		NPEPPSP1	CDR2		CNOT1	FBXL3
		GLYR1P1	MKLN1-AS		HDAC3	NGRN
		CTNS-AS1	ZNF285		EXD2	IRGQ
		EGLN1	TCF12-DT		EME2	ZNF146
		VDAC2P5	XRCC3		WARS1	ATP1A1
		DNAJB6P7	HS3ST5		ZBTB14	SLC35A4
		H4C6	KMT2E-AS1		NDRG1	MYH11
		ACTBP4	DIABLO		RNPEP	PPM1B
		TCF3P1	ZNF433-AS1		RAD21	FLCN
		KLRA1P	RABGEF1		MAPRE1	PRKAG1
		GPER1	P2RY14		SLC7A6OS	MT1X
		SETP6	RGS2		HCCS	STAG3L4
		LINC00115	ZNF597		PLXDC1	USP16
		PET117	MANSC1		SP2	ATP5PO
		GCSH	RABEP1		ARL2	OGFOD1
		HMGN1P1	TAS2R31		LINC00632	DHRS7C
		TAS2R3	IL27RA		AP1S2	SZRD1
		PAIP1P2	C1orf74		PPIC	KDM1A
		TM9SF1	SMG1P2		MRPL4	RBSN
		C13orf46	BACH1-IT2		SHC1	LEPROT
		NDUFAF2P2	PCDHB14		M6PR	STX16
		HOXA-AS2	ZNF251		RAPGEF3	ITPRIPL2
		PHB1P19	TSFM		AMOTL2	GABARAPL2
		PCK2	ELAC1			CCT8
		RAB30	P2RX5			KY
		LINC03022	ZNF799			VPS52
		UPK3BL3P	ENTPD7			INO80D
		RNU6-171P	CASTOR2			VARS1
		EFCAB10-AS1	MIR27B			SURF4
		TPTE2P5	RTL5			MAPT
		RPL7P7	PCDHB16			COL18A1
		LINC00654	RPS6KB1			WTAP
		ZAP70	GTF2IP13			TMEM109
		SCLY	DNAJC25			SLC25A30
		SLC16A4	NCF2			FAM53B
		GPR75	PRR3			ADSL
		LCA5L	ZSCAN2			PSMA3
		EGFL8	TPTEP1			FKBP1A
		KCNE3	ZNF300P1			CD59
		CD209	FAM185BP			ATP5MC1
		MIF	VN1R1			MTND2P28
		LINC01409	AP1G2			POPDC3
		PCDHB3	SLC2A3P2			QRICH1
		SNX15	CEACAM1			TMF1
		HS2ST1	SNCG			BRD2
		RAD54L2	TAS2R64P			PSMA3-AS1
		LINC01176	IRF9			DEXI
		PRKCH-AS1	RPL7AP16			HSDL2
		HOXB6	SCARNA9			ANKRD39
		MBL1P	NKAPP1			CXCL14
		TRAM2	SPRY3			OTUD1
		CCDC144A	PCDHGC5			NDUFB9
		AKR1B1P3	TLCD2			MYREM
		CDKL3	ZNF660			N4BP2L2-IT2
		LIME1	PRORSD1P			CLCC1
		MRPL37P1	CDKN2B			FMO2
		OMD	FOXO3B			SLC35E1
		ALKBH6	SARS2			CCDC43
		LINC02478	VMAC			PRRC2A
		RN7SL258P	POLR1H			TEX261
		C9orf85P2	DGCR11			GTPBP6
		NEDD9	LRRC37A4P			JPX
		CDC42-IT1	RSU1P3			SNRPD3
		NME2	BEND5			FBXO42
		GRK5-IT1	TAS2R15P			TP53INP2
		H2BC19P	WHAMMP1			MFSD14CP
		RPL29P14	MAB21L1			ALMS1
		THSD7A	CYB5D1			RBM14
		GCOM1	MFAP3L			ECH1
		TLR6	KDM2A			HEXA
		PDE4C	HSPB2			CPSF1
		HNRNPA1L2	DDX10P1			PITRM1
		TNRC18P1	H3P6			C2CD5
		CERS1	PLP1			PEX26
		RN7SKP70	BTN2A3P			DERL1
		LINC02809	HSPD1P11			ATMIN
		CENPN	ORMDL2			NDUFA9
		RPS3AP38	ABCA11P			ZNF496
		SNORA7B	C17orf113			ZNF252P
		ECSCR	FPGT-TNNI3K			MIR22HG
		CCNL2P1	TRAPPC6B			EIF3K
		RUSC1-AS1	CNPY4			RGL2
		ZNF222	PAM16			CARINH
		LINC00311	ZNF835			CANX
		BMS1P2	TP53I3			PPP1R15B
		IFT70B	PCDHGA2			RNF103
		DONSONP1	CCT6P1			ZHX1
		HSPE1P11	CCNY-AS1			CTSD
		NDUFA9P1	IER3			KDELR2
		VDAC1P8	ST7-OT4			PARP4
		HSP90AB4P	ZSWIM4			TPD52L2
		USP32P3	LINC00852			SOCS5
		RNU1-34P	ZNF529-AS1			GOSR2
		ASB15-AS1	LARP4P			VPS4A
		HTR7P1	ZKSCAN7			RNF13
		PHACTR2	UNC119			PPP1R10
		PIM2	LINC01881			OGFRL1
		RPS6KA2-IT1	NTF4			MRPS5
		TAS2R46	FGF2			DDR1
		PCBP2P2	DUSP14			FGL2
		LINC00987	INE1			HIGD2A
		ZNF346-IT1	HOXD8			P2RX6
		BDKRB2	GNAZ			SCARNA6
		CHKB-DT	ORAI3			SLC5A3
		MYL6P2	INTS12			SGPL1
		YBX2P2	TPBG			DHX29
		CSKMT	SOS1-IT1			MATR3
		RBM22P2	ZNF185			ITGA5
		MIR762HG	CORO7			RPL3L
		MRNIP-DT	PDIA3P1			LIX1L
		SLC26A10P	ZNF436-AS1			ANGPTL1
		FMO5	KRT8P46			TMEM233
		SLC2A6	MORF4L1P1			ATF7
		LZTFL1	H2BC20P			NEURL4
		MLLT11	PPP1R35			PABPN1
		HSD11B1L	RPS28P7			NDUFS3
		UQCRFS1P1	RPS15AP29			HOXA10
		CHTF8	CCDC71L			FABP4
		TAS2R50	ZCWPW1			GPRC5C
		DCAF8-DT	ZNF443			GSPT1
		PLD6	RBBP4P1			DCAF10
		DCHS2	CEP295NL			MALT1
		EBP	LTB4R2			DEPP1
		CTCF-DT	IRAG1			NMRK2
		CLDN11	HDAC10			SNORA73B
		ARHGAP11A	PCDHGB1			GUF1
		TXNDC5	NOTCH2NLC			NELFCD
		SAMD4A-AS1	LINC03014			RRN3
		LRIF1	LINC01886			HERC2P2
		NDUFV2-AS1	KIAA1671-AS1			ZNF780B
		KLF7-IT1	GUSBP2			RAB1B
		ZFHX2	KSR1			NDUFC2
		NTAN1P2	SALL4P7			TRIM32
		AQP7P1	GOLGA8N			LSMEM1
		GPR52	ZNF821			AKT1S1
		RPL7AP42	DBTP1			TMED7
		LRRC51	HYMAI			YIPF3
		FAM86B3P	PDCL3P2			HSF1
		RNU5A-1	PDLIM4			MYL9
		ANKRD33BP1	CNGA1			SMCR8
		PCBP2-OT1	LRRC17			UBA5
		RN7SL517P	NUDCP1			TAPBP
		RN7SL398P	ASTILCS			STEAP4
		PKMP3	PI4KAP1			CALCRL
		GTF2IP1	HLA-DRB6			PVR
		THRSP	S1PR2			ZNF587
		ANKRD49P1	CCDC85C			IMPDH2
		RNASEK	EBLN2			SH3BP5-AS1
		ASAP1-IT2	EXOSC4			HLA-DRA
		ADGRL1-AS1	MMP28			TSNAX
		WWTR1-IT1	CCDC121			ZFTRAF1
		PCDHB2	HOXA6			LAMTOR5
		OSTCP8	RPL23AP32			TMEM50B
		MICOS10	TWF1			TTC14
		IL11RA	SDAD1P4			BAG6
		CC2D2B	PRSS46P			MAML1
		DPY19L2P2	SNORA5C			DYNC1I2
		RPL18AP3	TAS2R4			AGPAT5
		CCDC169	MIR604			SH3D19
		ATP1B1P1	FAM181A-AS1			DUSP16
		EXOC3L2	WDR83			THUMPD1
		PRDX2P3	FLRT3			ZNF791
		RPSAP21	NBPF1			AGPAT1
		CECR2	CIDECP1			MIR23AHG
		NFIB-AS1	EEF1A1P3			ZDBF2
		ADAMTS19	RBP1			PIGS
		ZNF233	ATAT1			HNRNPUL2
		MIR3619	ZBED3-AS1			ACTR10
		CD274	AP1G2-AS1			SLC37A4
		MIR145	MIR208B			MYH8
		MYZAP	ITGB3			SDHAP4
		MFSD14A	BACH1-IT1			PLEKHM1P1
		CDRT4	SVIL			BLOC1S6
		MSH5	PCDHB11			SVIL-AS1
		CYP51A1P3	SLC52A2			MYADML2
		TMEM91	RPS2P46			CSTF2T
		NPM1P27	ANXA2R			COX15
		CCL21	TPM3P9			SCARNA7
		UNC79	FAM184A			LSS
		ARHGAP11B-DT	C21orf91			SOCS7
		B3GALT4	SINHCAF			TP53INP1
		RPA4	RBMS3-AS3			SMIM30
		BMX	PRCD			DHX16
		FAM133CP	GON7			UBE2W
		ARF1P2	UBL7-DT			HSD17B12
		REXO5	GBA1			ETFB
		LINC00869	FAM66D			POLR2A
		CBR3	HES6			RWDD2B
		EEF1A1P30	ZNF229			PPP1R27
		SPNS1	CHD1L			ZNF197
		PCF11-AS1	HFE			SLC1A4
		MCOLN3	TRAPPC2B			TTC23-AS1
		LINC01011	SESN2			SNW1
		CHAD	CECR7			GPX1
		VARS2	DNAL4			CEP63
		RN7SL130P	PPAN			CCNDBP1
		RN7SKP16	POLA2			IDI1
		ANKRD20A5P	MIR4506			API5
		IKZF2	PMS2P4			HAT1
		RPL5P4	NPIPP1			MRPL30
		PPP1R14BP3	HLA-DOA			BTBD7
		OGFOD2	GOPC			ZNF436
		YBX1P10	IER5L			GLRX
		GDPGP1	RHNO1			TCEA3
		HMGB3P4	SUGT1P4-STRA6LP			HIGD1A
		TAGAP	NRROS			MSRB2
		AMD1P3	SEC14L1P1			SLC35E2A
		CERS5	TAS2R20			SMG1P3
		RPL12P20	PHF1			ARF5
		LINC00526	CIDEB			ARPIN
		ZSCAN16	HSPA7			EIF4ENIF1
		NAP1L5	RNF31			IFIT1
		SPN	MS4A4E			BAG5
		MIR3139	RAB3D			POLL
		PLCB1-IT1	IPO5P1			CCDC97
		LRRN3	ZBTB9			PCYT1A
		RPL4P6	RIPK3			ZNF623
		ZNF8-ERVK3-1	LGALS8			MDC1
		SNORA5A	DNAJC28			TMEM168
		POGLUT2P1	MIR3671			ZNF37A
		CSF2RA	ZNF8-DT			SSR2
		LINC01600	HOXA4			ATP5MF
		GPSM3	PROM2			MGP
		ALMS1-IT1	UBE2D3-AS1			CENATAC
		MCUR1P1	C18orf15			NAA60
		ST6GALNAC6	ZNF816			DAB2
		IDO1	TAS2R13			SKIC2
		ZBED10P	ACAP1			E2F8
		TNPO1P1	HOOK3			PDE4DIPP2
		SMIM10L2B	GOLGA2P5			ATG16L1
		RBM33-DT	RPS17			VPS11
		LRRC8B	BCKDHA			ISLR
		HSPE1P13	ZNF286A			NUP62
		USP37	PINX1			NNMT
		AK3P3	PLPP6			WDR45B
		THAP10	CAP2P1			SNORA53
		POU4F1	PRSS53			SHANK3
		ZNF876P	CLIP3			UBE3A
		RPS20P33	RAPH1			CHERP
		KRTCAP2	TRHDE-AS1			G0S2
		GALNT10	LINC02381			C11orf54
		HMGB1P41	PAQR8			ZNF562
		ENTPD3	CLCN3P1			GRINA
		ITPKB-IT1	TLK2P2			ZNF605
		IGHEP2	EMC3-AS1			PYURF
		MAGIX	DDX47			B3GNT5
		AKAP13				ATP5MG
		RPL21P44				GIT1
		HOGA1				PPP1R3E
		CCR1				VSIR
		ACTG1P3				RBAK
		KRT8P15				TMSB10
		MEG8				TMX2
		IL18				ACOT2
		GTF2IP23				GNL1
		RNF32-AS1				CCND2
		PCDHB9				PBX2
		PALLD				WDR81
		NAP1L4P1				LPCAT3
		ZNF217				ZNF493
		TTC34				THAP11
		RPLP0P6				RABGEF1P1
		HOXC-AS2				WDR27
		MTND6P5				SNX14
		BTF3P16				MYO19
		RPL21P99				ERLEC1
		ATM				EDRF1
		NPIPB12				HSPA1B
		KRT8P39				PRRG1
		ZNF56P				SLC16A1-AS1
		RPL13AP11				SNORD17
		RNU7-45P				PA2G4
		GTF2H4				TMEM129
		RN7SL141P				WDR45
		KRT18P5				LAMTOR1
		KIAA1614-AS1				HDAC8
		C2				AGMAT
		CCL14				LSP1
		GTF2H2				BACE1-AS
		IRF6				ZNF654
		WEE2-AS1				RNF139
		HEXD-IT1				ZNF506
		RN7SL328P				ZNF772
		TMCO1-AS1				H1-4
		ZFPM1-AS1				ILK
		TIMM23B-AGAP6				PSEN2
		RN7SL558P				AKAP17A
		EDRF1-DT				SLC38A4
		MTCO2P11				SEC61A1
		EEF1DP7				THUMPD3
		FMO3				BIVM
		HCG25				MRPL2
		EFCAB11				HBP1
		RCN1P2				SDHAP1
		PCDHB18P				CRYZL2P
		SUMO4				MOB3C
		ZNF653				MRPL34
		HELB				CLK2
		KCTD9P1				VAMP2
		TNK1				GLS
		SMYD3-IT1				PPIEL
		GTF2H2B				ADHFE1
		RWDD4P2				BCL2L2
		CHMP4A				TUBGCP5
		HMGB3P9				CASP8AP2
		MAMDC2-AS1				GSTM3
		ALDH1L2				SMIM7
		LINC01772				FLNC
		CTDNEP1P2				ZNF12
		CACNB4				TRIM13
		LRRFIP1P1				ZNF587B
		ANKRD49P2				MGAT4B
		JMJD7				TRIM22
		URGCP				LRRC8C
		YY2				LONRF1
		LINC02728				TRIM27
		POU5F1P5				TMEM14B
		CCDC93				ITGA9
		RPL7AP60				ASAP3
		FPR3				TFPI
		HHAT				SMC4
		PPIAP19				FASTKD5
		SELL				TLCD4
		SEMA7A				OTUD5
		VPS33B				REX1BD
		PCDHB10				TLR4
		YPEL4				ANKRD10-IT1
		GPR179				ADAMTSL3
		CHAC2				HERC2P9
		ZNF891				NUBP2
		ARHGEF19				SCAMP3
		SH2B3				NMNAT3
		TNFRSF14-AS1				UBL7
		SLC25A6P3				PELO
		STARD13-IT1				CPEB2
		RN7SKP9				POLR3E
		HIF1A-AS3				ZNF32
		MIR590				RPUSD3
		TCP10L				MBD4
		PBRM1				PSMC4
		7SK				FXN
		H2AC21				TGOLN2
		L3MBTL2-AS1				TIMM17B
		CCDC120				EMG1
		SFTPD-AS1				RNASEH1
		NPM1P37				THAP5
		HLA-L				NDUFA13
		PTPN14				ZNF767P
		GBA1LP				PTP4A2
		MAP6D1				GABPB1-IT1
		TCEA1P2				WDFY1
		PA2G4P4				ABCA9
		KTI12				ARF3
		LINC01415				CRELD1
		ANKEF1				BLOC1S1
		RAP1A				SAT2
		ACTA2-AS1				WIPF1
		LINC01145				TATDN1
		MIR17HG				RNF5
		MYH4				GPALPP1
		RN7SL809P				GRPEL2
		FLACC1				TMED10
		HCN3				ATP7A
		MICOS10P3				NDUFA11
		HDAC1P2				TFE3
		LRRC37A				MRPL45
		BISPR				SLC39A7
		DFFBP1				PGPEP1L
		KCNMB1				UBE2V1
		LINC01116				GGNBP2
		PTCHD1-AS				TMEM205
		C1orf220				KDR
		RPL7P49				PHRF1
		HNRNPCP6				OMA1
		CCN5				FRK
		RPS6P25				SURF1
		GET4				PPP1R37
		PRAF2				MTAP
		MFAP1P1				SMARCB1
		FMN1				NDUFB10
		RPS2P44				SCHIP1
		KRT17P8				CRYZL1
		LINC02344				ZNF281
		LINC00562				ELP5
		LINC00412				CC2D1A
		FAM186B				ANKRD36
		AIF1				ZCRB1
		ZNF33BP1				NFYA
		RPL23AP34				ATP6V1F
		GGTA2P				HECA
		KRT18P15				CHML
		TCF7L1-IT1				TRIM2
		TNFSF13				RTL10
		EAF1-AS1				CARF
		ARHGAP26-IT1				MRPL40
		RPL23AP42				NDUFB8
		RPS10P7				MYOM3
		RNU6-942P				ECM2
		RFKP4				ARL6IP1
		MIR6719				IBTK
		DLGAP1-AS2				TMLHE
		RN7SL229P				MCTS1
		RSF1-IT2				RILP
		VKORC1				STAG3L5P
		CRTC3				ATF6B
		RPS26P21				H4C8
		PGK1P1				IFITM3
		PRUNE2				CCNC
		MBNL1				EHMT2
		DHDDS-AS1				SMPD4
		HSD17B7P2				RBFA
		FRG1HP				PCDHGC3
		EIF3EP1				BNIP2
		PLA2G4B				PCBD1
		DDAH1				FXYD6
		LY6G5C				GNE
		MTND1P11				MRPS11
		SEMA4G				SPRYD4
		GAPDHP43				MICOS13
		TNFAIP8L3				CCPG1
		RPL21P60				ASPA
		MEPCE				TGFB3
		CWC25				GUSBP18
		SYNM-AS2				PTGES3L
		ATP8B5P				TRIM52
		CRYZL2P-SEC16B				SLC35A3
		DCAF13P3				NEDD8
		TVP23CP1				BCL2L11
		MTCO3P11				RCC2
		ZNF788P				UFC1
		MIR647				CEP170
		ATF4P3				PSMC2
		RAB4B				EP400P1
		RN7SL128P				TAP1
		ZNG1F				MAP3K7CL
		CACNA1C-IT3				COA8
		NDUFA7				MRPS6
		FNIP2				CLN8
		TAS2R63P				SLC35F6
		RPL31P46				AASDHPPT
		APAF1				RXRB
		SMARCE1P1				SCAND2P
		ASPRV1				PLEKHM1
		DPY19L2P3				RIGI
		SLC2A13				VPS53
		MMADHCP2				HMGN4
		TPPP2				HLA-DPB1
		RPL37P18				MPV17L
		FBXW4P1				MCRIP1
		KDM4A-AS1				ZNF780A
		TVP23CP2				ZNF510
		AGAP5				CPSF4
		PNPT1P1				RBM27
		RBMS3-AS2				SCARF1
		CENATAC-DT				KDM4A
		LILRB3				DDX49
		RN7SKP269				HCG11
		SPAG5				DGAT1
		XPC-AS1				DDX52
		CHST9				MAMDC2
		NFAT5				ZNF544
		ZNF826P				PSMA6
		ZBTB12				MRPS18B
		RNU6-37P				CD46
		PRC1-AS1				CTTN
		RUBCN				MED22
		RN7SL698P				ASF1A
		RYR3				TOPORS
		MIR8058				REXO4
		H3P31				GPRASP1
		RPS12P5				GPSM2
		NONOP2				TRIM26
		MIR7160				MSRB1
		MIR5699				TMEM115
		AGER				NOP14
		LRRC4				RCAN1
		SAPCD1-AS1				ASMTL
		ZFHX2-AS1				ZNF548
		MTA1-DT				ZNF133
		MFSD13A				BRCC3
		FAM3C2P				KBTBD4
		MRPS24				MRPL49
		RN7SKP78				CRK
		LDHAL6FP				SLC2A11
		PXYLP1				EIF4G2
		MIR7151				KIF2A
		ZNF827				ARPC4
		SLC39A4				IGF1
		PDXP				RING1
		MIR4296				MZF1
		P2RY13				LIPE
		MIR133B				ASB12
		RN7SKP80				IRF1
		RPL7P46				NSUN5P1
		MARK2P18				MAK16
		FAM180B				PDPR2P
		LUZP1				L3MBTL2
		NUP35P1				SEPTIN7P2
		GOLGA8A				BTN2A1
		SNORD62B				JKAMP
		MTFR2P1				TAF9
		RNGTTP1				TBX2
		RN7SL600P				FZD4
		PARK7P1				CNOT10
		RPL7P14				GRIPAP1
		STEAP3				PNPO
		TMEM30BP1				PYCR2
		DSG2				RHOU
		KCND3-IT1				TOP3B
		CATSPER2P1				CCDC25
		NPIPB3				PPP1R18
		TCAF1				PARGP1
		MICE				CRCP
		IGSF6				PMF1
		SNORA28				SURF6
		ITFG2-AS1				NPTN-IT1
		PGAM1P11				C15orf40
		FAM218A				TIMM10B
		FLVCR2				PRR33
		RTEL1P1				GUSBP1
		TAS2R43				KNOP1
		METTL21AP1				DNAJC2
		RPL21P28				TBL3
		SNORA11F				COX5B
		SPECC1				BTN3A1
		RNU6-883P				TBCEL
		LINC02656				PARN
		U3				CCN2
		MARCHF8				RN7SL4P
		ZNF57				EMC6
		DIP2A-IT1				GPKOW
		RNU6-342P				CCDC144BP
		LINC02256				HAUS3
		PCDHB19P				C17orf75
		MIR186				SUZ12P1
		PPP4R3B-DT				TMEM140
		SLFNL1				H2AC6
		RPL36P7				TIMM22
		CRIM1				EEF2K
		HOXC5				MGME1
		TXN2P1				BABAM1
		ZMYM4				DNAJC18
		RPL17P48				FXYD1
		DDX3P2				UBOX5
		ST6GALNAC1				LINC01355
		ADM5				GABBR1
		CTBP2P8				HECTD2
		DSTNP2				SEPTIN7P14
		SURF2				L3MBTL1
		RPS12P27				PSMB3
		RINL				DUSP28
		ENTPD1-AS1				ID3
		CYB561D2				FAN1
		RPL4P4				LYVE1
		UBA5P1				PEX19
		UBE2FP1				RIOK2
		MIR126				SGSH
		KRT18P61				OAS3
		RN7SL329P				TATDN2
		IL1RL1				DSEL
		MORN4				ZNF22
		MIR4729				DPH2
		RNF216-IT1				CMC2
		SNTB1				A4GALT
		BOLL				BORCS5
		ANGPTL7				COMMD7
		RASA3-IT1				TPO
		ACTG1P14				ATP13A2
		REP15				CD248
		SFRP4				ZNF662
		DYNLT2				CYBB
		C17orf49				STN1
		MIR635				LINC01359
		C1orf167				AARS2
		GSTT2B				GEN1
		PRR4				JMJD4
		HSPA12A				YOD1
		FKBPL				RCBTB2
		MINDY2				PODN
		FCGR3A				ZNF841
		COX6CP1				NAXE
		POU2F1				PDCD6
		MLYCD				ZCCHC24
		ASLP1				ZNF417
		PRNCR1				RPL32P3
		CCDC40				KMT2D
		MAN1A1				ZC3H10
		ALDOC				DCAF13
		HMGN2P5				RSPO3
		TESHL				EGLN2
		PRF1				ZNF542P
		FAM86HP				PRSS44P
		SYT2-AS1				ZNF71
		NBPF19				TRAPPC4
		ITPR2				FADS1
		NSRP1P1				NTAN1
		HNRNPCP2				FERMT2
		PGAP4				ABCF2
		RNF152P1				KBTBD7
		DCBLD2				BTN3A2
		ADORA2A				HSPE1
		RN7SL381P				CLTC
		HOXC-AS1				RFLNB
		ADAM32				MTCH2
		KRT18P4				SYS1
		MIR6809				ZNF551
		SNORD114-20				WDR46
		GNRHR2				HPS1
		TM9SF5P				ZNF546
		KLF3P1				TRIAP1
		SRGAP2C				TNC
		MIR6505				HSPA1A
		ARHGAP11A-DT				RBMXL1
		ANKRD36BP2				RAB9B
		SNRK-AS1				SELENOH
		RN7SL449P				STARD10
		TSSC2				RNF216P1
		RELL1				DNAJC4
		FLYWCH1P1				PPP1CB
		DDIAS				EAF1
		GFUS				SOX9-AS1
		RPS3AP26				FSTL1
		RPL32P13				KCTD7
		HTD2				STING1
		EMILIN2				ZNF598
		RPS3P2				PEG3
		CYP2T1P				GMPPA
		HNRNPA1P5				ZNF154
		RPS15AP30				ZNF100
		SERTAD4				ANXA2R-AS1
		SELENOO-AS1				PQBP1
		EXTL3-AS1				DUSP11
		MTND4P14				MASP1
		OR10AB1P				LRRC32
		GAS5-AS1				DCTPP1
		NUPR2P1				NEU1
		ACKR2				CDK5RAP3
		RHOBTB3				DCBLD1
		TBC1D30				TRMT5
		RN7SKP57				NDN
		POM121L9P				DANCR
		LINC01232				ZNF484
		RNU6-341P				ABLIM3
		RHOA-IT1				NSUN5P2
		EIF5A2P1				DCAF15
		RN7SL113P				ZNF526
		OR7E38P				KIAA0408
		BDNF				MED20
		PGAM1P6				PCDHGB6
		RNU6-522P				DEPDC5
		MIR95				CROCCP3
		CDIN1				SETMAR
		HLCS-IT1				ORAI1
		RN7SL566P				PCDHGB7
		EEF1DP2				OGN
		RN7SL801P				C1orf50
		SUGT1P2				HPS5
		FAM86C1P				CLN5
		TBC1D10C				DGKE
		PCDHB7				BTN3A3
		LINC00630				TRIM16L
		ARPC1AP4				CMTR2
		PHB1P7				ADIRF-AS1
		ACTG1P1				LYSMD1
		LSM12P1				TMEM204
		RPL21P10				ANKHD1
		LRRTM3				TATDN2P3
		PYGO2-AS1				PEDS1
		LIFR-AS1				BAHCC1
		RPS13P2				C6orf47
		YES1P1				PSMA2
		KCNB1				THAP9-AS1
		MRPS31P4				CSNK1D
		COA1				GPANK1
		DHCR7-DT				PCDHGA10
		RN7SL689P				IARS1
		DNM1P51				PPP4R1L
		SPMIP1				UBE2F
		SMN1				TYW5
		RPL21P5				PTGER4
		BACE2-IT1				RBM7
		ZNF300				EFCAB14
		ADAM3B				LYNX1
		PCBP2P1				PILRB
		MTND5P2				TTC5
		SERINC5				MSTN
		MMP11				LPAR6
		GPR183				MYG1
		RPS4XP16				GTF2IP12
		RPS29P16				PIGC
		SNORA72				ZNF770
		LST1				ZNF585A
		H4C16				FIP1L1
		RGS17P1				ZNF512
		FDFT1				ADCY4
		GINS4				STAG3L2
		ARHGEF7-IT1				AGGF1
		GJD3-AS1				ZNF385A
		ZFHX3				WDR73
		ITCH-IT1				ZNF559
		MYLK				MED7
		NDST2				CYFIP1
		RN7SL220P				ZNHIT3
		HIGD1AP16				PPP1R3D
		EIF4EBP3				SLC25A51
		DGCR6				ASB18
		C2orf74				HERC2P3
		MYO5C				SBDSP1
		ENO1P3				ZNF671
		HDDC3				METAP1D
		NARF-IT1				SMG8
		PAPOLB				THBS1
		LINC01144				RRN3P3
		LENG9				CEP20
		SEC14L2				CTSO
		CD300A				NFXL1
		RRS1-DT				GPATCH4
		MSH2-OT1				ZNF17
		PDCL3P6				SH3BGR
		RPP21				TIMM23B
		RPL39P3				H4C3
		PTPN22				XK
		MYOCD				SMG1P1
		HMGB1P6				ZNF844
		LENG1				INPP5D
		WDR7				PLAU
		H2AZ2P1				NDE1
		RPL36AP43				WDCP
		UQCRC2				SPTSSA
		RPL34P24				H3C6
		ACAP2-IT1				MSANTD7
		DIO3				SEPTIN4
		HHIP-AS1				DCUN1D3
		MTND5P14				LRRC57
		ARL8B				LRRN1
		MTND5P26				ADGRL1
		KNOP1P4				LINC01089
		HIVEP2-DT				ZNF8
		SDHB				COMMD3
		GJD3				ZSCAN26
		NOCT				TPTEP2
		MIR378A				BORCS7
		HOXA10-AS				PCDHGA6
		CSNK2A3				ADIRF
		SMURF2P1				PAQR4
		RNU6-890P				TMEM62
		TUBA8				MED10
		CBX3P4				PINK1-AS
		THAP12P2				C6orf136
		OR7A19P				CHCHD10
		ZSCAN23				SPECC1L
		SRPK1				CYB5RL
		AMT				INO80C
		RPS27P19				RDH13
		SEPTIN1				ENTREP3
		ZBTB16				RNF125
		DNAJC19P5				ADCY10P1
		PHC2				ZNF460
		HSD17B1				SLC30A4
		SSH2				TMEM80
		RN7SL68P				MRPL12
		RNU7-96P				ZNF558
		DAAM2				TPPP
		PAIP1P1				CRYBB2P1
		NUDT16L2P				FAM50B
		BCL2L15				ANKRD36B
		SNORA2A				HYPK
		TMEM106A				CEACAM19
		CNTNAP3				GTF2IP20
		RBP4				SNORA74A
		MMP25-AS1				MIRLET7A1HG
		DND1				B4GALT3
		MIR5581				SDHAF2
		TPD52				DHRSX
		ACTG1P20				STEEP1
		SGSM2-AS1				SDHAP3
		RPL7AP6				MRPS12
		OR2S1P				RNF213
		KRT8P52				NLGN2
		MCPH1				SNORA23
		GUSBP14				UMAD1
		RERG-AS1				PABIR1
		Metazoa_SRP				IPPK
		C17orf107				MAP3K2
		HMGB1P31				ZNF619
		RPS18P5				PEX5
		RPL24P8				DCAKD
		RN7SL246P				NUP160
		RERE-AS1				NPHP3
		INHCAP				CASP4LP
		PLOD2				ASPN
		SNORD113-1				SLC33A1
		HNRNPH1P1				HYOU1
		MTSS1				IFRD1
		CYCSP24				CNRIP1
		MIR3680-1				BICRA
		PRELID1P6				JUNB
		SPART-AS1				KRIT1
		RPL7AP22				TEP1
		RN7SL665P				PLEKHO2
		EPHB1				ZNF419
		RNU6-1176P				USP22
		MAPK6				CHORDC1
		RPL34P35				CDC42
		OPN4				HOXC6
		SNORA49				HIF1A
		RPL7L1P2				CSNK2B
		SNORA74D				SAMD1
		RNF139-DT				EEF1AKMT2
		RN7SL535P				TMBIM4
		HMGN1P8				SGF29
		SRXN1				DIMT1
		ZNRF3-IT1				STBD1
		TSPAN18				PAGR1
		EVI2B				DDX51
		SNORA79B				ATF5
		SDHCP3				MIR3609
		RN7SL23P				CCDC86
		PLSCR3				SEPTIN7P13
		SNORA55				VPS33A
		UBA52P9				PTEN
		NBPF25P				RFX1
		NHLRC4				RN7SL648P
		ALOX12P1				TJP1
		DKK2				BMS1P1
		RPL7L1P3				ERAP2
		TFPI2				ZNF232
		FABP5P9				BORCS8
		C1QTNF4				ZMYM6
		UBE2A				SMCHD1
		H4C1				DUSP8
		HLA-F-AS1				GIT2
		NAPSB				CALHM5
		RN7SL473P				CYP2U1
		RN7SL653P				ARRDC1-AS1
		ZNF286B				DOC2B
		LRRK2-DT				TMEM42
		MIF-AS1				CBR1
		SPOUT1				NF1
		SCIMP				YTHDC1
		RN7SL200P				ERF
		MIR5687				GRAMD2B
		USP34				MTMR9LP
		FAM204BP				HLA-DMA
		RPL13P5				LINC02210
		KCNAB1				LNX1
		MIR365A				ZNF700
		GOLM2				ZFP28
		MIR616				SYNRG
		SNORA71B				AMZ2P1
		HOXB5				GGPS1
		RN7SL5P				NAPRT
		SPDYE18				RRS1
		MTATP6P11				PDXDC1
		OR7E7P				ELMO2
		CLCF1				PCDHGA11
		CMTM1				PLCL2
		DNASE1				UTP14A
		AVL9				IL17RC
		IPO4				EXOSC3
		ARL17B				ZNF737
		TACO1				SNED1
		ZNF223				KLHL5
		H1-5				PAX8-AS1
		RPS3P7				ARRDC1
		LIMD1				ABHD14B
		RARA-AS1				TAF6L
		RN7SL812P				MTMR9
		H2AC11				GFER
		RN7SL749P				FRG1CP
		ITPR1				RNF13P1
		IMPDH1P8				FPGT
		FRG1-DT				CISD3
		RNU6-1010P				XPO5
		ELOCP19				NELFE
		EIF2AK3-DT				TNKS
		CATSPERB				GPRASP2
		YWHABP2				RPL17
		RN7SL481P				NPEPPS
		TICAM2				MIEF2
		FIGNL2				UBE2Q2P1
		RPL7L1P12				MUC20
		RNU6-920P				EP300
		FAM240C				ADAMTS13
		SOX10				CEP43
		CHROMR				IFIT3
		DDX24				OLFML1
		RPL21P32				BAK1
		ST20				TC2N
		NFATC3				SPATA13
		MICB				IER3IP1
		RNU6-681P				LPCAT4
		RNA5SP33				BLOC1S5
		TEKTIP1				TAP2
		P2RY4				DYNC1LI2
		LARRPM				MRPS17
		MAP3K3				ZNF10
		ATP6V1G1P4				ACKR1
		DDX19A-DT				PNO1
		RN7SL254P				RRP7BP
		MTCYBP3				PCGF2
		FAM174A-DT				TRMT9B
		RN7SKP228				IFITM1
		ALG1L1P				PARL
		KDM5C-IT1				TBCE
		MIR3182				ZNF555
		STH				GLYCTK
		ARMC8				DYNC1H1
		RPS3AP22				SLC35B3
		RAB43				TOP3A
		BTG1P1				EXOSC5
		PPP1R12A				HOXC9
		REV3L-IT1				POU5F2
		GNG10				FNBP4
		APOB				MGAT2
		CCR5				SYNGAP1
		RPS16P5				PSMD9
		TPTE2P1				MKRN5P
		B3GALT1				TP53I13
		FAM86C2P				EVC
		RNA5SP296				EEF1D
		LYG1				HHIP
		RN7SKP30				ARHGAP19
		SMG1P4				NSMCE3
		SLC23A3				ZNF350
		MIR605				DECR2
		MIR3164				SYNE2
		CDC42EP5				SNAP23
		MAGEL2				MUSTN1
		ZNF497				ZNF473
		MIR623				SNHG4
		ADAT3				TMEM199
		RPS3AP37				NEK9
		RN7SL239P				SLC7A6
		HSALR1				HYI
		RN7SL308P				TPRKB
		NEAT1				RAD51D
		HM13-IT1				ZNF511
		PWWP2AP1				ZBTB22
		PRR13P2				THRB-IT1
		ZNF815P				GTF2IRD2
		NBEAP2				SNHG3
		BCL6-AS1				LRRC77P
		TET1				PCDHGA12
		ABCC6				GVINP1
		CLN3				PGM5P2
		RPL35P3				RDH10
		ATP6V1G2				SNHG20
		SMIM38				NAGLU
		OGFRP1				MROH8
		GPR20				ZFP41
		DIP2C-AS1				LINC00294
		TPM1-AS				TPCN2
		LGALS4				TMEM170A
		RN7SL674P				ARHGAP27
		BRAF				PREPL
		MICD				TICAM2-AS1
		ANKRD6				EVA1C
		ADAMTS9-AS1				CCDC88A
		ANKRD33B				MEDAG
		VN1R83P				AK6
		RNF14P1				ERV3-1
		EEF1AKMT3				ERAP1
		VWFP1				TM4SF18
		WASF3				TM6SF1
		RPL21P57				KBTBD11
		H4C9				FAHD2B
		CCL5				LYRM9
		ZNF66				ZNF550
		LINC02880				CNKSR3
		MICA-AS1				PRH1
		ARHGEF5				LPCAT1
		LRRC75A				FRMPD1
		RWDD3-DT				NOP16
		SZT2-AS1				PCDHGA8
		RNU6-789P				LINC00674
		CDON				EIF4A3
		HSPE1P26				ACADL
		DNM1P47				CASD1
		RNU6-759P				EPB41L4A-AS1
		FABP7P1				CEP68
		EEF1E1				SLC9A3-AS1
		NCAPGP1				BMS1P23
		RPL5P14				MRPS28
		SBF2-AS1				ANGPT2
		PYCR3				RAD50
		PDXDC2P				TESK2
		B9D2				VWA7
		ERCC6				ZNF830
		IPCEF1				GPR146
		PPP1R8P1				GEMIN7
		TBC1D5				PCDHGA9
		L3MBTL4				ZSCAN32
		PCDHB6				COL11A2
		SMG6-IT1				FOSB
		CDCA4P4				PRSS23-AS1
		CYP2G1P				ABCE1
		H2BC7				CTIF
		RPS12P26				H2AC20
		ATP5MGL				PIGM
		APOM				EIF4A1
		RPH3AL-AS1				MOSMO
		TPM3P7				DEPDC1P2
		ASH1L-IT1				PPT2
		C1GALT1P1				RNFT1
		MIR1255A				MCM8
		PRIMA1				FNTB
		SON				HERC2
		ERI1				RASA3
		VAMP1-AS1				LINP1
		MYO9A				CROCCP2
		SNORA59B				SLC46A1
						CFAP298
						THTPA
						AKT3
						RAB15
						HOXB3
						H4C4
						RPGR
						EMC1
						FKBP14
						CHP1P2
						SMIM10L1
						HECTD1
						MIR1-1
						ZNF213
						ZBTB8A
						PER2
						ZNF699
						DLL1
						PCDHGA7
						C2orf92
						FAM229A
						GJA4
						MROH7
						TUT1
						WASH3P
						NKRF
						ALG10
						LOX
						PRELID1
						ZNF345
						NFKBIB
						PLCXD1
						NREP
						OAS2
						ERVK3-1
						LSM2
						CHIC2
						SIX5
						SNORD15B
						STON1
						PCDHGB8P
						RALGAPA1P1
						SDCCAG8
						H4C5
						DENND11
						SEC24AP1
						PRR13
						TIMP4
						LRFN4
						GSTK1
						NFKBIL1
						GDNF
						C6orf163
						PHF5A
						TMPPE
						ZNF626
						DDX28
						PCDHGB5
						HOXC8
						ADAM20
						TCF7L1
						ISY1
						ST3GAL3-AS1
						LRRC37A2
						HSD17B8
						KMT2A
						USP54
						SRCAP
						NIP7
						RRN3P1
						SNHG33
						SGPP1
						IDS
						PDCD6P1
						CCNJ
						ZNF789
						SFT2D3
						TMEM147-AS1
						ADAMTSL4-AS1
						DYNLT3
						HAUS4
						MARS2
						MICA
						ZNF205
						NINJ2-AS1
						ARPC1A
						CLIC1
						HSD17B1-AS1
						IFIT2
						IFT70A
						ZBED3
						NAGPA
						PEG13
						XYLT1
						PSMB8
						TRIM39
						GET1
						DEDD
						FBXL6
						CD99P1
						PCDHGA5
						TNNT3
						RP9P
						FOXP1-IT1
						RPS10
						GSTCD
						TMEM179B
						ZNF747
						ASMTL-AS1
						CA5BP1
						MITD1
						IWS1
						ZNF35
						CNPY2
						C1QTNF3
						LINC00339
						TVP23C
						TMCO6
						COG5
						SRPX
						CCDC85A
						VPS13C
						BBS5
						DHRS4
						ABCB6
						C19orf44
						FLII
						SLC39A3
						CDK2
						TAS2R30
						C1GALT1C1
						GALT
						ANKRD13B
						H2BC5
						ARHGEF10
						LINC00680
						ARMCX5
						CLN8-AS1
						TRMT10B
						ZNF576
						NAPEPLD
						MED18
						FSBP
						STAG3L3
						LINC00106
						ZNF852
						SCN9A
						IFT80
						TNFAIP8L1
						ACSL6
						ZNF707
						WBP1
						SSPN
						TIMP1
						PDPR
						KPNA6
						ZSCAN2-AS1
						ZNF593
						ABHD16A
						RIOX1
						PMS2P1
						CETN2
						SNHG32
						FAM86DP
						RYBP
						ZNF761
						LINC01341
						LINC02018
						ZSCAN30
						THNSL1
						PCDHGB9P
						ZNF571
						PCDHGB3
						H4C2
						ZNF607
						TRIM52-AS1
						RARRES2
						LINC02614
						INTS3
						HCG27
						VAMP7
						THAP9
						FGF7
						CENPBD2P
						SNORA74B
						MRPL38
						ADPRM
						PALS1
						PTPRK
						WASH2P
						TRAPPC6A
						DNM3OS
						KCTD11
						ERG28
						MRPL45P2
						RPSAP36
						CYLD
						TPP1
						PCDHGB2
						SULT1A1
						MDM2
						DET1
						PMS2P3
						ZNF394
						LSM7
						ACOT1
						ZBED6
						PSMB9
						ZNF174
						FAM149B1
						RAMAC
						TGIF2
						PCDHGB4
						GLIS2
						EFCAB7
						C1RL-AS1
						RGP1
						RPL9P16
						DDX6
						PCDHGA4
						ACTR6
						FASTKD3
						GPS2
						PPP1R3B
						BCAP29
						CLDN12
						TOMM5
						MIR600HG
						KRT18P31
						DBNDD2
						BCHE
						DXO
						RABL2B
						VPS26BP1
						ZNF836
						CYTOR
						NEB
						CEP76
						ZNF182
						TERF2IPP1
						CLSTN3
						MOAP1
						ZNF354A
						LINC00921
						MED26
						ZNF552
						SNORA12
						CMYA5
						HERC3
						CAPN3
						ERCC5
						ZNF514
						GPX8
						DUSP8P5
						MAP3K20
						THY1
						KLHL33
						MAGI1-IT1
						DHRS12
						SCUBE3-AS1
						DPM2
						FUT4
						REV3L
						SLC35A2
						CLUHP3
						LRP5L
						ZNF501
						FAHD2CP
						CREB3L4
						MTPN
						ADIPOR2
						LIPT1
						DHRS1
						ZNF818P
						GHRLOS
						SLC25A24
						TOE1
						ANKHD1-EIF4EBP3
						LILRB5
						ZNF468
						RAD17
						PKD1P3
						CAMK2A
						CDC42EP3
						NBR2
						NECAP1
						PUS3
						COPG2IT1
						NDUFS1
						KPNA1
						CHRNA1
						TSEN34
						POLR1HASP
						PIK3C2B
						RPS9
						KIAA1143
						C1RL
						SIMC1P1
						BRD3
						ADAMTS5
						HLA-DMB
						THBS2
						C8orf33
						MTARC1
						PTGR2
						ZNF462
						FAM120B
						FEN1
						DUSP19
						PRPF31
						CRYBG3
						GATAD2B
						NDUFA3
						TUBGCP4
						LSM14A
						RMC1
						NRIP1
						TINF2
						NME6
						MIER3
						CYYR1
						ABCC1
						SHMT1
						PER3
						SPTB
						FAM200B
						PADI2
						ZNF785
						ITGAV
						CALD1
						MID2
						TIGD5
						ZNF502
						C1QA
						ZNF383
						NIPA2
						VAMP1
						NIPA1
						EEFSEC
						TOLLIP
						SLC2A4
						CACNA1C
						METTL9
						CLOCK
						FEM1A
						DDX19B
						TMEM186
						HCP5
						POLR2J3
						UBE4A
						PDE5A
						HPN
						AMOTL1
						ATG14
						MFHAS1
						VPS36
						APC
						PRMT9
						ATP5IF1
						ARHGAP5
						NR2F2-AS1
						CENPP
						COL3A1
						FOXO1
						GARRE1
						ABI2
						PI15
						PDE7A
						ZBTB1
